# Supplementary material for: A RAPGEF6 variant constitutes a major risk factor for laryngeal paralysis in dogs
Source: PLoS Genet. 2019 Oct 24;15(10):e1008416. doi: 10.1371/journal.pgen.1008416 (PMC6812752; doi:10.1371/journal.pgen.1008416)
Supplement: S1 File — (ZIP) [file pgen.1008416.s001.zip]

Archive with 2 entries (2 files):
- S1_file_85_dogs.map
- S1_file_85_dogs.ped
