# Supplementary material for: A RAPGEF6 variant constitutes a major risk factor for laryngeal paralysis in dogs
Source: PLoS Genet. 2019 Oct 24;15(10):e1008416. doi: 10.1371/journal.pgen.1008416 (PMC6812752; doi:10.1371/journal.pgen.1008416)
Supplement: S1 File — (ZIP) [file pgen.1008416.s001.zip › S1_file_85_dogs.ped]

MB001 MB001 0 0 1 2 T T A A C C C C C C T T A A C C C C G G C C C C C C G G T T G G C C T C T T C C T T G G A A 0 0 G G 0 0 A A G G T C T T 0 0 0 0 C T T T C C G G C C G A T T G G C C G G A A G T T T G G C C T T C C 0 0 G G C C A A G G A A G G T T 0 0 T T A A G G G G 0 0 C C 0 0 C C 0 0 T T A A 0 0 G G A A 0 0 C C T T C C G A G G 0 0 C T G G A A T T 0 0 A C G A T C 0 0 G G 0 0 T T G G 0 0 C C 0 0 0 0 A A A A C C 0 0 0 0 G G C C C C G G A A T T T T T T G A G A G A G G C C G G G A G G A A G G A A T T C C G G T T G G A A G G C C T T A A G G C C C C T T G A 0 0 C C C C G A G A G G A A C C G G G A T T G G A A A A A A C C A A G G A C C C A A G G T T 0 0 A A G G A A 0 0 G G G G C C C C 0 0 C C T T T C C C 0 0 C C C C 0 0 G G G G T T 0 0 C C T T G G T T A A A C G G T C 0 0 0 0 A A C A T C G G A A A A A A C C A A T T C C T C T T C T C C C C A G A C A C C C C T A A 0 0 C C A A G G A A A A A A C C G G C C C C C C A A 0 0 C C G G 0 0 A A A A A A G G T T C C C C T T 0 0 0 0 A A 0 0 A A G G A A G T C C 0 0 C C C C 0 0 A A G G T T G G G G G G G G 0 0 C C 0 0 T C G G 0 0 T T 0 0 A A 0 0 0 0 T T G G G G A A A A A A 0 0 G G G G G G T T A G G G T T T C G G G G A A G G C C C C A A A A C C C C C C G G 0 0 T T 0 0 A A A A C C G G T C C C A A G G T C C C A A C C T T G G G T G A A A G G C A A A T T G G G G G A T T C C G G C C C C 0 0 G G G G C C C C C C T T T T T T G G A A T C A A A A G G G G T T A A G G G G C C G G A A 0 0 A A G G T T A A 0 0 G G C C C C 0 0 A A T T 0 0 G A C T G G C C C C G G C C G A 0 0 C C G G A A C C C C G G G A G G 0 0 C C A A G G A A 0 0 A A 0 0 A A T T G G G G T C 0 0 G G A A C C A C C C C C 0 0 T T 0 0 G G G G G G C C C C T T T T 0 0 C C C C A G G G 0 0 C C T T C G A A T T C C T T T C C C G G T T C C G G C A G G C C 0 0 G G T T C C C C A A C C G G A G T T 0 0 G G A A C C G G G G 0 0 0 0 G G G G G G 0 0 A A 0 0 G G C C C C T T A A C C 0 0 G G C C 0 0 C C G G 0 0 A A C C C C G G G G G G C C A A C C A A 0 0 C T C C G G A A T T G G T T 0 0 T T G G 0 0 0 0 G C 0 0 A G G G T T C C A A T T G A C C G G A A G G A A C C T T T T C C T T A A C C T T G G T T T T G G C C A A G G G G A A A A A G G G G A A A G G C C T T G G A A G G C C 0 0 G G A A 0 0 C C G G T T G G T C T T A A C C G G C C 0 0 C C C C G G T T C C G G A A T T T T G G C C 0 0 A A G G T A A A A A T T T T G A T T G G G G G G A A A A G T 0 0 T T A A T T C C T T T C 0 0 T T A A 0 0 A G G G G G G G 0 0 0 0 C C 0 0 G G G G C C G G G G 0 0 T C C C G G T T T T T T 0 0 0 0 T T A A C C C T T T G A 0 0 0 0 T T G G C C T C C C 0 0 0 0 A A T T G G A A C C C C G G A A T T A G G G A A C C T C G G G G T T A A C C T T G G 0 0 G G G G T T T C A A C C C T G G G G A A 0 0 0 0 T T G G T C 0 0 G G T T C T C C C C G G 0 0 G A C C 0 0 T T C C C C T T A A C C T T A A C C 0 0 A A T T 0 0 T T A A A A T C 0 0 A A G G 0 0 T T T T 0 0 T T C C G G T C A A G G 0 0 0 0 A A G A C C A A G G 0 0 T T C C C T G G T T G G G A A A A G T C C C 0 0 G G C T A A 0 0 G G G G C C A A 0 0 C C C C G G T C A C 0 0 A A C C 0 0 A C 0 0 C C C A A A A A A A G G C C T T T T 0 0 C C A A T T A A 0 0 0 0 A A 0 0 T C A A T T G G G G C C G A 0 0 G G A A G G A A T T 0 0 C C C C T T 0 0 T G C C G G G G G G C C G G 0 0 C T T T G G 0 0 0 0 T T C C T T G G G G C C C C C C 0 0 0 0 C C C C 0 0 C C T T A A 0 0 G G G G T T 0 0 0 0 0 0 0 0 C C T T G G G G C C G G T T T T T T T T A A 0 0 T T T T C C C C A A G G G G G G G G C C T T T T G G G G I I I D 0 0 A A G G C C 0 0 C C A A A A G G T T 0 0 T C C C T T G G C C A A 0 0 G G 0 0 A A T T G A T T A A C C T T 0 0 0 0 C C A G 0 0 T T A A C C T T C C G G T T C C 0 0 G G T T 0 0 A G 0 0 0 0 G A T T G G 0 0 A A 0 0 G C G A C G C G T G G T T T C C G G T T G G A A 0 0 0 0 0 0 0 0 A A G G 0 0 G G 0 0 C C A A C C 0 0 A A T T C C T A A A I I A A G G G G A A G G A A 0 0 0 0 G G 0 0 0 0 G G C C 0 0 0 0 C C G G T T C A G G C C C C G G G G C C 0 0 C C 0 0 0 0 A A A A C C G G 0 0 C C A A 0 0 0 0 D D A A D D G G 0 0 A A C C 0 0 C C T T 0 0 G G G G C C A A A A T T G G G G 0 0 A A T T 0 0 A A G G 0 0 0 0 C T C C G G 0 0 G G C C A A T T G G G G T T C C G G A A 0 0 T T A A C C 0 0 G G A A T T T T 0 0 A A G G 0 0 C C A A 0 0 G G G G 0 0 0 0 0 0 G G 0 0 C C G G T T 0 0 G G C C C C 0 0 A A T T 0 0 A A 0 0 C C A A 0 0 C C T T 0 0 C C G G 0 0 0 0 A A T T G G A A A A 0 0 G G T T 0 0 A A 0 0 0 0 A A 0 0 0 0 A A C C T C T C A A A G 0 0 0 0 A A C C 0 0 0 0 G G T T 0 0 0 0 C C A A C C C C G A 0 0 C C 0 0 0 0 A A 0 0 T T G G T T A A G G 0 0 G G 0 0 0 0 0 0 A A C C C C G G G G C C G G C C 0 0 A A C C G G C C T T 0 0 C C T T C C A A T T G G G G 0 0 A A G A A A 0 0 G G T T G G T T G G A A 0 0 0 0 0 0 C C G G G G 0 0 T T A A G G D D G G I I C C T G T T T T 0 0 0 0 C C A A T T D D G G C C C T A A G G T T C C T T I D A A A A 0 0 G G 0 0 T C G G G G G G C C A A 0 0 T T T T A A G G C C G A G G 0 0 0 0 0 0 0 0 G G 0 0 A A A C C C 0 0 G G C C T T 0 0 0 0 T C C C A A G G T G T T G G 0 0 0 0 G G G G 0 0 T T G G 0 0 0 0 0 0 0 0 I I G G 0 0 G G C C G G 0 0 T T C C 0 0 C C 0 0 0 0 0 0 0 0 A A A A G G 0 0 C C 0 0 C C G G G G A A A A T T G G G G G G A A A A T T C C C C T T G G C C C C 0 0 T T G G A A A G C C G G G G C C T T G G G G C C G G C C T C C T G G C C G G C C C C T T G G A A G G G G G G G G A A G G C C G G G G C C T T C C 0 0 0 0 C C 0 0 G G G G C C G G T T C T C C 0 0 G G G G A A G G T T A A A A C C C C G G G G 0 0 G G C C C C C C G G C C G G A A C C G G G G A G 0 0 0 0 A A G G G G G G G G A A C C G G C C C C G G C C G G 0 0 G G 0 0 0 0 0 0 A A G G G G T T C C 0 0 A A G G C C C C G G G G T T G G C C T T C C A A G G T T G G A A A A G A T T T T C C T T T T C C G G C C A A T T C T C C G A A A C C G A T T G G G T T T 0 0 T T A A G G G G G G T T A A A A C C A A 0 0 0 0 0 0 G G A A C C G G G G C C G G C C C C G G 0 0 A A C C C C C C C C A A T T C C A A G G T T A A G G G G C C 0 0 T T A A G G A A C C G G C C 0 0 T T G G A A C C T T C C A A C C T T C C A A G G C C G G G G 0 0 0 0 T T G G C C A G C C T T G G 0 0 T T G G A A G G C C C C C C G G 0 0 C C C C A A A A G G A A 0 0 A A 0 0 A A 0 0 A A C C G G G G T T A A T T C C T T T T A A A A T T A A G G G G G G G G C C G G C C G A 0 0 T T T C 0 0 A A A A 0 0 G G C C C C 0 0 0 0 A A T T C C T T 0 0 G G C C G G G G C C C C C C T T 0 0 G G C T 0 0 T T T T G G T T C C G G C C T T G G G G C C C C T T A G C C T T G G A A T C C C C C G A C A A A C C T C A A A A 0 0 T T G G T G A G C T C T G A G A A C T T G G A A G G C C G G T T T T T T C C G G A A C C G A A C G A G G C T C T A G G G T T T G T C A A A A A A A A G G T T G G A G C C 0 0 G G A A T T G G G A G A G G C C 0 0 G G 0 0 0 0 0 0 T T C C 0 0 0 0 0 0 A A 0 0 C C A A C C G G A A A G 0 0 0 0 0 0 A A 0 0 T T C C C C C C T T C C C C T T G G G G G G A A T T T T G G T T C C A A C C C C A A A A 0 0 T T C C G G T T G G T T A A T T C C T T C C C C G G G G T T C C A A G G T T T T C C C C G G A A T T T T G G G G G G C C T T A A A A A A G G G G C C T T A A T T A A C T A A T T T T G G T T C C 0 0 T T T T G G 0 0 G G G G 0 0 C C T T A A 0 0 C C T T T T A A C C C C T T C C T T G G T T G G T T C C G G C C G G A A G G G G A A C C C C A A G G C C C C A A G G C C G G T T A A T T C C C C 0 0 A A T T C C T T G G C C G G C C A A T T C C T T C C T T G G A A T T C C C C C C 0 0 C C C C A A C C A A G G A A C C A A A A G G G G G G 0 0 T T 0 0 C C G G T T T T G G G G G G G G T T T T C C T T T T C C G G C C A A G G C C A A T T G G G G A A C C C C G G C C C C 0 0 T T A A C C T T C C T T T T T T A A C C C C G G G G G G G G C C C C C C C C A A C C G G C C C C C C A A G G A A G G C C G G 0 0 A A A A C C C C G G A C C C T T G G T T T T A A G G G G C C G G T T A A G G A A G G G G C C G G G G C C A A G G 0 0 0 0 C C C C 0 0 0 0 0 0 G G G T C C G A C C G G G G T T C C G G 0 0 C C 0 0 0 0 G G 0 0 T C G G 0 0 0 0 T T T T T T 0 0 T T C C 0 0 0 0 G G G G C C C C T T G G G G G G G G C C 0 0 0 0 G C A A C C C C 0 0 0 0 C C T T 0 0 0 0 C C 0 0 0 0 C C T T 0 0 A A 0 0 0 0 C C A A G G C A 0 0 0 0 A A 0 0 0 0 T T C C C C A A G G A A C C 0 0 G G C C C C T T A A G G 0 0 G G 0 0 0 0 A A T T G G 0 0 0 0 A G T C T T G G T T 0 0 G G T T A A A A C C 0 0 T T A A 0 0 C C 0 0 A A A A T T A A A A C C T T A A 0 0 G G C C 0 0 C C T T 0 0 G G 0 0 C C 0 0 T T G G 0 0 0 0 0 0 C C A G G G A A T T C C 0 0 T T C C 0 0 G G C C 0 0 A A G G G G G G 0 0 A A 0 0 G G G G A A T T G G G G A A C T G G G G 0 0 0 0 A G 0 0 0 0 0 0 T T A G T T C C A A 0 0 T T 0 0 A A 0 0 G G T T 0 0 C C G G C C 0 0 T T 0 0 A A A A C C A A A A C C A A 0 0 A G A A T C A A T T C C 0 0 0 0 C C A A C C T T C C A A 0 0 C T C C 0 0 A A 0 0 0 0 G G 0 0 0 0 0 0 0 0 A G T T 0 0 G G T T C C C T G G A A G G A A G G C C A A A A C C C C A A T C T T C C 0 0 G G C C C C G G 0 0 0 0 0 0 0 0 C C G G G G A A C C 0 0 G G A G T T G G 0 0 G G T T G G G G G G T T G G G G C C A A G G C C T T G G G G A A 0 0 T T 0 0 C C G G T T G G T T A A G G C C G G G G T T T T T T G G C C T T A A A A T T C C G G C C A A A A G G C C G G G G C C G G C C T T C C C C T T C C G G A A G G T T G G T T C C C C C C G G G G C C C C G G C C G G C C C C G G C C T T G G G G T T C C A A G G G G A A C C A A C C C C G G G G C C G G A A A A C C T T G G C C G G G G G G T T A A C C G G C C C C T T D D T T C C C C C C 0 0 C C T T C C T T T T C C A A C C T T C C A A C C T T C C A A C C G G G G C C A A C C T T C C A A G G G G G G T T G G C C C C C C C C T T C C G G C C T T T T T T C C T T G G A A C C G G G G C C G G T T T T G G A A C C G G T T T T G G T T C C A A G G A A T T G G A A C C C C G G C C A A G G G G G G G G A A G G C C C C T T T T G G T T C C T T C C A A T T C C A A A A A A T T C C G G T T G G G G G G G G T T C C T T G G A A C C A A C C C C G G C C G G A A T T T T C C G G G G C C G G C C A A C C G G C C C C C C A A C C G G C C T T G G C C T T T T G G C C A A G G T T T T C C C C G G T T G G A A G G 0 0 G G G G G G C C G G C C T T G G G G G G G G T T C C C C C C G G G G G G C C G G A A G G T T C C G G G G C C C C A A C C G G T T A A C C C C T T G G T T G G A A A A A A G G C C C C C C C C T T C C G G G G T T A A C C G G G G C C G G A A A A C C T T A A G G C C G G A A G G G G G G C C 0 0 A A C C T T C C G G A A T T I I G G C C A A T T G G G G A A C C T T A A G G 0 0 A A T T G G C C T T A A A A T T 0 0 A A C C T T A A C C G G G G C C G G C C C C A A A A C C G G G G A A T T G G A A T T T T G G A A T T A A A A A A C C 0 0 C C C C T T C C G G G G C C A A T T G G T T C C C C A A A A C C A A C C C C T T A A T T T T G G G G C C T T T T G G A A C C G G T T T T A A T T G G C C T T T T G G G G A A C C T T G G G G G G G G G G G G T T C C T T G G C C G G A A A A C C T T C C G G A A C C G G G G A A C C C C G G A A A A T T T T T T A A A A C C G G G G G G G G G G C C T T C C C C A A T T G G C C G G T T 0 0 C C A A G G C C G G A A A A C C A A T T T T C C A A A A A A A A T T T T C C G G T T A A T T A A T T C C C C C C G G C C C C A A T T A A G G C C C C G G A A A A T T C C T T G G C C C C C C A A A A A A T T T T G G G G T T G G G G T T C C G G A A T T A A A A G G C C T T A A G G G G G G A A 0 0 G G C C A A T T T T G G C C C C T T A A A A G G T T G G C C A A A A T T A A C C C C G G T T T T G G T T C C G G G G C C A A A A G G T T T T G G T T C C G G T T T T C C C C C C C C T T C C G G T T A A G G T T A A A A A A T T G G G G T T T T G G T T T T A A A A C C T T C C C C T T G G T T A A G G G G T T 0 0 C C A A T T C C A A G G A A C C A A T T G G A A A A G G G G A A A A T T T T C C C C A A T T A A T T T T C C G G C C G G A A T T G G G G G G G G A A T T G G G G A A I I G G G G G G T T G G G G A A C C T T G G G G G G T T G G G G C C T T G G C C C C G G A A G G C C G G A A G G A A G G C C G G A A G G C C T T T T C C C C G G G G C C C C T T G G G G G G T T G G C C C C C C T T C C C C G G T T A A T T G G A A G G C C T T T T C C C C T T G G C C G G T T G G C C T T G G A A T T C C C C A A A A A A C C C C T T C C A A T T G G T T A A C C A A T T C C C C G G G G A A G G T T T T G G A A C C A A G G T T G G T T A A A A G G T T T T T T G G G G C C G G C C C C A A C C A A G G G G C C G G G G T T C C T T C C G G T T A A G G C C C C A A T T A A T T C C A A G G G G T T T T A A A A C C C C T T G G A A C C T T G G G G G G A A A A C C T T A A A A A A G G T T C C A A A A A A T T T T G G G G T T G G G G A A C C A A A A A A T T T T G G C C C C A A C C A A C C C C T T G G T T A A T T C C A A T T A A C C C C T T A A A A A A C C T T C C 0 0 T T C C T T T T T T 0 0 0 0 C C C C A A T T A A T T G G C C A A A A T T C C T T T T G G C C T T T T T T A A T T C C T T G G G G A A A A C C A A G G G G T T A A G G T T C C G G T T A A A A A A C C C C C C C C G G A A A A C C G G C C A A T T C C T T 0 0 T T T T C C C C T T G G G G G G A A A A C C C C C C G G T T G G C C C C T T C C A A T T G G G G G G C G A A A A C T A G 0 0 T T C T C T T C T T A A T C G G C A C C A G G A G A A A C A G G A G A C T T G G A G 0 0 0 0 G A G A 0 0 A A G A A A A A A A T T T T G A A A C C G A A G A A T T G G G G T T A A G G T T C C T T T T A A G G C C G G T T 0 0 T C A A T C T C G G G T C T C C G G C C T T C C T C G A C T G G A A T T A A G G G A T C G G T C G A G A C C G G A A A G G G C C G G G G C A G G A G A A G G G T T T T T G A C C G G A A A A G G T T G G G G T T T T C C C C G G A A D D T T C C A A A A C C A A 0 0 T T G G C C C C C C A A G G G G A A C C C C G G T A G G A A C C G A T T G G C C C C T T A A G G C C G G T T T T G G C C T T G G T T G G A A G A C C G G C C G G T T A A A A A A T T G G A A C C C C G T G G A A A A G G T T A A T G T C A A T T T C A A C C T T G A C C I D T T A G C C I I I I C C G G T C C C A A G G G A C C C T C C C C T T G G C C A A G G C C T T A A C C G G T T T T A A A A A A A A T T T T T T T T T G G G T T A A G G C C C C G G A A C C G G T T T T A A C T G T T C C C A A T T G G T C T T A A C C C C A G C T A A G A C A G A T T A C A A T T A G G G A G A A A G C A G G C C G G C C C C C C T T T T C C C C A A C C G G C C T T T T T T C C T T A A G G C A A G T C A A C A T T G G C C A A A G G A G A G G C C T T C C G G T T A A C C G G T T T T A A T T G G C C G G T T C C C C G G A A G G G G G G A A C C A A G G A A T T T T G G A A C C C C T T C C A A G G A A C C G G G G G G A A G G T T A G T C T C C T G G 0 0 A G C T T G C C A G G G T T A A C C A A T T A A G G G G T T A A G G G A A G T T T C G A T T C T G T G A T G A A G G G G C C T A T G T T T T C T C C T T A A T C G G A G C T T G T A A A T C C C T G C C C C C C C C C C C C T T C C T T G G T T A A T T A A G G G T C C T T G G G G T T G A A A G G A G G C C C G G G G G G T T C T T T T T G G G G T T T C G G T T G G C T G G A A G G G A T T G G C C G G G G C C A A A A C C C C T T G G G A C T C C C T G G T C C T A G T C T C A A T T T C G G T T A G T T G G G G A A C C G G G G C C 0 0 G A G G T C T G C C C C G G C T G G C C C C T G C T G A G A 0 0 C C T C C C G G G G C C C C C C C C A A A A C C G G A A G G G G C C C C G G A A C C A A C C G G A A G G C C A A 0 0 G G T T C C T T A G C C C T A A A G T G A T C C G G G G A A C C G G G C A A G G C C C C A G C C G G A A T T A A T C A A C T C G G G G A T T T C G G C C T C T T A A T C C A C C T T G A G A G C T T T T A G T C A G A A T C C G G G G G T C T T G G G A G G T T A A C C G G A A C T G G C T G T T T G A A A T T T T G G A C T C C T T T C A T C C T C C T T G G G G T T T T A A G G T T A A C C G G G G G G C C T T C C T T T T G G G G C C T T G G G G G G G G G G A A T T G G C C I I A A C C G G C C A A A A A A T T A A C C G G A A G G C C A A C C T T G G T T G G T T T T A A A A A A T T G G C C G G G G G G A A G G G G C C A A C C G G T T G G T T C C A A A A A A T T G G C C C C A A G G T T C C A A A A A A A A C C C C C C C C C C A A A A T T T T A A A A A A T T A A A A G G G G A A C C T T C C G G G G T T G G T T C C A A T T T T G G C C G G G G A A G G C C T T T T A A C C A A T T C C T T A A C C A A C C G G C C A A G G C C T T G G C C G G C C G G C C T T T T T T A A G G G G C C A A G G C C A A C C A A C C G G A A T T C C C C G G T T A A C C G G G G T T G G C C G G C C G G G G G G C C A A G G G G A A C C D D T T G G A A G G G G C C G G T T A A G G A A G G A A C C T T G G C C C C G G C C T T T T C C G G T T T T A A T T G G G G C C C C C C G G C C C C C C T T A A A A C C A A C C G G C C A A G G C C G G T T G G G G G G C C A A C C G G 0 0 T T G G A A G G A A A A G G C C T T A A C C C C C C C C G G T T T T G G T T G G T T G G C C G G G G A A T T C C C C T T A A 0 0 C C C C A A A A 0 0 T T A A T T A A 0 0 A A C C C C G G A A G G C C C C G G C C T T C C C C A A T T C C G G T T C C A A A A T T C C G G C C T T A G G G T T T T A A 0 0 A A A A A A A A G A C C A A T T A G G A A C C C C T A G T C G A C C T C G G T T A A G G C C T T G G A A G G A A G G T C G G C C T T T T T T C C G G A A A A A A T T T T G G A A T T T T A G T C T G T T G G C C C C T T C C A A C C A A A G T C C C A A C C T T A A A A G G A C G A A G A G C T G G T T T T C C A A G G G G G A C T T C G G G T G A G G A A T C A A G G T C C T T C T C G G T T G G A A C C G G T C C T A A T T G A A A T T C A A C T G A A C C A C C C C C A A T T A A A A T T G G T T C T C C C T G A G G A A T G G G C C A A C C T C T G C T C C G A A G G A T T A G A C G A G G T T A A C C G G A A C C G A G G T T T C C C 0 0 G G T T G G G G C C C C G G T T C T T C G G A G G A C T A A C C G G C C G G C C C C C C T T A C C A G A T C C C G A G G C C A A A A A G G G G G A A A A T T A A G G A A G G G G C C T T T T A G C T C C C T A A G T A A T C C T A G T T T T G G G G C C A A G G T T A A A A A C C C A A T T C C T C A C C T 0 0 0 0 T C A A T C C C G A C C G A G G T T A G C C T T C T T T G G C C A A T T G A A A C C A A C C C C T T A A G G C C C C C C C C G G A A G G G G A A A A C C A A G G T T C C T T T T G G G G G G T T G G A A C C C C C C C C G G C C C C C C C C G G G G T T C C A A G G G G A A A G G G T T G G G G G G T T T T C C C C T T C A T A T T G G A A A A C T G G C C A A C C T T T T G G C C C G A A T T G A C C T T A A A A A A T C T C G A A C G G G G T T G G G G A A T C C T G G C C T T C C T T C C G G A G C C C C C C T T C C A A C C A A A A C G C C A A C C T T A C C C C C T C A G A A T C T T A A C C A T C G C T C T T T C C C A G G A A G A G A T T G G T T A G C T G G G G C C G G A A T T G G G G G G A A C C G G A A G G C C A A C T A C G A T T C C A G A T A A C C G G G G A A T T C C C C G G T T A A C C A A A A T T G G G G C C T T A A T T G G C C C C A A C C A A T T G G C T G G C C T T G A C C A A C A T T G A G G G A C T 0 0 A A C C A A T T C C A A T T C C C C G G A A T T A A C C C C G G G G C C C C G G C C C C T T T T A A T C I D A C C T A A G G T T A A C C T T G G T T C C T T A A C C G G A A A A G G T T G G C C C C G G G G A A T T A A A A G G A A C C A A G G C C A A T T A A A A A A C C G G G G T T G G G G A A T T T T T T G G A A C C G G G G G G A A C C G G G G C C C C T T T T G G G G G G A A G G T T C C A A T T T T C C C C A A C C C C A A G G T T T T C C A A A A C C G G C C T T T T T T A A C C G G T T C C T T G G A A T T G G C C A A T T A A G G C C C C C C T T G G T T G G A A T T G G G G C C C C G G T T T T C C A A A A T T T T G G C C T T T T A A C C T T 0 0 G G C C T T A A G G A A G G T T G G A A T T A A T T A A T T A A G G T T A A C C T T T T C C T T G G T T T T G G G G T T A A C C C C A A T T G G T T G G G G G G C C G G C C A A G G A A C C C C C C G G C C T T T T I I T T A A C C C C T T T T C C G G C C T T G G T T G G T T A A T T C C G G A A T T A A G G A A C C A A G G T T T T C C C C G G T T T T T T G G G G G G G G G G G G 0 0 T T A A A A A A G G A A C C A A C C G G A A T T C C G G G G T C C C C C A A C C C C C C G G A A 0 0 G G C C G T C T C T A A C T C C G G A A 0 0 0 0 T T G G G G G G C C C C C C G G C C A A A A T T A A C C C C G A A G A G G G A A G A G A G G A A T T T T G G G G G G G G C C T C T G A A T T G G C T A A G G A G T T G A G G C T C T A C G G C C C C T G A G T C C T G G C C G T G G C C A A A G A A T C T C G G A A C C A A T T C C C C C C C C A A C C A A C C G G C C C C G A C T G G T C C C T T G G C T T C T T C C G G C C G G G A G T G G C T A G I I T C C T C T G C 0 0 T G G G A G A A T C T G G A T T A T T C T C G A T T C C T T A A C C C C G G T T T C T T T T G G C C T T A A G G A A T T T T G G C C T T A A C C G A C T T C G A T C C C T T T T A A G G A A C C T T G A G G C C G G C C D D A G T C A G G G C C G A T C T G T C C C T T T T T G A A A A A A C C G T A A C C A A T T C C C C C C 0 0 G C G A A G G G G G G G A A C C C C G G C C T T T T C C A A C C A A C C T T C C T T A A T T T T C C C C C C T T A A G G C C T T 0 0 G A A A A G T A G G G G A A A A A A T G T T G G G T C C T T A A T C A G A G T T C T A G A A T T T T G G A A T T G G A A T T A A C C A A C C T T C C T T T T G G G G T T 0 0 T T A A T T G G G G A G T C G A G G T T A A G A A A C C C T C T G A T T A G G A G A C C C T G T A G T C A A C A A G A G C T A G A G G A G A T C C T A C T T A G T T T T G G T T A A T T T T T T A A C C A A A A G G G G A A T T A A C C G G G G C C G G C C C C A A G A T C T C C G A G A G C T A C G G C T C T C T T T C C C T A G T C A A T T A C G A T C T A T G A G C T T T A A G G A A T C C T A A G A C T T T G G A A T T C C T T T T C C G G T C A G C T C T C C A A G G A G C C C C A G T T C C A A C A G A C C C T A A A A A A A A T T T T G G C C C G T T T T G G A A A A G G G G A G A A A A C C T C G T G A G G G G A G C C C C C C C C A A G G G G C C A C T C C C T T C C C C 0 0 A A C C G A C T A A T C A A T T C C G G C C C C A A T C T A C T T T T T C C C C C C A G C T A A G G G G 0 0 G G C C G A G T A A A A C C A A G A G A G A G T G G C T G G T C C T A G C C A A T C C C G T G G C C G G C C C T C C G G T T A C C G G A C C G G A A G G G G C C G G G G G G A A G G G G C C T C C C A G C C C T C T T T C C C C G A C T G A T C C T C A C C A G G A C C C C A A C C A A A A C C G G T T G A A G G A G C T C C T C T C G C C T T G G G G A A T T T C C C G A T T T C T T C T A A T C G G G A G G C G A T T T C C C C T T A C G G C C A A G G 0 0 C C C C C C G G A G C T C T A G G G G G C C C G T T G G G A C T G G A A T T A A T T G G T T A A G G A A A A C C A G A A A A T C G G T C A G A G C C G A A A G T A G T C C C A T C C T T A A C C C C G G G G A A T T G G G G G G G G T T A G T T A A A A T T T T C T C C T T C C G G T T A A A A C T A G A T G G T G G G G A T C T C A G C C C T C C G G C C C C C C T T A A 0 0 A A A A C C C C A A C A A G G A T T G A C T T C T T G A C A A T T T T T A A A A T T A A T T G G T T C C A A A A G G T C C C C C C C G G A A T C T C C T A A T T G G T T C C A A G G T T A G C T C A C C G G A A G G A G T T G G A C G A A T C C C A A A A A C C T T C T G A G A T C G T A G A G G A C C G A A C T C T G C G A A C C C C G G G G T T C C T T A C A G A A G A A T C T T G G G C T C C G A G A A A G G G A G A A G C C G G G G C C G G A A G G A G C T G G A G C T G G G G C C G G G A T C A A D D G G G G A G C C C C C C C C T T T C C T A C A A G A C C G A G G A A T T G G A G A G G G A A T G A A A A C C T T T G G G G A T T T C C C T T G G A G C T T A T G A C C T A C T C T C A A C C T C T A A G G A G A A G C T G A G A C C C C A A A G A A G A G A A C T T A G T C A A C C C C G G C C G G C C C C T T A G G A A A G A T T A G A G C C C C A G G G A A C C G G G G T T T T G G C C A A T T C C G G C T A T G G G G C C C C G G C T A A G G T T T T C C G A G G G G G G T T T T G A G G T C G G T T C C A G T C A A C C T T A A C C T C T C C T 0 0 A A C T T G T T T T C C C T A G G A C T G G C T T C C T C C A A T T A A C C G A G A C C A C C C T T G G C A A A G A C T G A A G G G G G G G G G C T 0 0 C C C C G G A A T T T T A A C T G G A A A G G G A A A A T C C C C T A G G A C T 0 0 C A G A A G G A G G C G C T T C C T G T T T T T C C T T A G C T G T G C C C A G G A G G C C A C G G C T C C A A G A A G C T A G C T G G T T C C G G C C T T G G G G T T T T T T A A A A G G C C A A A A A A G G G G C C G G T T G G C C T T C C A A C C C C G G A A A A T T G G G G G G T T C C T T C C C C T T T T G G T T G G G G G G A A C C A A C C G G C C A A C C C C A A G G G G T T G G T T T T C C G G T T T T C C G G A A G G T T C C C C T T T T G G C C G G A A C C T T C C G G T T G G G G A A C C T T G G G G A A T T G G A A T T G G G G T T G G G G A A C C G G C C A A G G T T A A A A T T C C C C A A A A A A A A T T G G C C G G G G T T C C G G C C T T G G G G C T A A C C A A G A T T T T T T G A C A T T C C G G A A 0 0 T T T T T T C C C C A A A A C C G G A A C C G G A A G G T T T T G G T T A G A G A A C A T T G G D D T T C C T T T T A G G G A A C C A A G G C C G G C C T T G G T T G G G G A A G G C C T T G G G G A A A A A A G G A A G G C C A A G G T T A A T T C C G G G G C C A A T T C C C C A A T T G G G G G G C C C C A A C C A A G G T T C C C C T T G G T T G G T T 0 0 A A C C G G T T T T T T T T A A A A A A T T G G A A C C C C C C G G A A C C A A T T T T C C A A C C A A G G T T A A C C T T T T T T T T T T C C T T T T G G C C A A A A T T G G A A G G A A T T I I C C A A A A C C T T C C A A C C C C C C A A G G C C G G A A C C T T G G A A C C C C A A T T T T T T C C G G T T A A C C A A T T G G A A T T G G A A T T T T C C G G T T G G A A T T T T G G G G G G A A A A T T C C A A A A C C T T G G T T G G T T C C A A T T T T T T A A T T G G C C T T G G G G G G C C G G A A C C T T T T C C C C A A G G T T T T G G G G A A G G A A C C T T G G C C G G T T T T T T A A G G T T G G A A C C C C A A C C G G A A C C A A A A G G A A A A A A G G G G C C A A C C G G T T G G A A T T G G A A G G C C A A G G C C G G G G A A C C A A G G G G C C T T C C C C G G G G A A T T T T G G T T T T A A T T T T G G C C T T C C C C A A G G A A C C C C G G T T C C T T T T A A C C G G C C T T A A G G G G C C C C G C C C G G G G A G T C T C A A T C C C C T C T G G A G T C A G C C C C G G G G G G C C T T A A T T C C A A C C T C A A C T C T C A A A G G T T C T T G C G C C G G T C C T C T T C C A G G A A A A A A G G T T G G A A A A C C C C C C T T C C A G C C A A G G A A C C A A G G A A G G G T A G C T T G C C G G G G G G A G G G C C A A G G G G A A T T G G A A T G G A A A C C A A T T G G T T G G C C G G C C C C G G T T T T G G A A T C A A G G A G T C G G C C A A T T A A C C G G G G C C A A T C A G A A T T C C C C T T C T T T T T A A G G T C T G T T A A G G A A A A A G A A T C G G G G A C C C T T C T A G C C C T A A C C T C G G G G G G C C G G C T A A G G G G A G T T G G C C C C A G C C C C C C A A G A A G C T T C A A C C T C C C G G A G T C C C G G A A A C A G C C T C T G A G T T T C G G A G G A G G A G T C G G A A T A T T T G C T C T C T A G T C C A A T A G C T A G C T C C G G 0 0 G T A A T T A G T T C C G A C C C C C C T T G G C C C G A C G A T T C T C C C C T T T C G G A A T T A A C C T G G A A G T T T C A G T G C T I D G T C G C T A G A A T T C C A A C T C C C C C C A A C C G G A A G G A A T C 0 0 A G G A A A A A T T A A T T G G T T T T T T G G G G G G T T A A G G T T A A G G G G A A G G A A T T C C G G A A A A A A G G G G G G A A C C A A G G G G A A A A A A A A G G T T G G A A G G I I G G G G T T A A C C T T A A G G G A G A C C C C T C G A A G G A T T C C G G A G T T C C T G C C C C C C G A A G A G A A C C D I C A T G C C C C C C A A G G T T T T A A G G T T G G G G C T G G A A A A A G C T T G C C C T T T C C G G A A G G G G A A T T G G G G G G G G C C G A C C C C G G C C D I A G A A G A C C A A C T C C A G C C T T C C C T C C T T 0 0 C C G G T T C C A A G G C T G G C T G G T C A T T T G G T T C T C C A A A A T T T T 0 0 A A C C T T C C T T T T G G G G C C T T D D G G G G C C T T T T C T T G C T A A C C G G C C T C C T G A G A T A C C A A A A T T T T G A T C C C T T G G 0 0 A A A A C C T T G G G G G G C T T T T T A A T A T T A A T T C C G A G A A G C C T T G G A A A A C T T C G G G G C T C T C C G G C C G G A A C A A G T C C T G A T T G T T C T T G G C C T C G G A A T T C T 0 0 0 0 G G A A T T G G A G T T C C G G G G A G G G T T T C G T G G G G C G A G T C G A A G A A A A C C T T G G T T T T G A C T G A G T C T T T C C C C C C C C C C A A G G A A C C T T A A C C C C A A A A C C G G A C T T T G G A G T T T A A C C T T A A C C C T A G T T A T C A G G C C A A T T C C G G G G A G C G C C A A A A C C T T T T G G C C G G C C C C C C T T A A C C C C G G C C G G G G C C T T C C G G T T C C G G T T G G A A T T G A G G G G G G G A T T T T A A T T C C G G A A G G C T T T A A T T A G T G T A A G C C T T A G G G G A C C A G C C C C T T A G C T T G G A C G C C C C C C G G T C A A A T A A A A T C G G G G T T C C T T A A A G C C T T G G A A G G T T A T T C C T C G A G T G T T T C G A A G G A G G C C T C A G G G G A G T T T T A G A A C G G A C T C C T T G T C T C C T G T T T A T A A T T T T G A A A G A T C C C C C A A A A T T A A C C A G A G G T G A G A A A T T G G G G C C C C C C A A C C T T A A A A T T T T T T A A A A A A T T G G A A A A T T G G G G C C T T G G A A T T C C T T G G G G C C T T A A G G C C A A A A C C T T T T A A A A G G G G C C T T A A A A G G A A A A A A G G G G A A G G A A A A C C A A G G C C T T T T 0 0 T T T T A A A A A A T T G G T T C C A A A A T T G G C C A A C C C C A A C C G G G G G G C C T T A A G G C C T T C C T T C C A A C C G G A A C C A A C C G G G G A A A A G G T T A A C C G G A A C C A A A A T T G G C C T T G G C C C C A A T T T T G G C C G G T T A A C C C C A A C C T T T T T T C C T T A A G G C C G G G G C C T T C C C C A A G G T T C C C C G G T C T C C A C T A C A G G G G G A A G G C T C C C C A A G G G G T T T T G G T T G G C C G G G G A A G G G C A A A A C C G G G G A A A A T T C C A A C C T T A A A A C C A G C C G A T C C C T T T T T T T C T C T T A A T T C C C C A G G A T C A G T C C T C C C C G A A C T C C T A G A A C C A A G G G G C G C T G G A A T T G G A A G G C C T T A G A G G G G A C C G A C T C C A A C T G A T T G G C T A G G G G G C C G G T T A A T T A A G G G G A G G G A A A A G G G A G A A G G A G A C T T T C C C C A A A A G G C C G G C T C C T C G G C C A A G G G G T T G A G A G G G G T C T T G G C T C C G T 0 0 G G C C G G G G A G A A A G G A A A G A C T G T C T C T G G A A A G C C G G A C A A A A G G A A G G C C C T G G A G C C A G T C G G A A G G G A A A A A G G A A T C T C T C G T A A A A G G G A C C G G T G A A T C A A A G G T A G A C T C A G T C G A C C G G A G A A T T G G T C C C G A G G G A I I C C A A T T G G G G G G G G T T A G T T T T C T A C A A G G C C C C G G G G T T A G G A A C A A C C G A C C G G A A G A C C C A A G T C C C G G C A A A G A T G A A T T A A T T G G T A A G T C T C G G A G C T G A 0 0 A G A G T C A G G A G A C A T T G G G G C C I I C C T T C C G G G G G G A A C C T G G G T T T C 0 0 A G G G C C A A C C G G A A A A T T T C T C A A T C A G C C A G C T T T G G T T G G C C A A C C G A T T G G G G A A G G G A C C C T G C G A A A T C A G A G C C T T A A T T A A D D D D C T G G T T G A T T T C G G G A T C C T A A T T T C G G T T G G G A T C C C C T C T A A A A T C G G A A G G 0 0 G G T T G G T T C C T T T C G A T C G G T T C C A G C T G G A A G G T T A A T C A A C C C T A A T T T C G G C C C C C C C C T T C T C T A A T C C A A A T C A G C C A A G G C C G T C C C C T T A A G G G G T T C C A G A A T T T T C C G G G G C C A C A A G G A A A A G G T T C C C C A G C T G T G G A A A G T C G G A G G G T T T T T T T C T T C C T C A G G C T C T C C C T T C A T C C T D D 0 0 G G C C C A A G C A T T T T A A T T C C G G T T G A C C T T T T C C G G G G G A T C A T G A A A T C A A C C C C A A T T A C C T T T C C G A A G T C G A A A T C T C C T 0 0 C T A G G G G G A A G A C C T T C C G G T T A G A A A G T T C T C C C C A A T T C C A A T T C C T T A A C C G G T T T T C C A A T T T T T T A A T G T G A T G A G G G G A G G G C C C C G G G G A A T T C C C C A G C C A A G A A G A A A A T T T T G G T T G G A A A A C C T T G G T T T T A A G G G A A A A G T G T T G G A A C C G G C C T C A G G G G A A G C C A A A G T G G A G A T T T T A G G A G G C T A T C C C T T A G A C C G G T C T G T C G A C G A T T C T C T C T T G G T T C C A A C C C C C C A A C C G G G G C C C C A A A A T C T C T T T T A A G A T T G A G G G G T T G G A G G G A A G T T T T T C C T T A A T C T T C C T C G G T G T C A A A G A G G G G A G G C C C C T T A A G G C C A A C C G G C C C T C T T G G C C C G G T T A A G G A A G G T T G G A G T T T T G G A C T C A G A G T T G G T T T G C C T T A A G G A A C C G A T C C T T T G G G C G G A A G G G G T T G A T T A A T C G A T T T C G A C T A G T C G A C T A A T C A G T T T T A G T G T C G A A G G G A A C C G A G G T T G G T T G G T C C C C C A A G G C C C C T T G G G G G T C T C C T T C T T G C C A G C C C C G T G G A G A G A G C T G G G G T T G G T C G A G G C T G G C C T T G G T T C C C C G G C C C C T C T T T C A A T T G A A T G T G G A G G G A C G A G A T C G A C T T T A G G A A C A A G T C T C C A A C C G G G G G G G G T T A G A C G A G A G A T T C T G G C C A A G G C C A A C C A A G A C C T A A A C T G G G G T T G G C A T C C C T T C C A A T T A A C C G G A A G G T T G G G G G G T T C C G G C C T T C C C C C C T T A A G G G G C C G G A A G G A A C C A A G G A A T T A A T T G G T T T T G G A A G A C C G G C C G A G G A A G G C C A G T G G A G A A C C T C C A C A C C T T G T C G A C T C T G A T C G C T C T A C T T C C C T C A G T T T G A A T C C C C C C C G G T T C C T T A A A C G G A A T T G G G G G A C C T T T T G A C C G G T T T T T C 0 0 T C C T T T G C T T A A C A A A C C T T C C T T T T A A T T A A C C C C C C G G T T T T C G C T T C A G A G G A G A T C A A T C A A G G C C C C A A A G T C A A G G C T G A T G G A A C A G A G T T T T T T G G A G T T A A T C G A C A T T C C G C G T T T T C T A T T G G C C T T G G T T T T G G A A A G T C G C C T A G C C G A G T G A G A C T T G C T C C A A A A T T G G G A T T G G T C G G C C C C T C C T C A C C C C T G A G C C A G G A C C A G T T A A G G A A A A G G T T T T C C G G G G C T A A G G C C C C A A G G G A T T C C G G T T T T G G A A T T A A T T A A T T C C A A C C G G C C T T A A G G C C C C G G G A C C T T C T T T A G T G G A G G G A T T C C C T T G G G G G T T G G C C T T T T T T T T G G T T C C G G C C A A G T G G C G T T G G A G A A C T G G A A C C G A A A C C C C G G C C A C T T T T G A A A A A T T T T C C C C C C A A A A A A T T A A C C A A C C G G C C G G T T C C G G G G 0 0 A A T T 0 0 A G G A C C T T C C A A G G T T T T G G C C T T A A G G G G C C A A G C A G T G T C A G A G A A A A G G A A A A G G A A A A G G C C G G C C G G A G G A A G C C C A T T T C G G C C T G G G T C T T G A C C C C G A C T G T G A C C G G T C G G T C A C C T T T G G A T G G C C C C G G G A G G C C C C G G A A G A A C G A T C G A A G C C G G T T C T G G C T 0 0 C C C C G G C C C C C C T T G G A A T T A A G G G G T T G G A A T T G G A A G G C C 0 0 G G G G T C T C C T T T G G C C T C T T G G C C C C T C G G C T T C A A A A G G A G C C G G T G C T C C G A C C T C G A C C C C G G C C T C C C C C G G C C G G A A C C G G C C A A C C G G A G A A G G A C T C A C G G C T T C T C T C A G A G C T G A A G G A G A G A C T G A T C G G C C C C G G G G T T G G T T T T G G T T T T A A G G G G G G A A C C C C T T C T T C A A C T C T 0 0 0 0 C C 0 0 C T G A T C T T 0 0 C C G G T T A A G G G G G G C C C C C C A A T T T T G G G G C C C C G G C C G A C C C T T T G G C T C G C C C T G A G A C C C C T T C T T A G G A T C C G G A G A A A A A A A A C C A A G G A G C T T T A A G G T T G G A A C T G T G A T T G A T C G A T C T G A A T T G G T T T T A A A A A A T T A G T C C C C T A A G A G G A A G G T C T T T T G G G A C C G G G G T C G A T T T T T T A A T C A A C T C C G A G G C G T T G T T C C A T T T T C A T T A A C C G G C C C C G G C C A A T T G G C C A A C C T T T T A A G G T T T C C C C C G G T T A A T T T T A A T T G G C C C C C C A A A A G G G G A A A A G G G G A A A A C C T T G G A A T T A A A A C C C C A A A A G G G G G G C C C C A A T T G G T T T T G G C C G G T T C C A A T T C C C C C C C C A A A A G G A A C C T T C C A A C C A A T T A A T T C C A A T T A A C C C C C C C C C C C C C C A A C C T T T T T T A A G G T T T T C C T T G G G G G G T T T T T T G G C C G G C C A A T T G G G G G G A A A A G G C C C C A A G G T T T T G G C C C C T T G G C C A A A A C C G G C C G G T T G G C C C C C C G G A A T T C C G G A A C C C C T T T T T T A A T T A A T T G G A A C C C C C C G G T T G G G G G G C C C C C C C C G G G G G G G G C C A A C C G G A A G G G G G G C C T T A A 0 0 A A C C A A T T G G T T G G A A A A A A C C A A G G T T T T T T A A A A C C A A A A C C C C C C A A A A G G G G A A C C A A C C T T G G C C G G G G G G C C C C T T T T T T G G T T T T C C C C T T C C G G A A G G C C T T G G G G G G G G A A C C G G G G T T A A A A C C C C A A C C G G C C T T T T C C A A C C G G T T A A C C A A T T C C C C A A C C C C T T T T C C G G A A G G G G C C T T G G G G C C G G T T G G C C T T T T G G G G A A A A C C G G C C A A A A T T G G T T G G C C G G C C T T T T T T A A G G C C T T G G A A G G A A G G G G A A G G C C T T G G 0 0 T T C C G G C C T T A A A A G G A A T T G G T T A A G G C C C C T T G G G G A A C C T T A A G G A A A A A A G G A A T T G G T T G G G G G G A A T T C C C C C C A A G G A A G G C C C C G G C C G G C C C C C C A A T T A A T T T T G G T T A A T T G G T T G G C C 0 0 C C G G G G G G G G G G T T G G C C C C A A A A T T G G C C T T G G T T G G A A C C G G A A D D A A G G G G T T T T C C C C G G T T C C C C T T T T T T A A A A C T G G A A C T G A C A G A G A T C A T C C G G A A A A G G G G A G G G C T G A C T A G A G A A A G C A G T C A T T G C G A A G G A C A T C G G 0 0 G G T T G G G G T T C T A A G G C T C T C C G T T C T C C C C C C T A G A A C C T T G G C C C C C C C C 0 0 0 0 G G 0 0 G A C T G A G G C C C C A A T T T T T T T T G G T T C C C C C C A T G A T C T T T C G A A A T T C C A A T T G G T T C C C C A A A A C C A A G G C C T T T T G G G G A A G G A A G G G G C C C C G G G G A A C C A A G G C C T T C C G G G G A A G G T T A A C T A A C C G G C C G G G T G G T C G G C C A A G C T T C T C T C C G G G T T T G A G G G A G G A A 0 0 C C G G G G C C T T C C T T A A A A C C A A G A T T C C T T G T C T C C T T T C C T A G C C T T A A C C C C T C C C A G C T G A G A G A C T A G G G T T C T A T C C C T G A A G T C A A C T G G C C T C C A G G C C C C A C G G T C G G C C G G C C C C C C C C C C T T G G C C C C G G C C T T G G T T C C C C A A C C C C A A T T C C A A G G A A T T A A C C A A G G C C T T G G G G C C C C T T A A T T C C G G C C T T A A C C G G T T C C A A G G A A A A T T T T A A T T C C C C C C G G A A G G G G C C T T G G T T G G A A C C C C G G C C T T C C A A C C C C C C C C G G G G C C C C A C C C T T C C G G I I A A T T G G G G G G C C G A T C A G A A A A T T T T C C A A T T A A C C G G T T T T T T C A T T T C C T G A A G T T A G C C G G G G A G G G G G A A T T C T A A G G T T C C G G T T A A G G C C G G G G G G A A G G G G C C A A C C T C 0 0 G G C C A A C C C C T T G G C T C A T C A A C C A A T T A A A C A A A A T T A A T T C C A G A A T G A A T C T T G G T T C C C C T T T T G G G G T C T T T T G A T T G A C T C A T T G T C C C C A A C C T T A A A A C C T T C C C C G G C C G G A A T T A A G G G G A A A A A A C C A G T C C C T T T T G G A G A G A G G A T G G A C C A A G G T T C T C C T C A A C C G G G G T G T C G A A G T C G G C C G G C C T C G T C C T C G G A A C C T C T C G G T C A G G G T T G G A C A G G A G A G A C C T T G G T T T T C T T C C C T A A A T C G G A G C T A G T C G T A C G A C C G G A A G A C T T C C C G A A G G G T C C A C T G A T T C T A G A T G G A A G G T T A A A G A A C C T T G A G G T T C C T T A A G A A A G A G A A G T T T G G A C C T T C T A G A C A G T T T T A A A A C C T T G G T T C C A A T T A A C C C C C G C T A A A A T C G G G G G G T T A A G G G G T T T T T T T T T T G G A A C C C C A A C T A A G G G G G G C A T T G G T T A T C C A A C C T T T T G G T C T C A G G G G G C C C T A C G G T T T T T C A A G G G G T T G G C C G G A C G A T T T T G G A G T C T C C C T C T T G A T C A T C T C C A G A A G A T A G T C C G A G G A A G A C T T G A A A G A A G G C T G G T C A A G A T T G G T T T T G G C C G G C C C C T T T T C C G G 0 0 C C T C C T G G T C T T T T G A T T T T G G G C C T T C A A A A C A C T C A C T G A G A T C A G A A C C T T A A C C T T G T A A C C A A T C T C A T C T A A A A A A A A T T A A G G G A A G C C G G C T G A G A C C G A A G A G T C A G C T C C G G T C A C C C G G A A G T G G C C G G A A A A C T A A G G A A T T C C G A G A C C G A G G T T A A C T G G A A G G T T G G G G G G T T C C A A A A C C A G A C C C A A C C A A C C T T A A T T C C T T G G G A G G G G C C T T T T A A A A A A C T A A T G A G A G G C A G T C A G C C C C G A C T C T G A G T G G C T C C C C T T A A G A A G C T T T C C C C T T G G T T G G G G G G T T T T C C C C T T A G C C T T T C T G C C C C T T A A G G T C C C A A G G T T C C G G A A T T T T A G C C T T C C G A G A G A T T A A C T T T G G A A G G A A A T A A C C G T T T C T C C A G C C G A A G G G G G G G A A C T C T T T T T G T A A T T A C C T C C A A A A C C C T G C A A A A T T A A T T G G T T G G A A G G C C A A C C C C C C T T G G T T T T C C C C C C G G A A C C C C G G C C A A G G C C T T C C 0 0 C C G G C C C C G G T T A A A A C C A A G G C C T T C C C C T T A A G G T T C C C C 0 0 T T A A A A A A G G A A T T T T T T G G A A G G G G G G G G C C G G G G C C C C G G C C G G T T T T C C G G T T T T A A A A C C A A G G G G T T A A T T A A G G G G C C C C G G C C C C A A T T A A G G A A A A C C G G A A C C A A A A C C C C T T A A G G G G G G A A G G C C C C G G T T C C A A T T T T A A T T T T C C G G A A A A C C C C C C G G C C T T A A C C T T A A G G C C G G G G C C A A A A T T C C T T A A T T T T T T C C C C T T T T G G C C C C C C C C G G C C G G G G C C G G C C C C C C G G A A G G C C C C C C C C G G C C T T A A C C T T A A C C C C A A 0 0 A A G G C C C C G G C C T T C C C C C C T T G G C C A A G G A A C C C C C C A A T T G G G G G G T T G G A A T T G G C C T T A A G G T T G G G G T T G G G G G G G G G G C C G G C C G G G G G G T T G G G G C C G G T T T T G G A A C C A A A A A A A A T T G G A A T T G G C C G G T T T T G G G G G G C C G G C C C C C C C C C C A A C C A A C C A A A A G G C C A A G G C C A A A A G G G G A A A A C C A A G G T T G G T T T T A A C C T T T T G G A A T T A A A A A A T T G G C C T T C C T T G G T T T T A A A A A A A A G G T T C C C C A A T T T T C C G G T T T T C C G G C C G G A A C C A A A A G G C C C C C C G G A A G G C C T T A A G G A A T T G G C C C C G G G G A A C C G G C C A A T T A A A A T T A A A A G G A A A A A A A A T T A A A A G G T T C C A A T T T T C C T T A A G G G G G G T T C C C C G G A A A A T T C C C C T T A A T T G G C C T T C C A A G G C C G G A A T T T T T T G G T T G G C C C C T T A A G G A A G G C C T T C C T T C C G G A A T T C C T T A A A A G G C C C C G G A A C C T T A A C C A A C C C C G G C C T T T T C C T T G G T T T T A A C C G G A A T T T T C C T T G G C C G G G G G G A A A A T T A A T T T T A A T T G G A A G G A A G G G G A A C C C C C C A A A A T T A A A A A A C C A A A A A A A A G G G G C C G G G G T T T T G G C C G G G G C C G G C C G G T T T T G G A A C C C C T T T T A A C C C C T T G G C C T T A A C C C C G G C C G G G G C C A A A A C C C C G G C C C C G G C C C C A A A A G G T T C C G G G G G G T T C C 0 0 C C A A T T A A C C A A T T A A A A T T A A A A A A T T G G A A 0 0 A A T T G G T T G G C C A A G G T T C C G G A A C C G G G G C C T T G G A A T T G G A A G G A A C C C C G G C C T T C C T T A A C C A A C C A A A A G G G G A A T T G G G G A A T T G G A A G G G G A A A A T T C C G G A A T T G G A A A A G G C C C C C C T T C C G G A A T T C C T T C C C C G G T T C C A A A A G G C C G G T T G G T T T T G G T T C C A A A A A A A A T T G G 0 0 0 0 T T A A A A A A T T 0 0 G G C C C C G G T T C C G G G G G G C C A A C C T T A A T T G G T T C C T T A A T T C C G G C C G G C C T T G G G G G G T T T T G T C A A A G G A A T T G G T T G A T T T T G G A G T T A G A C T C A G G A T C T T A G A T A G A A C T C C C C C C G A C C C A G G G T A G A A A C A A G G T C G A C T C T T C A G G A G G C C T T C T T T G G C C C C C C A A T C T T C C C T T T T T T T T T G G G G 0 0 T T T T C C G G G G T T T T C C 0 0 G G A A C C G G T T G G G G G G T T A A A A C C C C A A T T A A G G G G A A C C C C C C A A T T T T A A C C G G A A T T G G T T G G C C A T A G T T C C G A T C C A C C T T C C C C T C T T C C C T A A T T A A T T G G A A A A T T T C C C A A A A C C C C G G C C A A T T C C G G A A T T A A C C A A A A C T A A G G A T A G A A G T G G G G C T C C C C A A C C G G C C C T G G C T G G C C T T T T A A C C T T A A G G C T G G T C T C T A A G G A T T A G G G C C C C G G A G C C A C G A G G C T A G G G G G C C A G G A G G A A A A A G G G G G A A A A A T C C C C A A A A A G G A G G G G G G G A T C T T G G 0 0 G G T T G G A A G G C T T T A G T T A A C C T C A G C C T G G T C T C C C C T T A A G G G G T T C C C C C C C C A A G G C C T T C C G G A A C C C C T T A A G A G G T T G A T T T T G A G A T T G A A G C C C C T G G G G G C A A A 0 0 0 0 G A 0 0 0 0 C C C C T T G G A A T C C C G G A G G T A C A A T C G G G T C C G G C T T C C G G A A A G A C C T C T A T G C C 0 0 G G T C C C C T G G C C C C C C A A G G A C C C C C C T G G C C C C A G T C C C G G G G T T C C G G T T A A T C C T G G G G C T T C T C C C A A C C A A A A C C T T C C G A G G G A C C T T C C G G G G C C A G C T T C G A C C A G G C C C T C G G C C C C C C G G A A A G G G A G C C C C T C A G C C G T T C C T T C G A A A A G C A G A A G C T T C C T C C T G G G C C A G G A C C C C T C G A A G G G G A G C A A T C G G A G A G C C G A G C T T G T T C C T C T A G A T A A A G C T G A T C A G T G A G A G C C T T C C G A C G G A 0 0 T T T C T C G A G C A A C C C G C G 0 0 C A G A G A T C T C G G G A G A C C G A T T A G T C G G G G T C T C G T C T A G A A G A G A C C C T G T G A T G G T G A T T G G T T C C C C C C A A T T G G C C T T G G G G C C G T C G G C C C G G C G C C T C G G G T G G G A G G A G G G 0 0 C C T C A A C C G G C C C C T T A A G G 0 0 C C C C A G A A T C G G C T C C T C A A A A C C C C T G T C C C C C T C G G A A G G T T G G I D G G G G A A G A G G G G C C G A G G C C 0 0 G G A G C C G A C C G G A A G G C C C G G G T C A G A G C C C C T T G G A A C C A A G G C C A G A A C C C C C C 0 0 A A A A G G C C G G A A G G T T A G C C C T T T G A G G C T C T C C C C G G G G G G G G G G A A C C G G A A C C T C C T C C T T G G T T A A T T G G T T C C G G G G A A 0 0 C C T T T T T T T T G G T T A G T T C T 0 0 A A A A C T C C G G G C C T C C G G C C G G C C A G C T G G C T G G A A A A C T G G T A G A G A A G T C G A C C C C C C G G T C A T C T G G G A C C C C G G A C G G T T A C G G C C T T 0 0 A G T C 0 0 A G G A A G C T C T A A G T C A G G 0 0 C T G G C C T T G G T G C C C C A G C C C C C A G G C T T C C T A A G A A G C C C C C C G G G G T T C C T T T T C C G G C C 0 0 C C A A T T T T G G C C C C C C C C A A A A G G G G G G T T C C C C G G C C T T C C C C T T T T C C C C G G C C A A A A T T C C G G T T A A T T C C G G C C A A G G T T 0 0 0 0 0 0 0 0 0 0 0 0 0 0 A G 0 0 0 0 0 0 0 0 0 0 0 0 C C A A C C T T C C A A C C G G A A G G C C G G T T C C G G A A C C G G C C C C T T G G G G T T G G 0 0 C C A A C C A A G G G G C C T T C C G G 0 0 G G C C T T A A G G C C C C C C C C G G G G G G A A 0 0 A A G G A A G G T T A A A A C C G G G G G G C C T T A A G G G G T T G G C C G G T T A A C C C C 0 0 G G C C C C C C A A G G C C A A T T A A A A A A T T T T G G A A A A C C A A A A G G G G T T C C C C A A A A G G C C G G 0 0 C C 0 0 G G T T G G C C G G 0 0 C C C C C C C C 0 0 A A T T 0 0 T T G G C C T T T T C C T T C C A G T C 0 0 T C A A G G C C D D A A T T T T G G G G G G C C C C C C C C T T 0 0 G G C C C C G G G G C C T T A A C C T T C C T T A A G G G G T T C C A A A A A A A A T T C C C C C C G G A A C C 0 0 T T T T G G G G T T G G 0 0 T T A A A A G G G G G G C C 0 0 G G C C C C T T C C T T T T G G G G G G A A A A C C T T 0 0 T T G G A A G G G G A A C C C C G G A A G G G G C C G G T T G G C C G G C C C C C C A A T T G G C C A A T T G G G G C C C C A A T T G G G G A A T T C C A A T T G G C C A A G G T T G G C C A A C C A A G G A A C C C C A A A A C C C C T T G G G G G G T T G G G G G G T T T T T T T T A A C C A A G G C C T T A A T T C C T T G G T T T T A A G G T C C C 0 0 T C T T C A T T G G G G C A A G A G T C A G A A T T T T G T G G G G T C C T C C G G G G G G C C T T C C C C T T C C T T T T C C A A C C G A A G A A T T C T G G C C G G T C G T C T C C T C C C A A C C A G C C A G C T A A G A A T C C G G A A A A A A A A G G T T C C T C G A C C T T C T C T G G T T A A A G C T A A T T T T G G T C A A G G C C G G T T G G G G T T G A A C A A G G C G G G T C C C G G G G C C C C C C A A G G G G C C C C T T T C G G A A G G T T G G T T C C C C T T C C G G T T T C A G C C G C G G T G G G A G A A G G C C T T A A 0 0 C T C T A C A A G G C C C C T C C A G T A G C C G T T G C C A G G A A G C C G G C C T T T T T T G G 0 0 G G G G C T G A G A G C A G T C C C G G C T C C G A A G A C G G C C T T C A G G A G C T A G A A C C A A C C G G G G C C G G A A G G C C A A C C T T C C G G C C C C A A A A C C C C C C T T A C C C G G G G G A G C A A C C T T C T T T G A G G G G G G A A T T G G C C C C A A G G A C C T G G A C C C A A A G G G G G C C T C C C C C G G G G A A C T T T G C T T G G A A 0 0 G G G G C C C C A A A A C C T T T T T C C C A A T T G A C T A C G G A G A A C C A A C C A A A A G G G G A A C C G G A A C C G G C C C C C A C C C T T T C C T T C C C T C C G G C C C T C C C A 0 0 G G C C G G C C A A T C A A G G G G C C C C A A G G G G C C G G T T G G C C A A G G G G C C 0 0 G G G G C C C C C C C C G G G G A G C C T T A G G A C C C G G G C C G G C T T T G G C C C C C C C C T T A A 0 0 T T A G T T T T G G G G T C T C C C 0 0 T T G G C C G G A A C C G G T T G G A A T T A A A A C A G A C C C C T T A A A A C C C C T T C C A A T T A A G G C C C C C C C C C C T T G G A A A C G G T C A G G G G G G G T T C C G G A A G G G G G G G G G G C C G G A A T T G G A A G G T T C C G G G G G G C C A A G G T T A A A A G G A A C C G G C C A A G A C C A A G C T C G G G G T G A A A A C C T T A A G G G G C C A A C C C C C C A A T T T T T T T T T T T T T T A A T T C C G G C C C C T T A A C C G G G G T T G G G G G G A A C C C C G G A A A A T T C C G G G G G G C C G G C C T T G G A A G G C C A A T T A A G G C C T T T T C C G G T T C C A A G G C C A A G G G G A A G G C C A A A A G G C C G G T T G G T T A A G G T T T T C C C C G G C C A A A A C C C C C C G G T T A A C C A A C C T T C C G G G G C C A A T T C C A A T T G G C C T T T T G G C C A A T T G G T T T T G G G G C C A A A A C C T T C C C C T T C C C C G G C C C C A A T T T T A A G G G G T T T T G G A A T T C C A A A A A A A A C C C C C C C C G G A A A A C C T T 0 0 T T C C 0 0 C C T T A A A A G G T T C C A A G G C C C C G G T T C C T T A A T T C C C C C C A A G G G G A A T T C C I I T T G G T T G G A A C C A A A A G G T T C C A A T T G G A A C C A A C C G G C C G G C C G G G G C C A A T T G G G G C C G G G G T T T T C C G G G G T T C C T T C C A A C C T T A A T T C C T T T T A A A A A A G G C C C C C C T T G G T T C C A A T T C C C C G G A A T T C C 0 0 T T T T C C G G T T G G 0 0 C C A A T T G G T T C C C C G G G G G G C C C C C C C C 0 0 C C T T 0 0 C C A A A A T T A A T T G G G G C C G G A A G G G G C C T T G G G G G G G G A A G G T T A A T T G G T T A A A A G G T T T T T T T T C C A A A A G G C C A A C C A A G G C C A A A A T T C C T T T T G G A A A A T T G G C C T T T T C C A A C C 0 0 A A G G A A G G G G A A A A C C G G C C 0 0 G G G G T T G G A A G G G G A A A A C C C C T T A A T T T T G G A A G G A A C C C C T T T T C C T T G G T T A A T T C C G G A A T T C C C C A A G G C C T T A A G G A A C C C C A A C C T T A A G G C C T T C C C C C C C C G G T T T T C C G G C C G G C C C C C C A A T T A A G G G G C C T T T T C C C C G G C C G G T T 0 0 G G G G T T T T C C T T A A C C T T C C T T C C T T C C 0 0 C C A A G G A A C C G G G G C C 0 0 G G G G C C T T C C T T A A G G T T T T G G G G T T C C G G G G G G C C G G C C G G G G A A C C G G A A C C A A C C A A A A C C G G 0 0 T T C C A A G G T T A A C C C C T T G G G G T T C C G G T T A A C C A A A A T T G G T T G G A A A A G G C C A A G G G G C C A A C C T T A A G G T T C C C C G G T T G G C C C C T T G G T T A A G G C C T T C C C C G G C C C C A A C C T T C C G G G G C C G G G G A A C C T T G G G G G G C C C C C C C C G G C C G G G G T T G G C C C C T T A A G G T T G G A A G G A A G G A A C C G G C C G G C C A A A A G G T T A A A A T T C C G G T T T T G G A A A A C C C C C C A A G G C C C C C C G G C C G G G G C C T T G G A A G G T T G G C C A A C C T T C C A A G G T T C C A A C C A A T T C C C C T T G G 0 0 T T A A G G C C A A T T G G A A G G C C C C G G G G A A G G T T C C C C A A A A G G C C G G T T T T T T G G G G G G T T T T G G C C G G C C A A G G C C G G C C G G G G G G A A T T T T A A T T A A G G T T C C A A A A C C C C G G C C G G G G C C G G G G A A T T A A T T T T A A G G G G G G C C A A A A A A 0 0 G G C C 0 0 T T A A C C C C A A G G G G G G G G C C G G A A G G C C G G G G G G G G C C T T T T T T G G T T T T A A T T G G G G A A G G C C G G A A C C A A A A C C C C C C T T A A 0 0 C C G G C C A A T T A A C C G G G G A A C C T T G G C C 0 0 G G A A T T A A G G T T A A A A T T T T G G A A T T G G T T C C A A 0 0 A A A A G G A A T T C C A A T T G G T T G G T T T T A A A A C C T T T T T T C C A A C C T T T T C C C C G G G G T T G G A A 0 0 C C C C C C C C A A C C T T C C A A T T T T G G C C A A A A C C T T A A T T G G A A C C T T T T G G G G A A T T C C A A G G C C A A C C G G G G A A G G C C A A G G T T T T T T C C G G C C 0 0 G G T T C C C C G G G G G G C C C C C C G G A A C C T T T T T T C C A A C C T T C C C C G G G G C C C C G G G G G G G G C C T T G G C C G G C C C C G G G G C C G G C C A A A A C C A A C C C C C C A A G G A A C C T T A A G G A A C C A A A A C C A A G G G G C C C C T T G G G G G G I I G G C C T T C C C C C C G G G G G G G G C C C C G G G G T T D D C C G G G G C C T T G G T T C C G G C C C C T T C C C C G G T T G G G G C C A A G G C C A A T T C C A A G G G G A A T T A A A A C C G G T T T T G G T T G G C C T T T T T T A A C C G G G G T T G G C C G G T T C C T T G G G G C C D D A A T T T T T T C C T T T T C C T T C C G G C C C C C C T T T T G G T T G G C C G G G G G G C C T T C C A A T T G G G G T T T T A A C C A A A A A A C C A A C C A A C C G G G G C C T T C C A A G G T T C C A A G G G G G G C C G G A A T T T T G G G G T T G G T T C C T T A A T T G G T T G G T T T T G G C C G G A A G G G G 0 0 C C T T A A G G T T G G T T A A A A A A G G A A C C G G C C A A C C G G G G G G G G A A C C C C T T A A T T G G G G G G T T C C C C C C G G C C T T G G G G G G A A T T C C A A G G C C C C T T C C C C C C G G G G C C C C A A T T C C G G C C 0 0 C C G G G G C C A A T T C C C C A A C C A A C C G G G G A A G G G G A A C C G G T T T T A A A A G G T T G G G G T T A A C C A A T T T T A A G G T T C C T T G G T T G G G G A A A A C C C C T T G G C C D D C C C C A A C C C C C C A A T T C C C C A A G G C C G G C C C C C C T T T T C C A A C C G G C C C C T T T T C C G G C C A A T T T T C C G G A A G G G G G G A A C C G G C C T T T T A A A A C C G G C C A A G G C C C C C C C C A A A A C C C C G G G G G G A A A A A A T T T T G G T T A A T T T T T T A A T T G G A A G G C C T T A A C T C C C C T T G G G G C C G A G G C C C C A A T T A A A A T T C T A A T T A C C T C T C C G G C C A G C A A A G G G G A G A G C C G G G G A A C T G G A G C C A A G G C T G G T C G G G A T C G G T T A G C C C C T T C C T T A A A A G G G A C C C T G G C C T C C T T C T T A A T T G G C T T C A G T C T T A A G G G G C T G G G G A A T T T T T T A A G G C C A A C C A A G G A A A A G G A A A A G G A A G G G G G G T T C C C C A A C C T T G G C C C C A A G G G G A A T T T T C C A A T T C C C C C C G G A A C C A A G G T T C C T T G G G G C C T T C C T T T T T T T T G G C C G G C C C C G G C C G G G G G G I I T T C C G G C C A A A A C C T T A A C C A A C C T T A A C C T T G G T T C C C C T T A A G G G G G G T T G G G A C T C C G A C T A G G G T T G G C C G G T T G G T T C C G G T C C C C C A G G G C C G A C T T G C C G G G G C C A A G A T C A G C C C T T C G G A G C C A A G G G G G A G A G G G G G A C T C C A A A A A A G G T T G G C C A A A A A A A A C C A A C T T C A G A A G A A A T C T C A G T T A A G G T T T C 0 0 C T A A G G C C G G A A C T G A A G A A A A A A G A T C G G C A T T T T T T G G T C G A T T G G T C C C G G A G G G C A A A T G T T T T T T C C C C T T T C C C G G G G G G T T T T T T A A 0 0 T T G G T C A A T T A G G G C C A A T T 0 0 C T A G T C C C C C T C G A A G C T A C C T C T C A A G A T C T A G T C G G A C A G G C C T A G T C A G A G C T A G G G G G G A T T 0 0 C C C T 0 0 A A A A T G A G T T G G G T A G G A T T T T C C T T A A 0 0 G G C C A G C C I I A C G G T T A A G G G C T A C C A A C C T T C C A T C T A G T T G G T C A G C C G G G G T C C C C C A A C C A A C C A A G G C C T T G A C T G A G G G A G G G G G G T T C C C C T T C C A A C C T T A G G A C T A A C C A A A A T T T G G G A A T T G G C C C T A A T T C C G G A G C C C C C C G G G G A A C C T C G A C C T T A G G G G G A A T T G G C C A A G G A G G G G A G A T T G G C C G G C T A A G G G A C T T A A A A C C T G G A A A A G G C C C C C C C C T T A A A A C C G G G G T C C G T C C C T T C C A A G T G G G G G G T T A A C C A A A A G G T T C C G A T C A G G A C T C T A A A A A A C C G G G G A A T T T T C C C C 0 0 G G G G T T A A G G T T 0 0 G G C C A A C C G G 0 0 0 0 T T T G C C A A 0 0 0 0 0 0 C C G G G G G G G G C C G G C C A A A A A A A A C C G G T T C C C C G G C C A A T T A A C C C C C C C C C C T T C C T T G G G G A A C C T T C C T T A A C C C C T T C C A A A A C T T T A A A A G T C T A G A G C T T C C C T T T T G G T T A A C C G G G G A A G G C C G G C T T C D I A T 0 0 A G A A C C C C A A A G A G G G G C C C T T G G G G C C C C C C G G C C A A T T G G T T G G G G G G G G T C C T A A T A G T G G C C C C G G G A G A G A A A A G T C T C T T G A G G T T G A C T C T A A G G G G T T G A G G A G A A A T A A G G G T C C T T I I A A 0 0 G G G G G G G G G G C C T A T T C T A G A G C T A A G A A A A G A T G G C C A A T T C C T T G G T T A A C C A A T T A A G G C C A A T T G G C C G G G G T C A G C C C C C C G G T G C C A A G G G G C C T T G G T T T C C T C C C G T G C C C T C T C G T C C G C G T T A A A A C T G G G A G G A A C T T C T T C T G G T T A A C C G A G G C C G G G C T T C C G G G G G G G G C C A A C C G A G G C T T T C T C C C C T T G A A A A G T C C C A A T T C C G G T C C C C T T C G G T T A A T C T T T C T C C C C C G G C T G G T T A A C A A A G G T T T C A A G A C C A A C C G G T T G G C C T T C C C T C T A A C C C C T T T T G A C T A T A A C C A A G G C C G A C C C C G G T T C C T T G G C C T T A A T T T T G G C C A A T T C C A G G G C C A A A A C T A G C T A A G G C C C C G T G G C C G G C C G G A G T T A A A A T C A C A G G G G G T T T T T T G G C C A A T T A A 0 0 0 0 C C T T G G T G C A T T G G T T C C A A G G T C A A C T T C C C A A G G A A A A A A A A T C T C A G G G G A G G C C A A A A C C A A C C C G A A G G T C T T G G A A G G A T A A G A A G C A A G A G G G A G A G T C C T C C C C A A I I T T G G T C A G C C A G A A A A C C G A A A A A A A T T C C C T A A A A C C G G G G T T A A G G T C A C T C G G G A T T A T C T C T A A G G G G A A G G A A C C A A T T G G T T G G C C G G G G C C G G G G G G A G C C A A G G T T A A G G T T T T T T T T C C C C C C T C G G 0 0 T C C T G A T A T C A A T C T C C C A T T C A G G G G C G A A G T G A A A G A A C C G G A G G G C T C C C A A A A G T T A G C T A C C C C T C T A A C T T T C C A G C C C T A G T A C C G G A A G G C C C A G G G A T G C A C C T T T T T C A A A G G G G A T C G A C C A A T T G G A A G G G G A A G G C C T T G G T C A A C C T C T C C T T C T C C C C T A G T C A A T T G C C C G A G A G G T C C C G A A A T C G G G G G G C C A C A A C T C T G A A G C A C C A A T T C C C C G G C C A A G G A T A G C T G G G T C C T T T T C C G G A A C C C C A A C C T T C C T T C C 0 0 T T 0 0 C C G G 0 0 C C G G T T G G C C C C T T A G A A A C A A T T A G G G C C C C G G A A C C C C G G T T A G 0 0 T G G G T C C T G A C T T T A G T T A A C T C C C C G G C C G G A A T T A A C C G G A A A A T T G G T T A A G G C C T T A A C C G A A G C T A A 0 0 A A C C T C G G T C T G A A G G A A G A T T A A 0 0 0 0 0 0 G G C C T T A C A A T C A G C C 0 0 G T G G G G T T G G A A G A T T G G C C A A A A A A G G G A D I C C T T T T G G G G T T G G G G A A C C G G A A A A A A A A G G T T G G G A G A C T T C T C G G T T C C G G A A C C T T T T C C T T A A T T T T C C A A T T T T A A T T A A C C G G A A C C T T G G C C C C A A T T A A G G G G A C T T A G T T A A G G G G G G C C C C G G G T C T T C G A T T T T A G T T A C T G C C A A G G A G C T A G T C C C C C G A T C A G C C G A C C C C C T T T G G A G T C G G T T C C T T T T G G A A C C A A G G G G C C A A G G A A G A C A T T T C T T A A T T T T G G T T G G A A A A G G A A A A G G G G T T C C A A A A G G A A C C T T C C C C T T T T A A G G G G C C T T A A G G A A C C C C G G C C C C C C A A G G G G T T A A G G T T T T C C G G C C C C T T G G C C C C G G G G C C G G A A G G A A T T G G C C C C A A T T G G T T G G C C G G G G T T A A T T G G C C A A A A G G C C A A C C C C C C A A C C T T G G T T A A T T C C T T G G C C C C G G G G G G A A C C D D C C A A G G G G A A C C A A C C A A G G G G T T A A T T A A T T A A G G C C G G C C A A G G G G T T C C T T A A A A C C 0 0 T T C C T T C C T T C C C C T T A A T T A A A A C C T T G G T T T T T T C C G G G G A A T T C C G G T T A A A A C C G G C C G G T T 0 0 A A G G C C T T C C C C C C A A G G A A T T C C C C T T T T A A G G A A G G G G G G A A T T T T C C C C C C A A G G A A C C C C C C C C T T G G G G T T G G C C C C T T T T T T T T C C T T A A C C T T A A G G T T C C G G G G C C A A C C G G G G C C T T T T C C T T G G I I G G G G A A G G T T T T G G G G C C A A C C C C C C T T T T A A 0 0 0 0 0 0 A A A A C C C C C C G G C C T T C C T T T T C C G G C C G G C C G G G G 0 0 A A A A A A G G 0 0 C C A A C C T T T T C C T T G G C C G G G G T T A A C C G G C C A A G G T T C C G G G G G G A A A A G G C C A A A A A A C C C C A A T T A A C C G G T T T T A A C C C C A A G G C C G G A A A A C C G G C C G G G G C C A A T T G G C C G G T T C C C C G G A A A A G G T T T T A A C C G G A A T T G G A A C C A A C C C C G G A A A A C C G G G G G G T T A A T T A A C C T T C C A A G G A A C C T T A A C C C C C C T T A A G G C C A A T T C C T T G G C C C C D D T T C C C C A A T T G G T T C C G G C C T T G G G G T T A A C C G G G G A A G G G G A A A A A A C C T T T T A A G G T T A A A A A A C C A A T T C C C C A A T T G G G G G G A A G G T T T T A A A A C C A A T T G G C C G G G G A A T T T T A A T T T T C C G G G G A A A A T T C C A A T T G G A A A A G G C C A A C C A A G G G G G G C C A A G G T T C C C C C C C C C C G G T T G G C C A A C C G G C C C C T T A A C C G G G G A A A A A A T T A A A A C C C C G G G G A A C C C C G G C C T T G G G G C C G G T T C C T T T T T T T T T T G G C C A A C C A A G G T T G G T T G G C C C C T T A A A A C C G G T T A A C C C C A A A A T T 0 0 G G G G T T G G G G C C G G G G G G C C G G C C T T G G C C C C A A A A G G T T T T T T G G C C C C A A T T C C T T T T T T A A A A G G A A T T C C T T C C G G G G G G C C T T C C G G 0 0 0 0 C C T T C C I I A A G G C C T T C C C C C C C C C C A A A A C C T T C C C C A A G G G G T T C C T T G G G G G G A A C C A A C C C C T T C C A A C C G G T T C C A A A A A A G G C C C C T T C C G G C C A A C C T T 0 0 C C G G A A G G C C C C T T C C G G A A A A C C A A G G T T A A G G C C T T A A A A C C C C C C G G C C C C A G G T G A C T D D A G C C G A A A T T T T G A T C C T G A C C A G A G A C G G T T G G 0 0 C C C C T T G A C C A A C C C C A A A G A A T T C C A T T C C C A A C C C C T T A A T T C C G G C C T T C C G G A A A A G G C C G G C C T T A A C C A G A G C C T T 0 0 A A A A A A G G G G T T T C A A T T C T A C A A T C C G G A C T G C A G T T G G A A A A C T A G G G A A A A G G A A C T G G C C T T G G T C T T A A C C A A C T C C A A G G A A A A A A G A A G T T G A C T T C G A G G C C T C A A T T A A A A C C A A A A T T C C G G G T G G T C A A T T A A T C G G G G G T G G G G T T T T C C C C T T C C C C C C C C C C 0 0 G G G G A A G G T T G G T T C C G G G G A A C C A A G G C C C C T T A A G G 0 0 G G T T A A T T T T C C A A T T A A C C A A G G A A A A T T T T A A T T C C C C G G A A T T T T T T C C G G C C A A A A G G C C G G C C A A T T A A C C G G G G G G T T G G A A T T A A A A G G A A A A A A T T T T C C T T G G T T T T T T T T T T A A C C T T T T G G G G C C A A G G A A A A C C C C G G T T T T C C A A C C T T C C T T A A G G G G T T G G T T T T A A G G T T C C C C G G T T G G G G G G A A T T T T T T G G C C C C A A T T G G A A A A C C A A C C T T G G T T G G G G C C T T G G A A T T G G C C A A C C G G T T C C G G G G A A C C A A G G T T A A G G G G C C T T A A A A T T T T C C G G G G G G T T A A G G G G T T G G C C C C G G A A A A T T G G A A G G T T T T C C G G T T T T G G C C G G T T A A T T C C T T A A A A C C C C C C T T A A A A A A G G A A T T C C C C T T C C T T C C C C G G A A G G C C G G T T A A T T A A A A T T T T C C G G C C G G A A C C C C A A C C G G C C T T C C G G G G G G C C C C T T G G A A C C T T T T C C G G G G A A G G T T C C A A G G C C T T T T A A T T G G A A T T G G G G A A C C T T C C T T A A G G T T G G A A A A C C T T G G G G T T G G G G C C A A G G T T 0 0 G G G G G G A A G G G G A A G G C C C C A A G G A A A A T T C C T T G G C C C C T T C C G G A A C C A A A A T T T T G G C C C C C C C C A A A A G G G G A A A A G G A A A A C C T T T T A A A A T T C C T T C C T T T T C C A A G G C C C C A A T T G G A A T T T T T T A A G G G G C C C C A A T T G G A A A A T T C C T T C C G G G G C C G G G G A A G G C C T T G G C C A A G G A A C C A A C C T T G G T T C C A A T T T T C C A A G G C C C C T T C C G G C C T T A A C C A A C C C C G G C C A A T T A A C C A A G G G G G G T T G G G G C C C C G G G G C C C C G G A A C C T T G G A A T T C C C C A A A A C C C C A A A A T T C C C C C C T T A A C C G G A A A A A A C C G G C C T T T T T T T T G G T T A A A A G G A A T T T T C C C C G G A A C C C C C C C C A A C C A A C C C C G G C C T T C C T T C C T T G G C C C C G G T T T T G G A A T T T T T T T T T T G G T T G G C C C C T T G G C C G G T T G G A A T T G G T T C C G G C C G G G G C C C C G G G G C C A A C C T T C C C C A A C C C C C C C C T T G G A A A A C C G G A A A A A A C C T T C C C C G G G G A A G G C C C C G G T T G G T T T T C C C C A A C C G G C C C C T T A A A A T T A A A A G G C C G G A A T T G G A A C C G G G G G G C C A A C C G G C C A A T T C C T T T T C C T T G G G G C C C C T T C C T T A A 0 0 G G T T G G T T A A C C C C C C T T G G T T G G A A C C G G C C G G T T A A G G T T G G G G C C C C T T T T G G T T G G T T A A G G G G C C C C C C G G A A C C C C A A G G A A T T G G G G G G G G C C T T C C A A A A T T G G T T G G C C T T T T A A G G C C A A I I T T T T G G T T C C C C T T C C G G D D G G G G G G A A T T C C T T T T G G T T A A C C T T 0 0 T T G G A A G G T T G G T T C C A A C C C C G G C C A A T T T T T T C C G G A A C C T T G G G G G G C C T T T T A A G G C C G G G G C C G G T T T T G G A A A A G G A A A A C C G G T T A A A A C C T T I I C C G G C C T T A A A A C C A A G G A A T T T T G G C C T T C C A A A A T T T T C C C C G G C C D D 0 0 G G T T C C C C T T C C T T G G T T C C A A G G T T A A C C C C C C A A T T T T G G T T G G C C C C A A A A C C G G A A T T C C C C G G A A G G T T A A T T A A A A C C A A C C A A A A A A T T T T G G G G T T C C G G C C C C A A G G T T G G C C T T G G G G G G C C G G C C C C A A 0 0 C C G G T T A A A A A A C C A A T T G G A A C C T T C C G G C C C C T T C C T T A A C C C C C C A A A A C C C C 0 0 0 0 C C C C T T G G T T T T T T 0 0 G G G G A A C C A A G G G G C C 0 0 A A T T C C G G C C T T C C I I G G C C A A T T C C T T A A A A C C C C A A C C G G T T G G T T G G G G G G T T G G G G T T T T A A A A G G A A G G T T T T G G C C T T C C G G A A G G G G C C C C A A G G G G G G G G A A G G T T G G G G C C G G C C T T C C A A G G G G G G T T A A T T G G T T A A T T A A C C A A G G G G G G G G T T D D T T C C G G C C C C C C A A G G C C C C C C G G T T G G A A T T C C G G T T A A G G A A T T A A T T A A G G T T G G C C C C A A I I T T G G C C C C T T G G C C G G G G A A T T T T T T T T T T T T G G A A A A G G G G C C C C G G G G G G C C T T G G A A A A G G T T A A T T C C C C T T A A G G G G G G C C A A T T T T A A G G G G A A C C G G G G T T T T C C T T C C T T G G T T T T A A T T A A C C A A C C T T G G T T C C C C T T C C C C G G C C A A A A T T T T C C C C G G A A G G T T G G T T C C T T A A G G T T G G G G T T G G A A C C C C T T G G G G G G C C A A C C T T A A A A A A A A C C G G A A T T T T G G A A G G A A A A A A T T C C G G A A T T G G T T A A G G G G C C G G G G A A A A G G G G G G G G T T C C G G A A G G G G T T A A G G G G G G T T T T G G G G A A G G C C T T T T T T T T G G T T T T A A C C A A G G A A A A A A T T G G T T A A G G A A A A G G A A G G G G T T A A G G A A A A T T C C A A A A T T T T G G T T G G C C G G A A T T G G T T T T T T A A G G C C G G T T G G A A A A C C G G C C C C C C G G G G A A T T A A T T G G G G T T T T G G G G G G C C T T G G G G C C T T T T G G G G G G G G G G G G A A C C C C C C A A C C C C C C C C G G C C C C C C A A G G T T T T G G C C A A C C C C A A A A A A T T T T T T I I C C G G C C T T C C G G C C G G A A C C T T T T A A A A G G C C G G C C G G 0 0 C C G G A A T T T T A A C C I I C C T T C C A A A A G G G G T T C C G G A A T T G G A A T T A A T T C C T T A A C C T T G G G G T T G G A A A A A A A A C C T T C C G G G G T T C C A A G G T T G G A A C C A A G G T T G G G G T T A A A A G G C C G G A A G G C C T T C C T T A A C C C C T T A A G G T T A A G G A A T T T T T T G G T T T T C C C C C C A A A A A A A A T T G G 0 0 C C C C T T A A T T T T C C G G C C C C A A T T A A G G T T G G A A A A T T T T G G G G T T T T T T C C A A G G A A C C A A T T A A A A G G A A A A G G G G C C A A C C G G G G A A G G T T G G A A C C A A G G C C G G C C T T G G C C A A G G G G C C C C T T C C G G C C A A T T G G G G A A T T C C C C G G T T C C A A T T C C G G G G G G T T C C A A A A C C G G C C A A T T G G G G 0 0 A A C C T T T T T T A A G G T T A A A A T T G G 0 0 T T T T 0 0 T T G G T T G G A A T T A A G G T T T T T T C C G G A A C C G G A A G G T T G G G G T T C C A A T T T T C C C C C C C C C C G G C C G G G G A A A A C C G G C C C C T T A A G G T T A A C C G G 0 0 T T G G A A G G G G T T T T G G C C C C G G C C C C G G C C C C T T A A G G G G C C A A C C 0 0 T T A A C C A A A A T T T T C C C C C C T T A A T T C C C C C C C C C C A A A A C C C C G G A A C C A A C C G G A A A A T T G G G G C C A A T T C C C C D D C C A A G G C C A A T T A A A A T T A A T T T T A A A A T T T T A A T T C C G G C C T T G G A A G G G G C C T T T T T T C C G G A A G G G G A A A A C C G G G G A A T T G G A A A A G G C C C C A A G G T T C C A A C C T T G G A A A A A A A A T T G G C C C C T T G G G G G G T T A A T T A A T T C C A A G G T T C C G G T T G G T T G G A A T T C C T T G G G G C C G G A A T T T T C C G G G G T T T T G G A A A A C C C C T T G G T T A A G G G G A A T T T T C C C C C C G G A A A A C C C C A A A A C C C C T T C C A A T T G G C C C C C C G G A A G G A A C C C C G G G G G G C C G G G G C C G G T T C C A A T T T T A A G G C C A A C C C C T T A A C C C C G G A A C C T T T T A A C C G G C C A A G G C C T T C C T T G G T T C C T T T T C C C C G G C C G G G G T T A A G G A A T T G G A A A A T T A A 0 0 A A A A A A C C C C C C T T G G T T A A G G T T A A C C G G T T C C A A T T G G C C G G T T A A T T T T T T A A T T G G C C C C C C T T C C T T C C A A T T A A T T T T A A G G A A C C A A G G T T C C G G C C C C C C T T G G C C C C A A A A A A A A I I T T G G G G G G T T G G A A A A G G C C A A T T T T G G C C A A C C A A C C G G C C G G C C G G G G G G G G A A T T T T G G G G A A C C T T A A C C G G C C G G A A A A G G A A A A 0 0 T T C C T T C C C C C C C C C C G G A A T T C C A A C C G G T T T T A A T T C C C C G G C C T T G G A A G G G G A A T T A A C C G G C C G G A A A A T T C C C C G G C C C C T T A A T T A A G G T T G G C C C C T T T T C C T T C C A A T T C C T T T T G G T T A A G G T T A A A A A A G G A A T T A A G G G G G G A A G G T T A A G G C C C C A A 0 0 T T T T T T C C T T C C A A T T C C A A G G T T A A A A A A G G G G C C G G A A A A C C T T G G T T G G C C T T C C A A C C A A A A C C T T T T T T A A T T C C C C A A T T C C T T G G G G A A T T T T T T T T G G T T G G G G A A G G C C G G A A T T T T C C T T G G C C A A T T C C G G T T C C G G T T C C G G C C G G C C A A G G A A C C G G T T G G A A G G T T A A T T A A C C A A T T G G A A C C T T G G T T C C G G C C C C C C C C G G C C G G A A G G C C C C T T C C T T G G G G A A C C G G G G G G A A T T G G A A T T T T A A T T C C G G A A G G T T G G T T A A A A A A G G C C G G C C C C G G C C C C T T G G T T T T C C C C G G A A T T A A C C C C T T A A C C A A G G G G C C C C T T C C A A T T 0 0 T T G G C C A A A A G G C C G G A A G G T T G G C C G G C C G G T T C C A A G G T T T T A A C C G G T T T T G G A A A A A A T T G G T T A A A A T T C C A A G G A A G G T T T T G G G G T T A A T T G G T T T T T T C C C C G G A A C C C C G G T T T T G G A A T T T T C C I I G G C C C C C C G G C C A A C C C C C C G G C C C C G G G G C C G G A A C C G G C C T T A A T T C C G G G G G G T T A A G G T T T T G G C C A A C C T T T T G G G G A A G G T T G G C C G G A A G G G G G G G G C C G G A A C C C C C C 0 0 G G A A G G T T C C C C A A G G G G G G G G C C C C A A G G G G A A G G G G A A C C T T T T G G T T G G T T C C T T A A G G G G A A T T A A A A C C T T A A A A G G T T T T C C A A A A C C C C C C A A T T C C A A A A C C C C T T A A T T A A G G C C G G C C C C T T C C G G T T A A G G G G C C A A T T A A C C T T A A G G C C G G C C T T A A A A G G C C C C C C G G G G G G T T G G C C C C C C T T A A C C A A A A G G C C A A G G G G C C T T A A C C A A T T C C G G C C T T T T C C A A C C G G A A C C A A G G G G G G T T C C C C G G A A G G C C C C A A G G T T T T G G G G G G C C C C G G T T T T C C G G G G C C C C C C G G T T G G T T C C C C T T C C T T A A C C C C G G A A C C C C A A T T A A A A T T C C C C G G T T G G C C T T G G A A A A G G A A G G G G C C G G A A G G G G G G G G C C T T A A T T G G C C G G C C T T A A A A A A G G T T A A A A G G C C G G A A A A C C G G G G T T C C C C C C T T C C G G G G G G T T T T G G T T G G G G G G G G G G C C C C G G C C C C C C C C G G G G A A A A C C T T A A C C G G T T T T A A A A G G C C A A G G G G A A A A C C G G T T C C T T G G G G T T T T A A G G G G C C T T G G A A G G C C C C T T T T A A C C C C T T C C A A G G T T T T C C A A G G T T T T T T T T T T C C G G G G G G A A C C G G C C C C T T G G T T T T C C G G G G G G C C A A A A G G C C G G T T 0 0 G G G G C C G G G G T T C C A A G G G G A A A A T T T T A A A A G G C C T T C C C C G G G G C C A A A A A A T T A A A A G G T T G G G G A A T T C C G G T T G G C C A A G G A A C C G G G G G G G G G G T T G G G G G G T T C C A A 0 0 A A T T A A T T T T T T G G A A G G C C G G G G T T T T G G A A G G A A G G C C C C T T A A C C G G C C C C G G G G G G G G G G C C T T G G G G C C C C G G T T G G A A G G T T G G G G G G A A C C T T C C T T C C C C A A G G A A G G G G C C A A A A T T A A G G G G T T 0 0 G G T T A A 0 0 0 0 G G A A T T G A C C G G A A C C G G C C A A 0 0 A A T T C C T T T T G G A A G G G G G G G G G G G G G G C C A A C C G G A A G G G G C C G G G G G G T T C C T T C C G G T T G G G G T T T T G G C C G G G G T T G G A A G G T T G G C C A A T T T T C C T T C C G G A A C C G G C C T T G G T T A A A A A A C C T T 0 0 C C A A G G T T C C C C C C T T T T C C 0 0 G G T T A A G G C C G G G G G G G G G G A A C C A A G G G G G G G G G G C C C C C C C T C C G T A A C C C C C C T T 0 0 T C G G T T T T T T G G T T D D C C G G 0 0 A A G G C C G G A A G G C C G G G G C C C C A A G G G G G G C C C C A A G G A A T T C C T T T T T T T T T C A A T T T T G G G G C T G G G G C C C C G G T T T T C C G A G G G G D I G G T G T C G G G G T T G G C C T T T T C T G G C C T T T T G G C C T T A G T T T T C C T C G G T T G G A A 0 0 C C G G C C A A C C C G C C C G A A G G G G G G C C C T G T T T T T G G G G C C G G G G A G C T T C G A A G A G G G C C 0 0 C C C C G G A G T C T C T T C A C T T C T T A G T G A A C C T T C C C C G G C T T T C C A G G G A A T T C A C A A A C C G G C T T T G G G A C C A A T C G G A A G G G A A A G A C T C G C C T T 0 0 G G C C C C C C C C C C G G T T C T A G A A T G C C G G G G T T C C G G T T C C C C G G C C T T T T C C G G A A G G T T G G T T T T C C G G A G G G A A T T T T A A A A A A C C C C C C C C A A G G A A T A C C T T A G T T G A T T C C T T C C C C A A T T C C G A C C T T A A A T C C T T C C C C T C G A G G G C G G C C G G C C C T T T C C C C A A G G G G T T G A C A C C C T G G G G C G C C C C T T A G A A G G A G A G C C C T G G G G C C C A T T C T C C G G G T T T G G A A G G G G G G T T T T G G T T C C C C T T A A T T T T G G G G A A T T T T T T C C T T T T G G A A G G T T A A T T A A C C G G T T G G C C T T G G A A G G C C T T G G A A C C C C T T G G C C A A G G G G G G G G C C T T C C G G C C T T C C G G T T G G G G C C T T A A C C A A T T G G T T G G G G C C C C C C C C A A C C A A C C C C T T C C G G C C C C G G G G T T T T G G C C C C G G A A G G G G C C C C A A C C T T C C C C C C A A G G T T G G A A C C G G C C T T C C T T 0 0 T T G G G G A A G G A A C C A A C C C C C C A A G G T T A A T T T T A A G G C C G G A A G G T T C C G G 0 0 A A A A C C G G C C T T G G T T C C G G C C T T A A T T T T G G C C C C G G C C A A T T T T C C G G G G T T T T C C C C A A C C C C G G T T A A T T G G C C T T A A T T C C A A A A C C G G C C G G C C C C T T C C A A T T G G G G T T T T A A T T G G T T G G T T G G C C C C T T C C A A A A G G C C T T A A G G A A C C T T T T G G G G G G C C G G A A T T T T G G C C G G A A C C G G A A A A G G G G C C G G A A A A A A T T T T A A C C G G C C C C G G T T T T A A A A A A G G G G C C A A T T T T 0 0 A A 0 0 G G G G C C A A C C T T C C C C G G T T C C G G T T C C G G A A G G G G C C C C C C A A G G G G I I C C A A T T A A G G T T G G C C G G T T T T A A C C T T C C C C T T C C T T C C C C A A T T G G A A T T C C C C A A C C G G G G G G G G A A C C T T C C T T A A G G G G C C C C A A C C A A A A G G A A C C T T C C G G G G G G A A T T A A G G A A C C G G C C T T A A T T T T C C C C G G G G A A A A G G C C C C T T C C T T C C G G G G G G A A G G G G C C C C A A T T A A C C G G G G C C C C G G G G A A C C A A G G G G A A C C T T G G C C C C C C G G C C T T G G C C A A T T G G C C T T G G A A C C T T A A A A G G C C A A A A G G C C T T A A A A T T C C C C A A A A G G A A C C T T A A G G C C T T T T T T C C G G T T G G G G G G T T T T C C A A T T G G C C G G G G A A G G C C C C C C C C G G A A A A A A A A A A A A C C C C G G C C C C A A C C C C A A A A A A G G C C T T A A T T C C C C G G A A T T A A T T G G C C C C G G T T G G A A A A C C A A C C G G C C A A C C A A T T G G A A G G A A A A G G C C T T C C A A G G T T C C G G T T A A C C C C A A C C G G G G C C C C A A G G T T C C C C A A A A T T C C G G T T T T A A T T G G T T T T T T T T T T A A G G T T T T T T C C G G A A G G C C G G T T C C A A A A T T T T T T G G A A C C C C A A A A C C A A G G G G C C G G T T T T A A T T T T A A G G T T A A A A C C C C G G C C A A A A C C C C T T A A A A C C C C T T G G T T C C C C G G A A G G T T 0 0 C C C C C C T T T T C C 0 0 T T G G C C A A C C A A C C C C G G A A T T G G A A A A T T G G C C T T G G T T G G A A C C C C T T A A G G A A G G A A C C G G C C T T C C G G C C G G T T G G T T T C 0 0 A A A A A A A A G G C C 0 0 C C G G 0 0 T T T T G G A A G G T T A A G G A A G G C C T T T T T T A A A A A A 0 0 C C G G C C G G A A A A T T G G A A G G C C T T C C 0 0 0 0 T T A A A A A A A A C C T T G G C C G G G G A A C C A A T T T T C C T T A A 0 0 C C T T C C T T G G 0 0 C C G G C C G G G G C C D D T T T T C C A A A A G G G G T T A A C C T T G G A A G G G G T T G G A A T T A A G G T T A A A A T T A A C C C C G G T T 0 0 G G C C G G C C C C G G T T T T C C G G A G A A G G C C D D G G G A C C G G A A A A G G G G 0 0 C C C C T T T T G A A G G G A C C G G A C C T T T T C G A A T T G G 0 0 C C T T G G G G A A T T G G T T T T T T G G C C C C T T A G G G A A A G C C C A G G A G T T G G G A A A C C C C T T C C A A A A C C T T T T A A C C G G C C C C G G C C C C G G C C T T T T T T C C T T A A C C T T A A G G G G C C T T A A G G T T C C T T T T C C T T T T C C C C C C C C T T C C G G C C T T G G A A A A T T A A G G C C A A A A T T T T C C T T T T C C G G C C A A G G A A C C T T C C A A C C T T C C A A T T C C A A G G C C A A A A A A A A C C 0 0 C C G G G G T T C C A A C C A A C C C C C C C C C C G G A A G G G G T T G G C C C C A A G G C C C C T T T T C C T T A A A A A A A A T T G G G G C C T T T T C C C C A A G G A A C C T T A A G G G G A A T T A A A A C C T T T T T T C C A A G G G G A A A A G G C C G G T T D D A A G G A A T T G G C C C C G G A A G G C C G G T T D D G G T T C C A A A A T T G G 0 0 A A T T G G T T T T 0 0 G G G G G G T T D D A A G G C C G G A A A A G G C C C C C C G G T T A A A A A A T T G G A A G G T T C C C C C C G G T T A A T T G G C C T T G G T T C C A A A A G G C C T T 0 0 C C C C A A G G A A C C T T T T C C G G A A T T C C A A I I A A T T T T T T T T C C C C G G D D T T T T C C G G T T C C C C A A G G G G G G G G C C C C T T G G T T G G D D C C T T C C C C A A C C C C G G C C C C C C C C T T A A G G G G A A C C A A G G G G G G C C C C C C G G T T C C C C C C T T C C G G C C T T T T C C T T G G C C C C T T T T T T G G A A G G C C A A G G C C C C T T 0 0 T T G G T T T T A A C C T T T T G G T T T T C C G G C C T T C C A A G G C C A A C C 0 0 C C G G G G A A G G T T T T G G A A A A G G A A C C G G G G T T G G T T C C T T T T G G C C G G T T G G G G C C C C G G G G T T G G C C C C C C T T G G G G A A G G C C C C T T C C G G C C C C T T C C G G C C A A I I C C C C A A A A T T A A C C T T A A C C C C T T C C A A T T T T A A G G A A G G T T A A G G T T A A G G T T A A G G A A G G A A A A C C G G C C G G G G C C C C G G C C A A G G G G C C C C C C T T T T C C C C A A G G G G G G G G A A T T G G T T G G G G T T G G C C C C A A C C T T T T C C A A G G T T T T G G C C C C C C C C A A C C T T A A A A C C A A C C T T G G A A C C C C T T C C G G G G A A A A C C T T G G G G T T A A C C C C G G T T G G T T G G T T G G T T C C G G G G C C I I C C C C T T G G C C T T G G A A T T T T C C A A C C G G I I C C G G G G T T C C T T G G C C G G C C G G A A C C G G A A C C A A C C A A T T C C G G G G C C C C C C C C G G G G G G C C T T C C A A C C C C T T C C A A A A G G C C C C C C A A A A T T G G C C A A A A T T A A G G C C C C G G A A G G T T A A T T G G A A C C G G G G T T G G C C T T T T C C G G C C A A G G G G A A G G C C C C T T A A C C C C G G C C C C G G A A T T G G G G T T C C A A C C C C A A C C C C G G T T T T C C G G 0 0 A A A A G G A A C C C C C C G G G G C C C C C C T T C C A A T T A A A A T T G G C C G G C C C C G G T T C C G G T T T T C C C C C C G G G G G G G G G G G G A A G G G G C C G G G G G G A A C C C C C C A A T T G G T T G G G G A A T T G G T T G G T T G G T T T T A A G G C C T T T T T T C C A A C C G G G G C C C C I I G G T T G G G G A A A A A A T T G G C C G G G G G G T T T T G G G G T T A A C C C C G G T T A A A A C C A A A A C C C C G G C C C C A A G G T T A A T T C C C C T T G G T T A A G G C C G G C C C C C C C C T T G G G G G G C C C C G G T T T T C C G G T T G G G G T T C C C C A A C C A A G G C C A A G G A A C C A A C C C C T T C C C C G G A A G G A A C C C C G G G G C C C C G G A A C C C C C C C C C C G G G G C C T T G G T T A A T T T T G G G G C C C C G G G G G G G G G G G G T T T T A G G G A A T T G G T T T T C C G G C C C C G G G G T T T T G G A A C C C C G G T T A A T T C C C C C C A A C C C C C C T T T T T T C C C C C C A A T T G G A A C C A A G G T T C C C C G G G G T T T T G G G G G G C C C C G G G G G G G G C C G G C C G G C C G G G G C C A A A A T T G G C C G G A A C C C C G G C C G G G G T T C C 0 0 G G T T A A G G A A T T A A T T G G G G T T G G T T T T 0 0 T T G G A A C C G G G G G G A A G G G G A A C C C C A A G G A A A A C C G G A A T T C C C C G G C C G G A A G G C C T T C C T T C C A A C C G G C C A A T T A A T T C C G G C C C C T T C C T T C C G G G G A A G G C C C C A A A A G G G G G G T T C C C C C C T T C C C C C C T T C C G G A A T T C C T T C C G G G G G G C C G G C C C C G G T T A A C C A A C C A A G G T T 0 0 A A G G G G G G C C T T G G C C G G A A T T C C G G G G C C C C C C T T G G C C C C G G C C C C A A T T G G C C G G G G C C C C T T C C A A C C G G T T C C A A G G A A G G T T T T G G T T G G T T G G C C G G G G G G G G T T A A C C G G C C G G G G C C A A A A G G G G G G C C C C G G T T C C C C C C A A G G G G G G G G C C C C G G T T T T C C G G C C G G C C A A T T C C G G C C C C A A C C T T T T T T T T G G A G 0 0 C C T T T T C C G G T T T T A A C C C C C C A A G G G G G G G G G G G G G G G G A A C C A A T T G G C C C C T T G G T T G G C C C C G G C C C C G G T T A A T T G G T T G G A A T T G G 0 0 G G C C C C G G G G A A G G T T C C C C G G C C C C T T G G T T T T G G T T G G A A C C C C C C A A G G T T G G C C T T C C C C A A T T C C C C G G C C T T C C T T T T G G A A G G C C C C T T G G G G A A T T C C G G C C G G A A C C C C G G G G A A A A A A T T C C T T A A C C G G G G G G T T C C C C C C G G C C G G C C A A T T T T C C C C G G 0 0 G G A A G G G G A A A A G G 0 0 G G C C G G C C C C C C G G A A G G T T C C G G C C C C A A A A G G A A G G C C T T C C A A C C A A G G C C C C G G C C A A A A G G A A T T T T G G C C C C A A C C C C C C A A C C C C G G A A A A 0 0 T T A A A A C C C C C C T T C C G G T T T T A A T T C C G G T T G G G G G G T T G G A A G G C C A A T T C C C C C C G G C C T T A A C C C C C C C C G G C C T T 0 0 A A A A T T T T G G A A 0 0 G G C C A A A A C C G G G G G G T T C C A A T T G G T T A A C C G G 0 0 G G G G T T 0 0 G G T T C C T T A A G G G G C C C C A A C C C C C C A A A A C C C C C C A A G G G G G G C C G G C C G G A A T T C C G G T T G G A A A A T T G G T T G G C C C C A A G G G G A A C C A A G G C C T T C C C C G G G G A A T T C C T T T T G G G G G G A A C C G G C C G G T T C C C C G G T T G G T T G G G G A A T T G G T T C C C C A A T T C C T T C C C C G G A A C C C C G G G G G G G G G G C C T T A A T T T T G G G G T T A A G G T T C C C C C C T T T T C C G G T T G G A A G G G G C C C C T T C C T T T T C C C C A A T G T C T T A C T T G G G G A G G A G G G G C C C C G G T C G G G G T C G G C C A A G A G A A A C C T G G G G G T T A A C C T C G G G A C C C T G G T T G G A A T T C C T T G G A C A G C T T T G G A A G G G G A A A A C C A G G G T C G A T C G A G G G G C C G G T C A G C C C T A A G A G G G G T T C C C C A A T T T T C C C C C C C C C A T C 0 0 G A A G T T T G C C A G 0 0 0 0 0 0 C C 0 0 0 0 0 0 0 0 D D G G I I 0 0 A A 0 0 0 0 0 0 T T C C T T G G A A C C G G T C A G A G T C G G G G T T C T C C G G A A G G A G G G T C G A A A T C A G A A T T G G T C 0 0 C C C C C C T G T T A A A G C C G G C C T C G G C C G G A G T C A C C C G G C C A A G G C C C C G G G G G G C C C C C C T C 0 0 G G T C C C T C C A A G C C T C C C T C G G C C G G C C T T T T C C T T G G C C C T C C A A C C T T A G C C T T C C C C G G T C A A C C C C C C A G T T G A C C C C C C G G G G C C G G A C A A G G T T G G C T C T T T C C C C A C C C G A A A G G T C G G A A T T T T 0 0 G C T C A A T T A A G G A G G A G C A A G G C C C C T T G G G G C C T C G G A G T T T T C C A G C C C T T T A A C C G G G G A A G G G G A G T T T T A A C C C C A G C C C C A A 0 0 C C C C 0 0 A A C C G G C C G G 0 0 G G 0 0 0 0 G G C C G G T T G G C C C C T T A A G A T T G G T T A A G G C C T T T T T T T T 0 0 C C T T G C G G C C T T G G A A A A C C G G C C C C A A A A A A G G G G C C T T G G T T C C G G C C A A C C A A G G G G T C T T C C G G T T C C C C A A C C T T T T C C C C G G T T C C G G G G A A G G G A C C C C A A A A G G T T A A G G A A T T T T A A G G C C C C T T G G G G A A C C G G A A C C C C A A T T C C T T A A A A C C G G A A C C T T G G C C A A T T C C T T T T T T T T T T A A T T G G T T G G C C A A A A A A A A A A C C G G A A T T G G C C G G C C C C C C A A T C A A C C C C 0 0 G G T T A A C C T T T T G G G G G G T T T T A A G G A A C C T T C C A A T T C C T C C C C C G G G G T T G G T T T A A A G G T T G G A A G G G G A A G G A A C C C C G G T T A A C C A A T T C C G G C C C C C C A A C C A A T T G G C C G G C C G G C C A A A A T T T A G G G G C T T G T C G A G G C C G G G G G G G G T G A G G G C C G A T G A G T C G G C C C C T T T T G G T C A A A A A A T T C C G G G G G G A A A A C C C C G G T T G G G G G G G G T T C C T T G G G G C C T T G G G G G G A A T C C T C C G A T G G G T C G G C T G G G A A G A C T C A A G G G G G G A C C C G A C T T T T C T T T T T T C T 0 0 T T G G T T T G T T G G A A C C G G T T A A A A T T G G T T C C T T A A T T G G C C C C G G A A C C T C G G T T A A G G T T T T T T C C T T A A G G T T T T T T G G G G T T C C T C G T G G A A G A A G C C A A T C G G T C G G A G G G A C G A C C G A T C G G C C C C C C G A G A C C C C A G C C C T C C A C G A T T G G C T T T G A A C C C T C T G T C T C C T C C C C C T A A C T G A T T T T T T C C T T T T T C C C A A G G T T T T A A 0 0 T T C C T T A A 0 0 T T A A C C G G T C T T A A C C T T T T C C T C C C A G G G G T C T C C C C T T A A A C A C A G T G C T C C G A G G T C C C A A C C A A A A A A A A A A C C T T A A C C T G T T A A A A G G T T T G C C 0 0 G G C C G G A A A C G A A G G A A G G A G G G G T C A C G G G G A A 0 0 T T G G C C A A A G G G A A T T C T T C A G G A A A G A A G G A A G G C A A A G T C T G A G A A T G A G A C T C T T C C C C C C C T T G C C T T T T A A G A T C G G G G G G A A C C G G C C G G 0 0 A A A A G G T T T T G G G G A A A A C C 0 0 A A T T T T C C T T G G G G T T A A G G G G C C A A T T A A G G T T G G C C T T G G C C 0 0 T T G G T T C C G G T T A A T T A A A G T C C T G A C A T C T T T T C C G G T T C C A A G G A A C C T T A A T T T T A A T T C C A A G A G G T T C C D D C T 0 0 G G G A A A 0 0 G G C T G A C C A A A A C C G G A A T C C C C C C T C T G G G A A A G G A A C C T T A A T C T C T C A A A G A A A G G A G A A A T G C C T T C C C C C C T T C C C C A A A A T T G G T T A A A A C C A A C C C C C C C T C T T A A G 0 0 G A C T C C A G G A T T T C G A C T T C A G A C T C T C G A T G A G A G A G C T A G A A C C T T T C T T G G G G C C C C A G T T C C G G A G A G C T A A G A C T T T A G C C T T C C C C G T T T C C G G A G T T A A G A T T G G A G T T A T C C G G C A T T T T C C G G A A G G 0 0 A A C C T T T T A A A A C C A A C C G G C C C C G G A A A C T A T C T T A A T T C C A A C C G G T T A A C A A G G A C C G A G A A A G G G G T T C C G T A G G A A G C C A G A A G G C C C C A G G A C A C C C C A A A A G G C C G G C T G A C A A A G G G A G G A A G G A A C T A G T C C T C T G G A A A C G C I I A G T A G G A G A G A A T T T C G C T C C T A G T C T C A A C C T T C T A A T T G G 0 0 C C T T A G A A G G C C T T A C A G A G C C C A 0 0 A G G G G A T C T T G G A G 0 0 C G C C G A A A G G A G C C T T C C C C T C G G C C T G C C T T T T A A A G T C C C C T A A C C G G C T C A G A G A T G T C A A C C T T G G C C A G A A C C T T C C G A G G A G C T T A A A A A A G C T G A G G C C T G A A T C A A T T G G T A T T T T C C C C C C G T C C G G C C C C A A A A G G T T G G C C G G C C G G G G T T A A A G A G T T G A G A C T A A A A C C A A A A G A G A G G T T C C A G T T A G C C T T C T T T G G T T C C A G C T G G G A 0 0 T C A A G A T C A A A A T T A G T C G G T G C T C A T C T T A A T T A A T C G A G G G G G G G G G G G G A A A A T T G G A G T T T T C A G A G G C C C T A A G G C C C T A G A A A G T C A G T C A A A A C T T T T T A A G G C C A A G G G A T C G A A G C C T C G G C T A G G G T C T T T C C T C C C A C C T T C C T C C C C A C C T T G G A A G G T T G G T T T T A A G G A A A A C C G G G G T C G G A A C T T G G A C C T C G G T G G G C C C C G G T T T T G G T T G G T C T A A G T C C C C C A A C T T C C T A G A G C A C C A G C T A G A A A A C C T T C C C T G G G G A G T C G A C T C T T C G G A G T T G G G G G G A A G G C T A A A A A A A A C C G G A A A G A G G A G A A T C A C T G G G A C T C T A G G A G A G G G G G G A A T T A C T T C C A A T T C C T T C C C C C C A G C C C T T C C T T C G A G G G G T T G A A A G G T T G G G G T T A A A A C C G G G G T T A A C C G G A A C C A A T T T T A A T T G T T T C C G G T G T T T T A G A A T T T C A C A A T C C A G A T C G A T C G G G G G G G G G G G A T T A A G G C C A A T T G G A G C C G G C C G G A C G A G A G G C T C C T T T C 0 0 A G C T C C G G C C C T T C T G T A A A C C G A T C C T T T C C C T G G G G A A A A C C C C G G A A G G G G C C T T C C C C T T C C G G C C C C A A G G A A T T T T G G G G C C T G C C C C A A T T G G C C T T T G C A A A T G C C A A T T T T T T A A T T T T C C A A A A G G A A G G A A A A T T G G C C G G G G G G C C T T G G G G C C A A A A A A C C G G T T A A T T C C T T G G G G A A G G T T T T T T C A C C C T A A G G G G G G A G A A C T G G C C A C C C C C T T G G C C T T G T C C A G C T A A G C C C G G G A A G A A C C A A G A C C T G C C G A A G C C T C T T G A G G C T C T G G T T T C C C G G A A G G T C T G G A T T 0 0 T T C C C C G A G G A A G G A A G G T T A A T G C T T G T C T C T C G A C C G A A G C C T C G G T G G G C T T C A G T T G A T T C C G G A A A A G G C C A A T T T C A A A A A A C C T C A A G G C T A A G G G G T T G G G G C C C C A A C C A A G G T T C C G G G G C C G G G G C C A A G G G G T T G G T T C C G G C C A A A A T T A A T T A A C C T T T T T T A A T T C C A A A A A A A A A A T T C C A A T T A A C C C C C C A A G G A A A A T T G G A A A A C C G G G G G G G G C C G G C C C C G G C C C T A G T C C T A A G A T C A C A G T C I D G G A A G G T T C C G G A A T T T C C T T C A G G A T C G G T T T T T T A A G A C C A A A A T T G T T T 0 0 T T T T T T C C C C A A C A C T C A A G G G G G C T C T C C A T G T G A G A C T G A G G G G T T G G A A G G G G C C A A G G T T T T C T G A A A A A T T G G T T C C T T C C A A T T A A T T G G T T A A A A G G G G T T A A T T G G T T A A A A T T T T A A T T C C G G A A A A G G A A G G C C C T T T C C C C G G T T T T A A C C T T A A G G T T T C G A C C T T G T T T C T G G T C T C T C G T G G A A G G A A A A G A A G A C T C T T T T G G C C T C T T G A C C C C C C A A C C G A T T C T C C G G T T T T C C T T T T A A G G C T A G G G T T C C A A A A C C T T T T A A G G G G T T T T T G T T G G T T C T C C T T C C D D T T T T C C 0 0 T C A A A A A A A A G G C C T T T C C C A C T G C C G A A A G T A C C A G G T T G G C C A A C C G G T T A T A C C T G T A C A T T C G T G A A G T C T G C T G A T T T T C C A A T T C C G G C T C C C C G C C A G A T C C C C G A A G G A A C C G G A A A A T T A A A A T T A A C C A C C G A A G G A A A G G G A A A G C C A C T T C C G G A A A A G G C C T T T C C C T C C A G A A G G A T G G A C C G G A G T G G G G G A A A G G A G G A G G A C T T C G A G A A A T T C G G A T C A C G C C A A C C C A A C A C C G G C C T T C C G A C C A A T T C C T T G G A A G G A A 0 0 C C C G G A T C A A A A C T A G C G T T T T A A A A C C C C T G G G A A C T G A T T C C T T T T A A G G T T C C C C A A A A C C G G G G T T A A G A T T T T A A G G T T C C G G A A T T C A A A A A A A C C G G A A T C A G G A A G C A G G T C C C T T T T C C C C T T T T A A T T A A C C C C A A C C T T G G G G T T T T G G C C C C A A A A C C C C C C G G C T C A C C A G A G T C C C C A C T C C C C A G G G G G C C C C A A A A G G G G T T C C G G G A A G A G 0 0 G A A A G A C C T T T T A A T C T T C C C T C T G G A A C C T T G A G G G G A A A A G A T T G G T T G G G G A G C T G G G C A T C T C T A A G G T T A G T T A G T T T T A A C C A G A A C C A A G G T T G G A G A T A A T T A G C T C C A A G A T C G G C C G G T T C A T C A A C G T C T C G A A A G A A A C C A A A A C C C C C T T T C C C C C C A A G G C T G G T C T T C C T C A G T T T T A A A G A C C T C T T T C T C C A G A A T T G G C C A A T T G G A A A G G A T T G G G A G C A A A A T T C C G G T T G G G G C A T C T C T C G A A A A G G G C C C C A A C C G G G G C T A A T T C T G A G A G A A A C T C T G A G G T T G A G T A A C T C C C C G G C T G A G A A A C C T T C C T T G G G A T T A A A A A A T C C T G G A A A A T T G G C C A A T T G G G G T T C C T T G G A A A C T T G A A A G G G T C C T C A G T T G A G A A A G A G A G G C C T T A A G T A A G G C T G A T C T T A G A A C T G G T T G G A A G G T T C C T T T T G G G G A A A A A A T C G G G G C C T T G G T T C C T T T T G G A A T T G G A A T T G G A A C C 0 0 G G T T C C C C 0 0 C C T T G G T T A A G G T T G G A A C C G G G A T C G G T T C T A G T T G G G G T A G G G G T T G G A A G G T T G G 0 0 C C C C G G A A A A A A C G A G G A A G G G T C G G C C G A A A C C A A G A T C C T A A C C T C C A A C C T G A A A G T T T T T G G C C T T T T T T G G C G C T G G T C C C C C G G T T T T G G T T A A C C A A C C T T G A T G T C A T T T C C T T A A A A T T T T A G A A T T G G T T A G T T T T T T C C T C G G A A A G T T C T G A T T C C C C C T A A T C G G T T T C C T G G A A C A A A C T C T C T A A C C C T C C A A G G A A T T A A C C T T A A T T G A G G A A A G T T C T T C G G A G T C G G C C T T A G C C A G G G T T G G C C G G G G C C A G A A A A C C A G T C T T G G G G T T C C G G C C G G G A T T T C C T A A A A G G G G G T T T G G C C G G A A C C A G T T T T A A G A G A C C G G C C T T I I C C A A A A T T T T T T T T I I A A A A T T A A G G G G T T C C G G T T G G T T T T T T G G 0 0 G G T T T T T T A A A A G G T T G G G G C C T T C C A A T T T T G G G G A A A A A A T T A A T T A A T T A A G G A A C C A A C C G G C C T T C C A A C C T T A A C C C C G G T T T T C C G G T T A A C C T T A A C C C C A A A A G G A A T T A A G G A A A A T T T T G G C C A A A A A A T T T T G G G G C C C C C C C C A A T T A A C C T T C C C C C C C C G G A A C C T T A A G G G G G G T T C C T T G G G G T T T T G G G G T T C C D D T T C C A A A A C C G G T T T T A A C C A A G G T T C C C C G G C C G G C C G G A A T T A A A A T T G G A A C C A A C C C C G G G G T T C C A A C C A A G G A A G G C C A A T T T T A A G G G G G G G G G G G G G G C C T T C C A A G G G G C C T T T T C C A A G G T T C C G G T T T T T T A A G G T T T T C C C C A A G G T T 0 0 G G T T C C A A C C G G C C T T T T T T A A G G G G T T A A T T G G A A C C C C C C T T C C C C C C T T G G A A G G C C T T C C A A C C T T C C G G C C C C G G G G A A G G G G A A G G A G G G G G A A A A G G T T C C A A G G G G C C A A G G G G A A A A A A T T T T C C G G G G G G C C A A C C G G G G A A A G 0 0 0 0 0 0 T T T T C C T T A A A A A A C C T T 0 0 A A A A C C C C C C A A T T T T C C G G T T T T C C T T G G A A T T G G C C C C C C A A G G C C C C C C T T A A T T C C A A A A 0 0 0 0 G G T T C C A A C C G G T T A A G G A A C C A A G G C C G G C C T T 0 0 C C A A T T T T T T T T T T T T C C G G C C C C A A G G A A G G A A T T G G G G A A A A C C A A G G A A T T G G G G G G G G T T G G C C T T T T T T A A A A C C T T G G T T G G G G T T G G A A C C A A G G A A A A C C A A A A C C C C T T G G G G G G C C G G T T T T A A A A C C T T G G T T G G T T A A G G C C A A A A G G T T T T C C C C T T T T G G C C G G A A C C G G C C G G G G A A G G G G T T A A G G C C T T A A G G T T T T A A A A C C G G G G C C A A G G A A C C C C 0 0 C C C C C C T T A A G G C C C C G G A A A A C C G G T T C C G G T T C C G G G G G G T T A A C C G G C C A A G G A A G G C C A A G G C C C C T T G G C C C C G G C C G G C C T T C C T T C C T T A A T T T T A A T T C C C C C C A A T T G G A A G G A A T T A A G G G G T T A A T T C C C C C C G G G G A A A A G G T T C C G G G G A A A A C C G G A A T T A A C C G G G G C C A A G G C C A A C C C C T T T T G G C C A A C C C C T T G G G G G G C C T T T T A A T T A A G G T T G G A A C C A A C C G G G G G G G G C C G G C C A A C C G G C C C C G G C C T T T T A A G G G G C C T T G G C C A A T T T T C C A A G G T T G G A A C C C C A A G G G G A A 0 0 C C C C C C A A C C C C G G T T C C A A A A C C C C T T G G T T C C A A T T G G T T 0 0 C C T T A A C C A A G G T T G G T T T T G G C C C C A A A A G G C C C C C C G G G G T T C C T T T T T T C C C C A A A A G G C C G G A A G G C C G G A A C C C C G G C C G G C C G G A A C C C C A A G G T T C C G G T T A A G G G G G G C C T T G G C C G G A A T T T T C C T T G G G G G G A A T T G G C C T T C C C C C C C C C C C C T T T T C C C C C C C C G G C C G G G G C C C C C C C C T T A A C C G G T T A A G G T T C C C C C C C C C C A A A A A A G G G G C C A A G G G G A A G G G G C C G G T T T T G G G G A A T T A A G G G G A A G G A A G G T T C C G G T T G G G G A A A A I I C C C C 0 0 G G C C T T T T C C A A C C T T C C G G T T C C A A G G G G C C A A G G G G C C T T A A C C C C T T C C G G I I G G C C C C C C G G C C T T G G A A C C T T T T G G A A C C A A C C T T T T T T T T T T T T T T T T C C G G C C G G G G T T T T A A T T G G A A C C T T G G C C T T A A G G G G G G C C C C T T G G T T A A A A A A C C A A C C C C A A G G C C G G T T C C C C C C T T T T A A G G T T A A A A C C C C T T C C C C G G A A C C C C A A G G C C A A G G A A C C C C C C G G T T C C C C T T C C T T G G C C G G A A G G G G C C T T A A G G A A G G C C G G A A A A T T G G T T C C A A T T T T A A 0 0 A A I I A A G G T T G G C C G G G G A A G G C C A A T T T T C C G G A A G G C C G G T T G G T T G G T T T T C C C C C C T T T T T T C C C C G G A A T T G G C C C C C C A A T T A A G G G G A A G G A A T T C C C C C C T T A A T T C C C C T T A A C C T T G G C C 0 0 C C G G C T C C C C G G C C T T T T G G T T T T A A G G C C T T A A C C T T C C A A G G C C A A T T G G A A T T A A T T C C C C C C A A T T A A A A A A C C G G C C A A A A 0 0 T T C C C C C C C C C C A A A A A A A A G G G G C C C C T T A A G G C C C C T T G G T T G G C C G G T T G G C C A A T T G G A A T T T T C C A A C C G G C C G G G G G G A A T T G G C C T T T T A A A A T T C C A A A A A A T T G G C C A A C C G G A A T T C C C C A A T T A A A A T T A A G G A A C C T T A A A A G G T T C C G G G G C C T T T T T T G G G G T T G G C C A A G G A A A A C C C C A A G G G G C C G G A A G G C C A A T T T T T T A A A A C C G G T T A A T T A A C C C C T T G G G G C C G G T T C C G G G G T T A A C C T T A A G G T T T T C C A A G G C C G G 0 0 G G G G G G C C C C G G G G A A G G A A T T T T A A C C T T C C A A T T G G G G A A A A T T G G C C G G A A T T T T G G C C A A T T G G C C A A G G A A C C A A G G C C G G G G A A C C G G A A A A T T T T A A T T T T T T G G A A C C G G C C C C C C G G T T G G C C C C C C G G T T C C C C G G C C T T A A G G G G G G C C T T A A G G T T A A T T T T C C T T C C C C T T T T C C C C T T C C G G T T C C C C G G A A T T C C A A G G A A T T C C G G G G A A G G C C C C G G C C G G T T A A G G A A C C C C C C A A G G G G A A T T G G T T A A C C C C T T T T A A T T T T A A T T A A A A C C A A A A C C T T T T T T C C G G T T C C G G C C C C C C C C T T C C A A A A C C T T C C A A A A G G T T G G A A C C C C T T T T C C G G G G G G G G A A T T G G G G C C T T A A T T T T C C T T G G G G G G A A G G G G C C T T T T G G G G A A T T A A G G C C A A A A A A G G G G G G A A T T C C T T C C C C G G A A C C G G C C G G T T A A C C G G T T G G A A C C C C G G C C C C T T T T G G T T A A T T C C C C G G C C T T G G G G C C G G G G G G T T A A A A A A A A G G C C T T T T T T C C T T G G C C G G G G T T G G C C A A C C G G 0 0 C C T T C C C C A A C C A A G G C C A A T T G G C C G G C C C C C C C C G G A A A A C C A A G G C C T T T T T T A A T T A A G G A A G G G G C C C C C C T T T T T T C C C C A A G G T T A A A A A A G G T T T T C C T T T T C C G G C C C C A A T T A A G G C C A A T T C C G G G G C C C C G G A A A A C C A A G G C C C C G G C C C C C C C C G G A A C C G G A A T T T T T T 0 0 A A G G G G C C T T G G A A G G T T C C G G A A G G G G G G A A A A A A T T T T C C G G G G G G C C A A T T C C G G G G C C G G A A G G T T C C C C C C G G C C T T C C G G C C A A A A C C C C G G G G C C C C C C C C A A T T T T T T G G T T G G G G C C G G G G C C G G A A G G A A A A T T C C G G C C C C C C G G T T G G C C C C C C C C C C C C A A T T C C G G G G T T T T G G A A A A G G T T C C C C C C G G C C T T G G A A T T G T C C C C T C T C A A C T A C C A G G T C G G T G G G C C T C T C G A G T T C A G T T T T G G G A G A A A G G G G C C G A T T A A A G A G G G T T T C T T A A G G T C T T C T T C G A A G A T T C A G G G T T G T T T G G A A C C A A G A T T A A C C G G A A T T T T C C G G G G G G A G A A T T A A T T G G T T G G C C G G G G C C A A G G G G G G A A A G C A A A C C T C T C A G C C G G T T T T T C A C A C C C G G T A C C C C A C A A T C T T T T G G C C T T C C G G C C C C C C G G A A A A A A G G A A G G T T C C T T A A T T C C C C C C C C T T A A A A A A G G A A T T T T C C T T T T G G A A C C C C T T T T T T T T T T C C G G A A C C C C A A G G G G C C A A A A T T C C A A G G G G C C G G T T A A G G G G C C G G G G T T T T C C G G A A A A G G C C G G G G T T C C C C A A T T T T C C C C 0 0 T T C C T T T T 0 0 A A A A C C G G C C C C A A A A C C G G T T G G A A T T T T C C T T G G C C C C G G T T A A C C T T C C T T T T A A C C T T T T C C 0 0 G G G G T T T T G G G G G G G G A A G G A A C C G G A A A A C C C C C C C C A A C C T T T T G G T T T T C C G G A A G G G G T T A A A A C C A A G G T T G G C C C C T T T T G G C C C C A A C C A A C C A A C C T T G G T T C C G G T T C C A A G G A A G G C C A A C C C C G G A A G G G G T T G G G G G G G G A A C C A A A A A A C C C C C C G G G G C C G G A A C C T T A A T T T T T T A A C C C C G G G G C C A A C C C C G G T T 0 0 G G G G G G C C G G G G A A G G A A C C C C C C A A C C A A A A A A C C A A T T T T A A T T T T C C G G C C G G A A T T T T A A G G G G G G G G G G C C A A C C T T G G G G C C C C A A G G A A C C G G G G T T G G C C C C C C C C A A T T A A A A C C T T C C G G G G A A C C T T A A T T A A G G C C 0 0 T T T T G G A A C C C C C C G G C C T T T T T T C C I I A A T T G G C C G G G G G G T T C C G G C C G G G G T T C C C C 0 0 C C G G C C T T T T G G I I C C T T G G A A G G A A G G T T A A G G T T C C T T C C T T C C T T T T G G A A G G C C C C T T A A C C C C T T T T A A A A T T T T C C C C C C C C G G G G T T G G G G G G A A A A C C G G C C T T G G A A G G T T C C I I C C G G T T C C T T G G T T T T T T C C G G T T T T G G T T T T T T T T A A C C C C 0 0 G G T T T T G G T T G G G G 0 0 C C A A G G C C G G C C A A T T G G A A G G G G C C A A T T T T A A T T 0 0 G G C C G G T T C C T T G G T T G G G G T T G G T T A A T T T T C C T T C C C C T T C C A A 0 0 G G C C C C A A G G C C C C T T G G G G T T G G A A G G C C A A A A T T T T A A C C T T C C A A G G C C G G C C T T G G C C C C T T G G G G G G G G G G C C C C G G T T C C G G G G G G G G G G G G G G C C G G T T C C T T C C A A T T T T G G C C T T G G A A T T T T C C C C A A T T G G G G A A G G C C C C A A A A T T C C G G A A T T A A C C C C C C T T G G T T C C T T C C G G G G G G A A C C G G C C T T A A T T C C C C A A C C A A A A 0 0 A A C C G G T T A A C C T T T T G G C C C C C C A A C C C C T T A A T T T T C C C C C C A A A A A A T T C C T T T T A A G G G G C C C C T T C C C C G G T T C C C C C C C C G G C C G G A A C C G G C C C C C C A A T T C C T T G G A A G G C C G G A A C C A A G G C C G G G G T T A A A A T T G G T T A A G G C C C C A A G G T T G G G G G G G G T T A A C C T T A A C C A A T T T T G G C C A A G G T T G G A A G G C C C C T T G G G G C C T T G G T T C C G G A A T T T T G G A A T T A A C C A A C C G G C C T T G G C C G G C C G G C C G G A A A A C C T T C C A A G G A A A A A A A A G G C C A A A A A A G G C C 0 0 C C C C C C G G G G C C C C T T C C C C A A G G A A C C G G C C A A T T C C A A G G T T G G G G A A G G C C G G C C A A A A G G G G A A G G 0 0 G G G G A A G G C C C C G G C C G G T T C C G G G G I I C C G G G G C C C C T T G G T T C C A A C C G G G G G G T T C C A A G G A A C C A A A A G G G G A A T T G G 0 0 A A T T G G C C C C T T G G G G T T A A G G A A G G C C T T T T G G A A A A C C A A T T C C T T A A C C A A G G C C C C C C C C G G G G C C C C G G A A C C G G G G G G G G T T T T A A C C G G G G A A T T A A A A G G 0 0 A A G G T T G G G G C C C C C C T T T T A A C C A A A A G G G G C C C C G G G G C C G G A A T T T T G G I I G G G G C C C C A A G G T T G G C C C C G G G G G G G G A A T T C C G G C C C C C C C C A A G G A A T T A A C C C C C C G G T T C C C C C C A A G G T T C C 0 0 T T G G C C C C C C A A G G C C C C T T T T C C G G A A G G G G C C C C C C C C C C A A T T G G C C C C T T 0 0 G G G G G G C C C C G G C C A A C C G G G G C C C C G G C C C C C C C C G G C C T T A A A A T T C C T T A A C C A A T T G G C C G G T T T T A A A A C C A A A A C C C C C C G G T T A A A A T T T T C C T T G G T T G G C C A A G G G G C C A A A A T T G G I I T T T T T T G G A A T T A A A A G G G G G G T T C C A A G G T T A A T T G G T T G G G G G G T T C C C C T T T T A A C C G G C C C C A A G G T T A A A A A A G G T T A A C C G G G G A A G G G G G G C C C C A A T T G G T T G G T T C C G G T T T T T T 0 0 G G T T C C G G A A 0 0 A A A A T T G G T T 0 0 C C A A G G T T G G C C G G G G G G T T G G T T T T A A C C A A G G C C A A A A T T G G A A A A T T G G C C G G G G A A C C T T A A T T G G G G G G C C G G T T T T G G G G T T C C G G T T A A C C T T A A A A C C A A C C G G G G C C G G G G T T C C 0 0 C C T T G G G G A A A A C C G G G G A A A A G G C C C C C C G G C C G G C C C C G G C C G G T T C C G G T T G G G G G G C C G G T T G G C C A A A A G G G G T T 0 0 A A A A T T T T G G C C G G C C G G A A C C A A A A T T A A G G A A T T C C C C A A C C T T T T G G G G T T C C T T C C T T T T G G G G C C G G C C C C G G A A G G C C G G C C G G G G C C T T C C C C C C A A G G A A C C G G A A C C A A C C A A G G 0 0 C C G G A A T T T T G G G G C C G G G G A A G G 0 0 T T A A C C G G T T A A G G T T G G T T A A C C T T G G T T C C T T G G C C T T T T C C C C C C G G T T C C G G G G G G C C A A C C G G C C C C C C C C A A T T C C A A G G T T C C G G A A C C C C C C G G C C G G C C T T C C G G C C A A C C G G A A T T A A C C G G C C A A T T C C G G C C G G G G G G G G G G G G G G A A G G G G C C G G G G A A T T C C C C G G C C T T T T C C C C T T G G G G G G G G T T G G G G G G T T T T G G T T T T T T T T T T C C T T T T A A A A G G G G C C A A C C G G C C G G C C G G A A A A G G I I T T C C G G G G G G G G T T C C A A C C C C T T C C T T C C A A C C C C T T A A T T A A C C G G G G A A G G A A T T C C G G G G C C T T T T G G G G C C T T T T G G C C A A A A A A G G C C G G C C T T C C A A G G G G G G T T T T A A C C C C T T C C C C G G T T A A G G G G T T T T G G G G G G T T C C C C C C G G A A C C T T A A C C A A C C G G T T A A A A T T A A D D C C T T G G T T T T C C G G G G G G G G C C G G C C A A C C T T A A G G C C A A C C G G A A C C G G C C G G C C T T G G C C C C A A A A A A T T C T G A C C C C C C T C A A C C C C T C A G G C C T A A C C G A T T T C G A C T T T T C G G A A A A C T C C A A A A G G T C C C A A T T C C C C G G C C A A G G C C T T T T G G D I G T A A A A C C C C T T A A T T G A G G A A G G A A T T C C T T A A T T A A T T C C G G T T T T C C C C C C T T G G A A A A C C C C T T A A T T I I A A A A G G C T G A T C G G A G A G T T C T A G C T T T T C C T G G T C G A T T A A T T C G C C C G G G G A G G T A T C A A A A T T G G A G G G A A C C T T G G A A T C G G G G G A C C G G A A T C A G G G G G T T C C G G G G G G G G G G T T G G C C T C G G A A 0 0 T T A A T C T T C C T C C T C G C T A G A A G G G A C C G A A A T T T T T T A A A A G G A A T T G G A A T T G G G G T T C C G G G G G G T T A A T T C C A A C C C C C C G G T T T T A G G G G T A G A A C T C T A A A G A G G G A A T C G A G C G A T T C C G G A G G G C T C C G A T T A A G G G G G C C C A A A A G G T T G G A G C C G G T T C C A G C C C T A G C C G G A C C C T C G G G A C T G A A A T T G C A A C A G A C T T T C C T G G G G G C C C T G G C C A A G G T T G G G G C C A A G A C G A A A A G G C C C C A A C C G G T T C C A A A A T T G G G G A A A A C C A A G G A A G G 0 0 T T C C C C G G A A G G T T C C T T G G G G T T C C T T T T G G G G C C G G C C T T A A C C C C T T T T G G T T T T G G A A T T C C T T C C T T C C T T A A T T T T T T G G C C T T C C G G G G A A G G C C A A C C A A T T C C C C A A G G C C C C C C T T T T G G G G G G C C A A I I C C T T T T A A T T A A C C C C C C A A A A T T A A G G T C C C C C A A A A G G A A 0 0 G G C C A A C C T T C C G G G G A A G G C C C C C T C T G T T T A G C C T C A G C T C A A A C C A A G G C T G G T G T G C T C C T T G G G G C T A T G T A A C C T C G A T T A T A A A A C T G A A A C C A G A T T C G G T T G A T T G G C C G G G G C C T T G G C C T T G A T T C C G T A A T T A G A G T G T T C T G A T C C T G G T T A A G G C C T C A G C T C C C T C T C T T T T C G A A A C C A A T T T T C T A A I I G G G A C C G G T G G G T T A A C C C C T C G A G G A T C C T T A A G G G G G G C C G G C A C T C C T T G A G G A G T G T T T C G G C T C C G A G G G A C C C C G G G G G G G G T T G G A A A A G G G G C C G G C C G G C C T T T C G A T C C T G G G G A G A A C C A A G G A A G A T T G G A A T T T G G A G G C T A A G A G A T T C C C C C C G G G G G G G G C C G G G G T T C C G G T T A A G A C C C T G A T C A A T T A A C C 0 0 D I A A C C C C G G C T A G T T C C T T G G A A C G A A C C T T G G A A G G G G C C A A A A G G A A T T C C G G G G C T T C G A G A C T A G G A T C C T C T T T A A C C T T C C G G A A C C T T G G G G C C G G C C G G G A T C T C G A C T A A G G A G C G C C A A A G T T G G T C C C C C G G G T C C T A A A G G A A G G G C A G G G T C A G G G A A C C C C A A G G T T A A T C G G C C C T A G G G A A C C A A C C A G A A C G G G G T C A C C C C A A C T A G C T C C C C T C C T A G C C C C T C C C A A G G G G G G G G A A A G A G T T G G G G C T T T G G A G T A A G A G A A C C C C C A C C A A G A C A G A C C T G T T C C T C A A T C T C G G A G C C A G A G A G G G G G T T C A T C T A 0 0 C C T T C C G G C C G A T T A A C C T T T T A G C C T T A A G G A A C C C C C C G G T T T T C C G G A A A G A A C C C C G A G G C C G A C C C C C T C C C C A A A A C C T T G G A A G G G G A A C C T T G G T T G G T T C C T T G G A A C C T T C C C C G G G G A A C C G G C C T T C C T T T T T T G G G G G G C C G G T T A A G G G A C T T T C C G G C T C C C C A A G G A A T T G G G G A A C C T T G G C C C C C C A A T T T T C C A A T T T T T T G G T T T T T T G G G G A G C C C T C C T C C A C C T T G G T T G G A G G G G A C T G G C C C T C C A A G G C C 0 0 A G G A 0 0 A A C T T C T C C T T T C C T T T C C C C C G G C C T T G G G A T C G G C C C C A A G G T G G A G A A G C G C C G A A G G A T T C G T T T G C C T C G G A G A G T C T G A A G G G G A A G G C C A A G G A A C C T T G G G G C C C C C C G G T T G G T T G G C C A A C C T T A A A A C C G G A A A A A A T T A A T T C C A A T T A A A A G G A A 0 0 A A T T T T C C G G A A G G T T C C A A T T C C G G C C G G A A G G C C T T A A T T T T G G G G G G A A C C T T C C T T G G C C C C T T G G G G A A T T C C G G A A C C T T G G T T C C A A A A T T A A G G G G C C T T T T T T C C T T G G C C G G G G T T G G C C A A C C C C C C C C C C A A C C A A C C C C T T C C G G T T C C T T T T T T C A A C A G T T C A C C T T G A T C G A T T C A G A T T C C G G G G A G A A C C G G T T A T A A A A T T T T G G T C A A C C T T C C C C C C G G T T T T G G C C C C G A T T G G T T G G A A G A G G A A C C G A G G A A A A T C A G T C G A G G A G T T A C C T A G A G G A C C G G T C G G A G A A T C A G T T C C C C C C T T T T C C A A A G T A T C A C T T G G C C G G A A A G G G T T G T T T G G C C C C A G G A T A T T T T A A T T A A G G T C A A A A T C G A G G T T G A A G T T T T T T G G T T T T A G A G A T G A C T A G T T A C A A C T T G C T T A T T T T G A G G T T A A C C C C T T C C C C A A G G T T T T T T C C C C T T T C G A T G A A G G G A G G T C C G A A T T C C C C G G C C A A T T G A C T C T A T T C G G C C T T T C G G C T A T A A G G C C G G T G T G T C G G T T A A A G G A G G G A T C C G T C C T C C G G A C T C G G T C A A G G A A A A A A G A A G T C T T C T T T G G C C C T C A C C A G T C A G C T C T G A 0 0 C C C T C C C T A G C C G A G A G G G G G G A C C C T C G A G A G G G G A A T T A A A T C T C A G G C T C C C T A A T C C T G G A A T T A C A G G A G G G A A A C C C T A T G A A G A G C C T T G G A G A G A G G A G A G A G T A A A G G G A A G G G G C C T C C A T T C C T T G G T T G A C T C C G G G T T T G A T C T C G T C C G T C C T C C C C C T C A G G G G G C C C C A A T C A G G A A G T G C C C C G A T G G A C T C T C C T C C C G A 0 0 A A G G G A G G A C A G T T G A C T T T A G T T A A C T C A C C G A T T A A T T A A A G A G C C G G A A A G T T G A A A T C A A G G A G G G A A T C C C C C G A C T A G T C T C C T C T T C G G T T A A T T T T A G G G T T C C T T C C T T A A T C T T T T A T A A A A C T C T T T T T A A G G G A G G G G T T C C G G C C C C C C A A G G G T A A C C A G G A T T G G A A T T T T G G T T G G A G G G T C G A A C A A T C T C G G C A C C T G A A T G A A C A C C T T G G A C T T T C G G T T A C G G G G C C G G T C C C G G C T C C C T G G T C C C A G A T T T A G G G G G G C C T A A T T C C A A G G T C T C C A G G A T G A G A A T C C A A G G T T A A A A C C G G G G T T C C C C T T A A C C G G A A A A A A C C A A A A C C G G G G G G C C T T T T A A A A G G T T C C A A A A A A A A A A T T G G A A A A C C C C G G C C A A G G A A C C G G C C T T G G T T T C G G T C C C T T T T T C A G C A G G G A C A T G A C G A C C C C T C T T T T G G A A A A C C G G C C C C G G T C C T A A A C T T G A T T A G G A A A A A T C A A C C T G A A T C A G C C C T T T C T T T G G T T T T C C G G T T G G T T C C T C T T A A G G T T C C G G G G G G A A G G T T A A G A G G C C G C 0 0 A A T C C G G G A G G G A A G G C C G G C C T C C C A A G G G G A A A A T T C C T T C C A A G G C C T T C C G G G G C C T T T T C C T T A A T T G G C C A A G G G G G G G G A A C C C C A A G G T T T T A A G G G G C C T T G G C C T T T T A A C C T T C C G G T T T T T T C C A A G G C C C C T T G G A A G G T T C C G G G G T T A A A A C C T T G G A A G G A A C C G G A A G G T T A A G G A A T T T T C C C C G G G G G G T T G G T T C C C C A A A A A A G G G G G G A A C C T T C C G G G G T T 0 0 T T C C G G T T G G A A C C G G A A G G T T A A T T A A G G A A C C C C T T G G T T A A A A C C T T G G C C C C A A T T G G G G T T T T G G A A T T A A C C G G T T T T A A T T C C A A A A C C G G C C C C T T T T T T T T G G G G A A T T C C G G A A G G C C T T T T G G T T T T G G A A A A C C A A A A G G C C G G A A C C G G A A A A G G G G C C A A G G A A C C T T A A A A T T C C A A G G C C T T T T C C T T C C G G G G C C A A A A G G A A C C C C A A G G G G C C C C A A A A G G G G G G A A C C A A G G G G T T A A T T C C G G C C T T C C C C G G C C G G G G A A C C C C A A A A C C G G T T T T C C C C A A C C G G T T G G G G G G C C C C G G T T A A C C G G C C C C T T C C T T G G C C G G C C G G T T A A A A C C A A A A C C T T T T G G C C A A C C T T C C T T C C A A C C C C G G G G C C G G A A C C G G G G C C C C T T C C T T C C C C C C G G T T C C G G G G G G G G C C A A T T G G C C C C G G G G C C C C G G A A C C A A C C C C T T T T C C A A A A C C C C A A T T A A T T T T A A A A A A G G C C C C A A C C C C G G G G C C G G G G T T T T C C C C G G T T G G C C A A G G C C C C T T C C A A T T C C G G C C T T T T A A A A A A A A C C A A A A T T G G G G A A C C C C A A C C G G C C G G T T C C T T A A G G C C T T C C A A A A C C T T A A C C A A A A C C G G A A C C C C C C A A T T A A C C A A G G G G G G G G T T C C C C C C T T G G A A C C T T A A I I G G T T G G G G C C T T A A C C G G T T A A C C A A A A G G G G T T G G A A A A G G C C G G G G G G T T C C C C G G A A G G G G T T A A A A A A A A G G A A A A A A A A T T G G C C T T T T C C A A G G T T A A C C C C G G T T G G C C G G A A T T T T G G T T G G C C A A A A G G A A T T A A T T A A A A A A C C T T A A C C T T C C T T T T C C T T A A A A G G T T G G A A A A G G G G G G C C A A G G C C A A C C G G A A G G A A A A A A T T T T A A C C A A A A A A C C C C G G A A T T T T T T T T G G A A A A C C A A A A C C C C T T G G C C G G C C A A G G T T C C G G C C T T A A C C A A G G T T G G A A T T C C C C G G A A T T C C G G A A G G A A G G C C C C A A C C T T C C G G A A G G T T G G T T T T G G A A T T T T G G T T C C T T T T T T G G C C C C T T C C G G T T T T T T A A G G A A A A T T G G C C T T C C G G C C A A G G C C A A A A C C C C A A C C T T T T G G G G A A C C A A C C G G A A C C C C A A C C A A C C A A G G G A C T A C T G G A G A 0 0 C T A A G G G T G A C C C T T T C T T C G C A A G A T C T T C T C C A A A A G G T T A G C T C C A A A A G G A A C C G G A A G A C T A G G T A A C C A A A A C C G G G G C C G A A A T G C C G G T T C C G G A A T T A G C T C T C T C T G G A G T C A G C C C T G G T A G G T T C C G G G A C T T T A A G A T T A A A A T T A A A A A G G A T T A G T C C T G G A T C C T G T C T G C T C C G G C C T T G G A G A G A C T T C C G G A A G A A A C C G A A C A G G A G G A G A A G G C C C C G G G G C T G G C C G A A G G A T C C T A A A G C C A C C T G G G T A A C C T T T T G A G A G A G G G A A A C C T C C T G G G G T T C C T T A A A A T T C C A A T T C C C C G G C C G G T T T T 0 0 A G T G G A T T A A C C G G C G C C A A G G T T 0 0 C C I I C C G G C C G A G A C C C C T C G G G G C C C C T C C C C C G G T T T C C C C C G A G A G G C C G G C C T T G G G G C C C A T T C C A G G G C C G G 0 0 G G C C C C C C T T A T C C A C 0 0 T G G A A C G G G A G A G C A A C C T T T A T T C C G A C C G A C C G A T T G G A T G A C C C T G T C C C T G C C T D D C C T T A A T G G G G G A C C C T G G G C C C C C C A G T T T C C A A A C C A A A A A A A A C C A A C C C C G G G G C C C C C C A A C C C C G G G G G G A A T A T T C C A A G G C C T T A G A A G G C C T T T T G G C C T T G G T C A A C C T T T T A A A A T T T T G G T T T A T T T T T T C C A A T T A A A A C C A A T T A A C C C C A A A A G G C C C C C C C C G G T T A A C C T T G G G G C C G G T T C C G G A A A A C C C T A A C T T C T T G A A G A G C C G G T T T T C C C C T T T C G A G G G T T T A A C C A G G G G G C C T T T T T T T T T T C C G T G G C C G G C C G G C C A A G G T T C C T T C C A A C C C C G G A A T T G G G G G G A A G G A A C C C C G G A A A A G G A A A A T T T T C C T T A A G G G G A A G G C C C C G G C C G G C C G G C C G G C C A A G G G G T T C C C C C C A A T T G G C T T T T T A A T T G G G G T T G G T T G G C C C C A A C C A A G G G G A A T T T T G G A A C C G G C C C C T C A A A A C C G A T T G G C C G G A G C A 0 0 G G A A G G A A T T A A G G T T G G C C T T T G C C G A C C C C T T C C G A A A G G A A T C A A G A A G C C C T A G G A G G A G A T T C A G C C G G A A T T T T T T A A G G C C T T C C T T T T C C C C C C C C A C A G G A T T G A T T C C T T T T C T C C C C C T T T G G C C G A G A G A G G A A G G A G G G G G A A A A C C C A G G G G A G A A T T 0 0 C C G A C T T C G G C C T T C T G A T G T T G G A C C C G G A A G A T T A G T C C C G A C T A G C A G A G G A G G T G G A G T G T C C C G G G G A A G A C T T T G A C C A G C T A A G A G T C T G G A A C C C C C C G G G A T T G G G G A A G A C C T C G A C T C T C C G G G G G G T A T C A G G A G A G G A A C T G G C C G G A A G A G G A A G G C T T C G T G G G G C C C C G G T T C C G G C C G G G G G G C G G A G G A A C C C G A G C C C C C T C T C A C C C C C T A G C T T C G G C C A A C C G G A G G T G A C A G G A A G A C T G G G G C C 0 0 C C G G G G T T G G T T G G A A A C A A G A A A A A G A A A T C A A G G A G T G T T T T A A G G A G C T C T 0 0 T T G A T C G G G A T C G A G G A G C C A G G A G G G G C C C T A G T G T C A C A A T T G G G G G G A A C T G G T T A A C T G G T T T T T T G G A A A A A A T C T T T T C A C C C C C C A A G G G G A G C T T T T T T C C T A G A A A G T A G G T C C T G G C T C C A G T C C G A A A C G G A A G G T G G G T C G A A G G G G G C T G A A G C T G T A G T C C T C C G G T T C C T T C C C C T T A G G A C C T T T T C C C C G T A G T G C T G G G G T T C C G G A G C C A A G G T C G C C T A T G A C C A A C T G G C C G G G A A A C T T C G A T C G A C T G A A G C C T T T C C C T C C C T C G A T C C C C T C C T T A A C T G A C C C T G T C G G A A A G G T G G G A G C T C C T T C C T T A A C C T T G G T T T T C C A T A A G G G G T T G G C C G G A A G G T C C C G G G G G G A A C T A G G A C C G G 0 0 C C C C A A A A T C T C G A C T G G T C T C T T C T C T G G A G T T C A G A A A G G C C T T G G T C T C A G T T C C G A A A I I A A C T A A T C A A G G G A T C G A A G A A G A T T C C G G A G C C G A G A A G C C G G T T G G C C G G T C G G C A G C T T A G C T T T T C C C T T C C G G G G C C C C C C T T C C C C G G G G G G C C T T G G C C G G A A A A G G C C G G G G A A G G G G A A C C G G A A A A G G G G G G G G A A T T G G C C A A T T C C A A G G G A G T T A A G A G G A A G C C G G T T A A C C A A G G A A C C G G G G T T A A T T C C G G C C G G G G A A C C A A C C A A A A 0 0 A A T T G G G G T T T T G G G G C C A A A A C C C C A A T T G G G G C C A A T T G G A A T T C C A A A A T T G G G G C C G G A A G G G G C C C C T T G G A A T T A A C C C C T T G G C C T T G G C C T T A A G G A A C C G G C C T T A A A A A A C C T T G G C C T T G G T T 0 0 A A A A G G G G A A G G G G G G T T T T T T T T C C G G T T A A T T G G A A C C A A A A A A T T C C C C G G G G G G A A G G T T A A C C C C G G G G A A A A A A T T T T T T T T C C G G G G G G G G C C A A G G G G G G A A A A C C C C G G T T G G T T A A A A T T A A C C G G T T C C A A C C G G G G T T C C C C T T G G C C G G T T C C T T T T G G C C G G A A T T G G A A C C C C T T T T T T C C T T G G C C G G C C A A A A T T A A A A A A A A G G C C T T G G G G A A G G A A T T A A T T C C A A A A G G G G C C T T T T G G D D G G C C G G G G G G G G T T C C T T T T T T A A A A A A A A A A G G A A G G C C G G C C A A A A A A A A C C C C G G C C C C C C T T G G G G A A A A A A C C C C A A A A C C T T T T G G G G A A C C T T G G G G A A T T C C A A A A G G T T 0 0 C C C C G G C C C C G G G G A A A A T T A A G G T T G G C C C C C C C C G G C A T C T T G G C C A A G G G G A A C C A A G G C C C C T T G G G G T T C C C C C C C C T T A A T T G G G G A A T T A A T T G G A A C C C C G G A A G G C C G G C C A G G A G G G T G A C T A A A A G A C A T T T T C C G G G G A A G G G C C T T T T T G A A A G G T T T C C T T T T T A A A A T T T T G G A A A A C C G G T T T T T T C C T T G G C C T C A A G G G A G G T C C C A A C C A A G G C C G G A A A A A A T T C C C C C A C C G G A A C A C T A A A A C C C C T T T T A A G T T C G A G C T C 0 0 A A T T T T C C A A A A T T G G G G G G C C C T C T T C A A T C A A T T C C T T C T G G T G A A C C T T T C G G C C G A G A C C G G C C G G G G T T T C G A A G G A T C G A A G T G A C A A T T A A C C A G G G A G G A C C G G A A C C T C C A A T A C A G T T G A G G T T A A A G C T A G A A T T C C A G C C G G T T G G A A A A C C T T G G G G G G A A C C T T A A T T C C G A C C G G G G G G G G C C C C G G T T A A C C G A G G G T A A C T G G A A G G A G A G A A C C G G T T G G T T D I G G A G G G C C G G T T A A T T T T C T G G G G G G A G C C T T 0 0 A A G G G G A G T T A A 0 0 T T C C G T T T C T G G T G G G A A T C C C C T A T G C A G G A G A C C A A C C A A C C A A C C A A G A T C C T A G G C T T G G T T G G C C A A G G C C A A C T A A C C A G A A G G A A T G A G C C T T G G G A G A T C T C C C G G C T T T A A G G C C C C A A C C G G C C A A T A G G C A G A A A G G C C G G G G G G G A T C C T A A T T A A G G T C A A A A T C A A T T A G T T G G A A T T A A C C T T T T C C A A A G C T T A T T G A C T G G T A C T T C A G C T A G C T G A T C G A A G T T A A A A A G C C A A C C G G C A C C C T G A A C C T T T G T A G T T G A G G A A C T T C G G G G C C A A A A A A C C G G A A T T A A A A T T T T G G G G C C C C T T T T C C G G G G A A T T G G G G C C T T C C A A T T G G A A G G A A C C T T G G T T C C T T T T A A A A A A C C T T C C G G C C G G T T A A T T T T G G A A G G T T A A G G G G A A C C A A T T A A A A C C T T C C A A 0 0 C C T T T T G G T T G G G G C C T T A A T T T T G G C C T T G G C C A A C C G G G G A A C C T T A A T T G G T T A A T T A A G G G G G G T T A A G G A A A A C C T T T T C C T T T T C C G G G G T T C C C C G G C C G G C C T T T T T T G G A A C C T T G G T T A A T T A A T T A A C C T T C C G G T T T T A A C C G G C C T T G G C C A A C C G G G G T T A A G G G G G G C C T T T T T T A A A A C C T T T T G G A A A A C C G G C C T T A A G G G G T T G G A A T T A A A A C C 0 0 C C A A T T G G T T A A A A T T T T C C C C A A T T C C A A A A G G A A T T A A G G 0 0 T T T T T T G G C C C C C C G G T T C C C C T T A A T T C C C C T T C C C C T T C C T T T T T T T T G G A A T T C C T T G G G G T T T T G G G G A A T T G G 0 0 C C G G C C A A G G T T A A T T A A G G G G T T A A T T C C T T T T A A C C A A C C C C T T C C A A G G A A A A G G G G A A C C G G G G G G C C A A G G C C C C A A C C T T G G G G T T C C T T A G A A C C C C G G A A G A G A G G A A G G T G T T G G A G G G G T T C C C A G A G A G C C G A A A G G C C T T T T C C C C G G A A G G C C T T A A A A C C G G G G G G C C G G C C C C G G A A C C G G T T A A T T C C A A T T C C T T A A G G C C C C T T C C T T T T T T G G A A A A A A A A T T C C T T C C G G G G C C A A G G A A C C A A A A T T C C T T T T C C G G C C A A C C T T C C C C G G A A T T G G G G C C G G G G T T C C C C C C T T C C A A C C T T T T T T C C T T G G A A T T G G C C 0 0 0 0 G G G G G G T T C C G G C C A A G G G G G G A A C C A A C C C C T T C C T T C C C C G G C C G G A A G G A A C C T T G G G G C C T T C C G G C C G G A A G G T T G G T T G G C C A A T T A A C C G G C C G G T T A A C C C C T T C C A A A A G G C C A A G G G G T T G G G G G G G G A A G G C C T T G G A A C C A A A A C C G G A A G G G G A A C C C C G G G G G G G G G G C C G G C C C C A A T T A A C C G G I I C C A A T T A A A A A A A A A A T T C C G G C C C C G G A A G G C C C C C C G G G G A A G G A A G G G G G G C C A A G G G G A A C C C C C C C C 0 0 G G G G A A A A G G G G A A C C G G G G G G C C C C G G C C C C C C A A A A A A C C G G G G T T C C A A I I C C T T G G C C C C G G A A C C C C T T C C C C T T G G A A G G A A G G C C C C T T G G C C G G G G A A G G G G G G G G A A A A C C C C C C A A C C A A G G A A C C C C G G A A A A T T T T C C G G G G C C C C A A C C A A G G T T A A C C G G T T T T A A A A C C G G C C G G T T G G C C A A A A G G G G G G C C G G T T T T A A C C T T A A A A T T C C G G G G C C T T T T C C C C A A C C T T C C G G G G G G T T G G A A C C T T T T G G C C G G T T G G G G T T A A C C G G A A C C G G G G C C T T T T C C G G 0 0 A A G G A A G G C C C C T T G G T T C C C C G G C C A A T T C C G G T T A A A A A A A A C C C C C C T T T T C C C C T T A A C C G G T T I I G G G G G G C C G G G G C C A A C C A A A A C C A A C C G G A A T T T T C C T T T T C C G G G G T T C C 0 0 T T T T T T G G T T A A C C A A A A G G T T C C A A A A A A T T T T G G A A G G C C G G T T G G A A C C C C C C T T A A T T T T T T C C T T T T G G C C G G C C A A A A G G G G G G C C G G A A C C C C T T A A A A G G C C C C G G G G G G C C G G T T G G A A A A T T G G T T A A A A G G A A G G T T T T C C G G C C C C G G T T G G G G 0 0 G G T T A A C C G G T T A A C C G G C C G G C C T T G G A A G G T T G G G G A A G G A A G G A A G G A A C C G G C C C C T T T T G G G G A A A A C C A A C C A A A A T T T T C C T T A A A A T T C C G G A A T T G G C C A A C C C C A A T T A A T T G G A A A A A A C C T T T T A A A A A A G G A A G G T T C C T T G G 0 0 G G T T T T T T T T T T G G T T G G C C C C C C C C G G G G G G C C T T T T G G A A C C G G T T C C G G G G T T A A G G G G C C G G T T A A A A G G G G G G A A G G A A A A A A G G T T G G G G G G G G C C A A C C T T C C C C A A C C G G G G C C C C C C C C T T A A C C C C G G C C A A T T C C G G T T C C C C A A C C T T C C G G G G G G A A T T G G T T G G C C T T G G G G A A C C G G T T G G C C A A G G A A C C A A T T G G G G T T G G T T A A C C T T T T G G T T C C A A C C T T G G A A T T G G G G C C G G T T C C C C G G G G C C A A T T T T G G C C A A C C G G G G T C A A A G T T T G G A A G G G A A C C G G T T G G C C G G T T A A G G C C A A 0 0 C C 0 0 C C A A T G G G C C C A A A C C A A C C C C A C A T G A T C G A G A A G A G T C G A C T A G T T G G A A A A C C T C A A C C C T G G G A T T G G C C G A A A A A A A C C T G T C C T C C C T C C T T A A C C T T G G T T C C C C A G A A G G A G A A C C G G A A A G G A C C C C G G G G A G T T A A C T T T C T C T C T C C T T A A G G C C A A C C A T 0 0 A A C C A G T C G A C T A A C C C C A G T C A G C T C A C C T T T T G G T T G G A G G G G G C C G G A A A A C C A A G G A A G G C C C C C C G G A G A A T C G G G G C C A G G G C C T T C C T T A A T T T T A A G G C C C C G G T T A A A C G G T C T C G A T T C C T G A A G G G G A T C C T T T T T T T T C T G G C C T C A A T T T C A G C G C C G G C C T G C C G G G G A G C G G G G T T T T C G G G G G G C C C C A A G T G G A A T T G G T G G A G G C C A G A G A G T C C T A A C G T T G A T G C C A C C T G A G A T C C C C C G G G A A G G G T T G G C C T T T T T T C C T T G G C C C C T T 0 0 G T C T T A G T G G A A G A C G G T T G G G T T C T T C A A T C T C 0 0 G A T T A G C C A A T C G G A G A A C A A A C C C T G A T C A C C T T T C C T T G G A A C C G G C C A A T T A A A A C C C T 0 0 T T G A G A G G A A G G C C A A T G G T A G A G A A A A T C G G A C G G A A T T A A T T A A C C A A C C A A G G A A A G T C T C A G C C G A A C C A G G A A T T C C G G T T A A C C T T A A A A A A C C A A G G G G A A C C T C A G C C A G T T G G A A T C A A C C A G G G G A C T T T T G T C G A C A C T A C G G G G A A G G T C A A T T A G C C A A T T T T G A A G A A G T C C T T G G T G C C A G C A G A G G A A A A A A G G A A A G T T C T A G G T C C A G T C G G G G C C G G A A G A G A G G T T A A T C C C T T A A 0 0 A G A C A A A A T T C C T T G G A G C C T T G A T T G G T T T T G G A A A A T C G C G A A G T T C T A G A G C T T T G G G C A G G G C A C C C C A G A G C T A A C C A A G G A A G G C C A A C C T T C C C C T T T G G C C C A C G A T T C C G T C C G G C T G A G A G A A A C C A A G A T C G G G C T T C C T C T T G G T T A G T T C C C C G G C C G G C C G G T C G G G G A A C C G G C C A A C C A A A A A G A G A G A A A G T C T T T C T A A G C C G G G G T C T C G G T T G G A A A A T T C C T T G G C C T T A A C C C C T A C C C T A A T C T C T T A G A A C C A A A A C C C C G G C C C C G G C T G T G G T T G A G G G G T C T T T T G G A A C T C T T C C C C C G G 0 0 C C G G C C C T T T C T C C G G G G G G C C T T T T T T G G T C T T G G C C T T C C C C G A C C T C G G A A T T G G G G T T A G C C G G C C A G A A G G C C 0 0 C C C C G G C C T C T T G G C C G G A C A G T T T T G G A G C T C T G G T T T C A G G G G G C C C C C C A G G G A G G G A G T T G G T T C C A A C C C C C T C C A G G G G A A G G G C C C C C C G G C C C C G G C C 0 0 C C C C C C G G A A T T G G C C G G C C G G A A C C A A A A A A T T C C A A G G C C G G C A A G G G G G T T A A A A A A G A G G G T C C C T C C A A C C C C G G C C C C G G A G A A T A C T T C G A A A C C G A C C C C G G C C C T C C A C A A C C A A C C C A G T T T T C G G A A C C G G T T C C C A C C G G A G T T T T A A C C C C C C G G A A C G T T 0 0 G G G G A A T T T C A C C C A A A G T C C C G G C C C G C C G G T G G G A A G G G G C C C C G G G G T T G G A A T T C C G G G G G G G G T T T T C C G G A A C C C C T T A A C C G A C C 0 0 C T G G G G T T A G T C A A A G G A G G G G G G A A A A G G C C G G G G C C T T C C A A A G T T A G G G T T T T G G C C A G G A G T C C A G G G G G T C A G C C C C C C C C T T G G C C T T A A C C T G T C C T C C G G A A C C T T G G C A A G G C C C A G G G G G A G C G 0 0 C T A C C C C T T A C G T G T T T C T C C T A C T A G G C T T G C C C C T T A G C C T T A A A A A A A A T T T T C T A A C T A A A G T T G G C C A A A C G G A A C C C C T T T T A G T T T T A A T T A A A A T C G G G G A A C T G G C C A A C A C C A A A A G G A G A C T A T C T T C A A A G G T C A C G C G G A G G G G G A A C T A G A G G G C C T G G G 0 0 G G C T T T A A C C A A G G G G A A C C C C A A T C A A G A G T G C C A G A T G A A A G C A A A A A C C G A G G G A G G C C T T G G G T T C C T C C G G G G C T C C A A T T A A T C C C G G C C A A C G C C A A G G G G T T C G A A G A A A C C G G C C G G C C C C G G A A C C T T T T A A T T 0 0 A A A A A A A A G G C C G G G G A A A A C C G G T T G G G G A A C C C C C C G G C C G G T T G G G G A A A C G G C T C C C T T C G A T T C A C C C C T T G G G T G G G G C C G T G G G G G A C C G G C C C C G G A C C C C T C C A G C T A A G G A G A A G G T T A A T T C C A A A G A A T C A A T A G G A A G G C C C C G G A C C T C C G T A G C T G G C C T T C C G G A A A A G G A A C C T T G G C C C C T T G G G G G A A G G A G G T C C T T G C T C T G G C C A A G G C C T T T T A A G G G G T T A A C C A C C C T C T T G G G A A G T T G G G G C C T T T T A A T T G G A A T T A A C C C C A A C C A A T T T T T T T T A A A A 0 0 T T C C A C T T T T G G C C C C A G A A A G C T G G A A C T C T A A T T C C C C T T C C G G A A T T T T A A T T G G C C A A T T C C A A A A C C A A C C T T T T C C G G A A T T G A G G G G A G C C G G C C C T T T T T T T A A C C T C T T G G T T C C T T T T T T T T G G C C T T G G A A T T G G A G A G C T C G C T T C A C C C C C C C A A C C T T C C T T C C T C G A A A C T A C A G G T A G A G T A G G G A C C C C T T G G A C T T G G C C T T T C G T T C C C A A A A C C T T G G A A T T G G T T T T T G G G G G A C 0 0 T T T G 0 0 C C A C G A G G T T C C G G T A G G C T T T C C C T A T A A C T C T C T A A T C A G C C A G C C T C T C A A G C A A A A G A G G A G A G T C G A T C C C C C C C A G A A A A G G T A G A G G T A T T T C A A G G C C G G C C A A C C T T A A A A C C G G 0 0 A A T T C C A A G G T T G G T T T C 0 0 G G C T T C G T G A C T C C G A A A C C G A G G A A T T C C G G C C C T T T A A A G G G C A A G T T C C C C G G C A G G G G C C T T C G T C T C A G A T A A A G G G C C C C C T T C C C C T T T T G C C G G A G A A C C A G A G C C G G C C C C C C A A C C C C T T G G G G G G G G C C A A A A A A C C A A T T A A G G C C T T T T A A C T G G T T C C A A T T T T A G C T C T T C T C A A A A C C A A A A G G T C A A T T G G C C C C T T T T T T G G T T T T T T T T T T C C A A G G G G A A C C T C C C C C C C T C A G C C C T A A C C C A G A C C G G G A C C G G C T G G A A C T C T G T C A G A A C C C A A T T A G A A G G G A T C A A T C T T T T A A C C I I 0 0 C C T T A A A A T T C C T T C C A G T T C C A A A A A A G G A A G G A A C C G A T C T G G A T C C T A C T C G C C C G T A A C G A G A C G A C A T C T T C T C C A G G A T C C T C T G G G G A A T T T T A A G G A A G T A C C C G A C T A T A A T C T G T C C C G T C C A G A T G A T T C T A G A G A A T T T T C C G G A A C C A A T T T T G G C C T T G G T T C A A A T T A A C C G G C C C C T A C C A A A G C A A A T T C C A A G G C C A A T T G G C C G G G A G G C C A A A A A A T T T T G A C C A A G G G G G T C C C A G G T T C T A A C T A G A T G A T T C T T T G A A C G G T T G G T T C C T T T T C C A G T T A A A A G G C C G G G G C C G G G A G C C C G G C C C C G G C C T T C C C C G G G G T T C C G G T T G G A A C C A A A A T G C C C T C T 0 0 G A G A T C G A T C C C C C C T G A A C G A C T T C A G T T C C T T G A G G C T C C A A T T T T C C T T A A A A T T A A G G T T C C T T G G G G G G C C G G C C G G G T C C C A C C G G T T A G A A G G G G C C C C T C C C C C C C C C C C A A G G T T A G A A A G T T A A C A G A T T C A C C G G C C T T T A T C C C T T A A C C A A A A A G C C C C C T T C A C T G G A G A C T T C G G C G A G G A T C G G A A T T C C A A T T A A A C A A G G C C G G C C T T A A G G T T G G G G A C T C A A C C G G G G G G A A A A G G T T C C 0 0 G G G G T T A A G G G G G G G T T T C T A A C C G G A A A G T C T C C C T T T T G G G T C C A A A A T T C C G G T T C C G G A A T T C C A G A C G T T C A G A G A A C T T A T C C T G G A G G G G G G G C G A A A G A C G G G A T C T G T T C T T T C C A A A A T T T T T T A A G G G G G G T T G G G G G G A G G G C C C G G G G G G G G G G G G G T C C T A A A A C C G G T C G G A A T T G G A A G G C C T T A A A G C T C C C C A C T C C C A A C T G T T C I I T T G G T T A A C C C C C C C T C C G A T C T T T C C C G G T C C A G G G G G G A A A G G G T T C C A A A A G A C C A A T T A A T T T T C C T T T T C C G G A A T T A A T T G G C C G G G G C T T C T T T T A A C C G G C T T C C C T T G G A A G G C C T T C C A A A A C C C C C C G G A A G G G G T T T T C C A A A A T T T T A A G G T G C C C C C C A A T C A G C A G G C C C C G G C C A A T T T T T T C T A A G G T T G A C C T T T T A A G G T T G A T T A C C C T C A A G T A G G G G G T T T T A A G G A A T T A A A A G G C C A G C T T C G T T T C C A A G G G G G G C C C C G A T C T T T C A T G G G A A A A A T T C C A A C C T T C C T T T G C C G G C T G G T C G G T T A C A A G A T C G G C C A G G G G C A A T T G G C C G G C C A G T T G G C C C C T T C C A A G G T T A A T T T T A A C C G G G G G G A A C C T T A G T T G G A A T T A G A A C C C C G G A A G G G G T T C C C C C C C T C T C T C C A C G G C T T G A A T C A A G G G G T T C C T T C C C C A A A G C C C T T C T T G G G G C C C A G A G T T T C C G T G A A A C C C A T T A T T A G G A A I D G G T C G G G A T C T T C T T C C C T T C T T T A A T T G G T T C C G A A C C C G G G G T T C C C T T T A G A G C T T T C T T T C C A A T T A A C C G T C T T T G G G G C C T T C C T T C T G G T T 0 0 C C A A T T T C C C C C C C C C C T C C A A A A C T G G G G G G T T T T G A A G T C A A C C T C A G C A T T T C G C G G T T A A T T C C A A G G A A A A A A A A T T T T C C A A C C T T C C T T T T A A A A G G A A G G G G T T C C A A A A A A A A T T C C A A A G G G A A G G G G G G T A C A C C G A G G T T T G T T C C G G T T A G G G C C G A C T C C G G G A A A G A G A T C C C A A T T A A I I 0 0 C C C T G G C C G G A C C C T T C C C C G A C C G G G G A A G G C C T C G G A G T G C C G A T C T C G G G C C C A A C A G G C C T G C C T T T T 0 0 T T C C C C A A G G G G C C G G C C A A T T A A C C G G C T C T C C G G T C C T C C A A A A A A A A A G T C G A T C A T A G C C A A A A A C T T C T G G T T A G G G T T A A C T G G C C C C C C T T C C T T G G A A T T G G A A T T G G C C T T C C A G A A T T A A T T C A G G G A T T G G T A G G G C T T C T G G A A G A A A A C G A A A G G G G A A A A A G G G A A G G T T G G A A G G C C C C T T A A G G C C C C T T T T T T G G C C C C A A C C T T A A A A G G A A T T A A T T G G G G T T A A G G A A G G T T A A T T A A T T A T G G G G T T T T A A A A C T C T C C C T C T C T A C A A C T G G G G C C C C A G C T C T A G G A C T T C G A G G A A T T G G A A C C C C C C C C G G A A C C G G G G C C T T G G G G T T G G C C C C A A G G A A C C T T G A G G C T A G A C C C G A A T G G G A 0 0 C C C T G G G A G A G C C C A A C C C C G G A A C C C C C C A A T T G G T T G G G G T T G A T C A G A T A C G A A T C T G A G T G G C A G G C C G G G G G G G A A A C C T G C T C T C C C C T G T T C C G T G G T C T T G T T T C C A G A A C C G A T C C G T C G G A A C C C C A A G G C C G G G A C T C C C C 0 0 G A G A A G G G C T G G C T G A G A C T A G A G T C G G T T C C G G G A A C A A C T C T A G A A A A G G C C G G G G T T C A C C G G A G G G T G C T C C C C C C T T A A A A T T A A G G A A C A T A C C C C T C G G G G T T G G C C G A C C A C G G C T A A C C G A T C C A G A G G G A G G C C 0 0 G G T T T T C C A A T T T T T T C C C C C C C T A A T C T C G G C C C C A A G G T C T T T T G G T T C A C C T T C C A A G G G G C C T C T T G G A G G G C C A A G G G G A A G G C C C T T T G G A A A A C C G G C T G G A G G G C C T T C C T T C C G G T T G G C C C A C T C C G G G G T T A A C C G G T T G G T T G G G G C C G G A A G G G G T T A A G G A A A A T T A A G G T T C C G G C C T T T T A A G G T T A A C C C C T T G G C C C C T T C C C C A A A A C C G G C C C C A A A A A A G G T T C C T T A A A A G G G G G G G G C C C C A A D D A A A A G G G G C C G G C C T T A A T T C C G G A A G G T T T T C C T T D D C C G G G G C C C C T T T T G G A A G G A A G G T T T T A A C C G G C C A A G G T T C C A A C C T T C C A A T T T T A A A A T T C C A A C C T T T T C C C C G G G G C C T T C C G G T T G G A A C C A A C C A A C C G G A A T T I I G G C C C C G G T T T T T T A A A A C C T T G G T T A A C C G G T T G G C C A A G G A A G G G G A A A A C C C C G G G G C C A A A A G G A A A A G G C C G G T T A A G G G G A A T T T T C C C C A A A A G G A A T T G G G G A A G G T T G G C C G G T T G G G G A A C C A A A A T T T T A A T T G G G G G G G G G G G G C C T T C C T T C C A A G G G G C C G G G G A A C C G G T T C C A A G G C C A A A A G G C C T T C C T T G G G G G G C C C C T T A A G G C C A A T T T T G G G G G G G G G G C C T T A A T T 0 0 G G T T A A G G G G A A C C T T C C A A C C A A G G C C A A T T T T A A A A C C C C T T 0 0 T T A A T T A A A A A A T T G G C C A A A A T T A A A A T T G G T T T T T T C C G G T T A A T T G G G G A A A A T T G G T T G G G G A A C C C C C C G G C C A A G G C C A A G G T T T T G G C C G G T T C C A A A A T T G G C C T T C C T T A A G G T T C C G G A A G G T T A A A A C C C C G G A A G G T T G G T T A A C C A A T T C C G G A A C C G G C C G G C C G G C C A A T T A A T T C C C C G G G G T T C C G G C C C C A A G G A A A A A A G G T T C C G G T T T T T T T T C C T G C C C T C C T T A A C G G A T T G A T T A G A A A G T C T T G A A A T T T T T T T T T T G A T C A G C C C T T C A C A G G C T T A G G G A A C T C C T T G G A A A A G G C C C C C C C C A A T T T T G A A G C T T T T T C T T T A A T T T C G G T T A A G G T C A A T T T G C T A A A A T T T T C C T T A A G G A T A A T C G G G G G A T T A G A G G G G G A A C C A A C C C C T T C C T T C C T T C C T C A C T C A A C C C T C C C C A A C C G G T T A A C C A A A A A A T T T T A A G G A A A A G G A A C C G G C C T T A A T T C C T T T T A A C C A A G G T T G G G G A A G G C C G G G G A A T T G G T T G G G G G G G G T T C T C C T C G G A G G G T T G G G A T T A A T T C C A A T T G G G G A T C C A G A G C T T C A G A G A T C C G G A G A G A G A A G A G A C T A A A C G G T T C C C C A A A A G G C C A A A A T T A A C T G G T T G A C C T T A A G A 0 0 C T G G C T G G G A T A A G A A A C A A G G T T G G C C A A C C C C A A G G C C C T G G T G A A T T C C C T T C A A A A T C G A C T G G C C T T T T T T C C C C C C A A G G G G G G A A G G G G C C C T C T T T C C T T T T A A C C A A T T C T T C T T T C C C T C C C T T T T A C C C A A G A G T T T A G G A G G T C C C G G G A C T A A G G C C T T G G G G A G A A G G C C C A G G C T G G G A T T G A A G A C A A T C A G C C G G A G T T C C A A A A A G G G G G A A A A C C C C C C A A G G G G A A C C G G T T A A T T 0 0 C C T T T T C C A A C C A A G G A A C C G G A A C C T T C C C T A G G C C G G A G A C T C C G G A G G G C A A G A G G G C T A C T G G G A A T T G A G A G G A G C C A G C C C C C C C T G G G G C C C A G G T C C T T C C C A A A A A A A A C C A A C C G G A A G G A A G G G G C C C C G G C C C C C C G G G G C C A A C C G G C C T T A A G G C C A A C C G G A A T T A A G G T T 0 0 G G G G G G A A G G A A G G C C T T A A C C A A A A C C C C A A T T C C A A G G C C T T G G C C C C A A G G C C T T C C T T A A A A G G T T G G A A G G A A C C C C T T C C C C G G A A A A G G T T G G T T A A G G C C C C T T A A T T T T T T C C G G C C A A C C G G G G G G A A T T C C G G A A T T C C T T C C T T C C C C C C A A C C T T A A T T G G C C A A T T G G A A A A A A T T A A T T G G G G G G T T C C G G C C G G G G G G G G G G C C G G T T G G C C G G G G C C C C G G A A C C G G G G C C G G G G G G A A G G G G C C C C T T A A T T A A T T A A A A A A G G A A G G A A T T G G G G T T C C C C T T A A T T G G A A C C C C T T A A T T C C T T T T C C G G C C A A T T A A T T T T G G G G C C C C T T G G A A G G G G G G C C T T A A A A C C G G G G G G C C A A G G T T C C T T C C T T C C T T C C A A T T G G C C A A T T T T T T G G G G T T A A G G G G C C A A C C T T C C A A G G C C G G C C T T G G G G G G C C G G C C G G C C A A C C G G A A G G G G A A C C G G C C A A G G T T T T C C G G C C T T A A A A T T A A C C T T C C C C A A G G 0 0 T T C C A A T T C C G G C C G G G G T T G G T T T T G G C C T T G G G G C C A A C C C C A A G G C C T T T T G G G G C C G G C C A A T T T T G G C C A A G G C C C C A A A A T T C C C C T T G G T T T T C C C C G G C C G G C C G G A A T T T T C C A A C C A A T T T T I I G G G G T T G G C C A A T T A A A A G G A A A A G G G G G G T T T T G G T T C C T T T T G G G G G G C C G G C C A A T T C C C C G G C C C C T T C C G G T T G G G G A A C C A A A A T T C C A A A A C C C C A A A A G G C C 0 0 G G G G G G T T C C A A G G G G A A C C G G G G A A C C G G A A A A G G A A C C T T C C A A A A A A A A T T T T 0 0 A A G G C C 0 0 A A G G A A C C C C A A A A T T C C G G A A T T G G T T G G A A G G C C T T T T G G T T A A C C C C A A T T A A A A G G G G C C T T C C A A T T C C T T C C A A A A G G T T G G C C G G A A A A T T T T C C T T G G T T T T A A G G T T G G G G G G G G C C G G A A G G A A C C A A C C A A A A A A T T A A G G C C G G C C C C G G I I T T T T A A G G G G T T C C C C C C C C T T A A A A G G G G G G T T C C C C C C G G T T T T T T T T A A T T A A G G C C A A C C A A G G C C A A C C C C T T C C G G A A G G C C C C G G G G T T G G C C T T G G C C C C C C G G G G C C T T A A G G G G C C C C C C C C C C C C T T G G C C T T C C G G C C C C T T G G A A C C G G G G C C T T G G G G C C C C G G G G C C A A A A G G T T A A C C T T T T C C A A G G T T A A A A G G G G A A C C T T T T G G A A G G G G A A G G T T G G T T G G C C C C G G T T A A C C T T 0 0 G G T T C C G G T T A A A A G G G C C A A A T C T C G A G A T C T T C C C C T C T T G A A A C A T T 0 0 C C G G G G C G A A C C C C T T C C C T G A T T C C G A C T A G T T G A C C C A C C T C T T A A C C T T T C C T G T G A A A G G C A T T C T A A C C G G C C T T C C G G G G G G A A G G C C A G G G A A T C A A A G 0 0 G G C C G T G T G G A A C C T C A A T T A G T T C C G G G G T T G G T T T T A A G G A A G G A A C C G G G T G G C C A A G G C T C T T C A C C C A G A G A A C T G A T C G T A G A A C C C C T T G G G A T T C C G T G T A A T T C C T A A G G G A T C T C C C C A A T T A A G G C C G G G G G G A A G G T C A A A G A A A G G A C C G A G G G A G G C C G G G G C C C C G A T C G G G C C T A A T T A A T T A A G A A A A G C C T C C T A G A A T T G G T T G A G G T C G G T T G A C C A A T T C C C C G G A A T A T G A A A A G A T C G G G A T T G T T T G C G G A A G T C T G A A G C C G A A A C C G G G T T T G A T T C C G G G G G A C C A A A A T C T T T T C C G G C T G G G G T T C C C C G G T T T T G G A A T T T C T T T T G A T T G G T T C T G A A G A G G A T T C C T T T T C C C C C C T T A A A G G G C C G G A A T T A A C T C T C C A A C T G A C C C C G G G G A A C T G G C C A G A A A A G A A A T T C C A A T T G A C T G A G T T G A G G T T T T G C T C A A G C C A C C C G A T C C T T C A G T C C T A G A A C T G G A C A A T T G G C T A A C C G A A A G A 0 0 G G C C T T G G C C G G T T A A G A G G C C C C T T T T T C C C A G C T C C C C A G T T C C A G G G A G C C C C T C A A G G A G G G A G A A G G T C T C C T G A A T T C T T A A T T G G A A C C G G A A T T T T G A A G C T A T G G C C C C C C T T C C G G T T T T C C A A T T G G A A A G T G T C C C T C T G A A G G C C T T A A C C T T A A T T G G T T A A G G T T 0 0 A A T T T T A A 0 0 G G C C G G A A A A G G C C T T T T A A T T G G G G G G G G G G T T G G A A G G T T C C G G A A G G G G A A C C T T C C C C G G T T A A C T A G C T A A A A T T G G A G T G G A G G T G T C A C C C T T C C A A A A C C A A A A A A A A C C T T G G G G A G T T C C C C G T C A 0 0 T C C G G G A G T T A A A A T T G G C A C C T T C A G T A G C C G A T T G A C T G T G A A G G A G G C T G G G G C C C C G G T T G G G G A T C T C C T T T T A A C C G A 0 0 T T C C G G C C A C T C D I T C C T T C C C C C T C A G T T G T G G A A T C A A C C T T G G A A T T G G A C C T T C G A C T T T C C A G T T C C G G T T A A T C G G G G T T T T T T A A C C T T C C A A C T G A T G T C C T A G G G T T A A A A C C G G T T C T G G C T C C T T G G C T T C T T G G A G G T A G T A C T C T T C G A C C G G G G A A A A C C A A G G G G G G T T T A A C T C G A C C C C G G A G T C T T A A T G A C T T C C T A G G G G G A A T C T C C T T A A A A T T G G T T C C G G T T G G C C C C G G G G D D G G C C G G A A G G A A C C C A G G G A A G G G C C T A G A G A G T G G A A C C G G T C G A A G G G T C G A A G C C G G G G A A G G G G T T T T G G A A T T A A T T C C T T G G G A T C G A A A G G A G A A T T G G A G G G T T G G T C A G T T C C G A G T C C T T G G C C T T G G T T C T T T C T T T T T A G G A T T A G A G G G G G C C T T C C A A A A G A G G G G C C T T T T A A A A A A T T C C C T G A T G A G C C A T G A C T A G T C C T A G A A G A G G C C A G C T C T C T T C G G A A A G A A C T G G G T C T G G T T C C G G G G T C C T G G G G C C A A T T G G C C C C C C C C G G G G G G G G G G A A A A A A T T A T G G G G A A A A T T G A G G G G G G G A G G A G G G G A C C C T A G G C C T T C G G G G C C T T A A C C A A C C T T C C A A C C G G A A G G A A C C C C G G T T A A A A C C G G A A C C C C T T G G G G A A G G A G T C C C G G G T A A G T A A C T G G G G C C A G C T G G C T A A T G A G T C A A C T T T T T C C A G G G A G A A A A G G A A A G C C G A G G C C A A A A A A G G C T C C A A C C C T T T A A T T A A A A C C A G C T G A G T T T C T G A T C A A T T A A G A T T A A G G C C T T G G C C G G G A C C T T C T A G T C A G C A A C G C C C T G G A G A A G G A G G T T A A G G T T G G G G T T C C T C G G A A T T T T T T A A G G G G G T A A C C G G G G C C C C G G T T G G A G T T T T C T G G C T G G A A T T C C G G A A T C G G G G C C G G G A A A A C A G T C A A C C T C A A C C C C G G C T T T T C G G C C G G G G T C C C C C T T C C A G G A G G G A A A C C A G G G A G A G T C T G C C G G A A A A C C T A G G A A T T T C G A G T T C G G C C C C C C T G C T G A G G G G T C G G T C G T C C G G C C T T C C C C G A C C T C A A G A C C A G G G C T G A C C C C A A A A C C T T A A A A C C T T A G C C A A C C T T G C C C T T G A A A A A A A G A G G A G A A G G A G C C C C T T G G A A G G G G G G G G C C G G A A C C G G C C A A G G A A C C C C 0 0 G G T T G G C C G G G G T T A A G G A A C C G G T T C C G G G G C C C C C C G G C C C C C C T T A A C C G G T T C C C C G G A A T T 0 0 G G G G A A C C T T T T A A C C C C 0 0 G G C C T T C C G G A A T T C C C C T T T T 0 0 0 0 T T T T C C T T A A C C C C A A G G G G C C G G G G T T A A A A T T A A C T A A A A G G G G C C T T A A A A C C T T G G C C T T T T G G T T C C T T T T G G A A A A T T G G A A G G C C G G G G A A G G T T C C G G G G A A C C G G G G T T C C 0 0 C C A A T T G G A A C C C C G G G G G G C C 0 0 G G G G C C A A C C G G T T G G T T C C T T G G G G G G C C C C G G T T T T G G A A C C C C A A T T G G C C C C G G G G C C A A A A G G C C T T T T G G A A C C 0 0 T T G G C C C C C C C C G G C C C C C C G G G G G G C C C C C C C C A A G G T T C C G G C C 0 0 C C A A T T A A T T A A T T A A C T T T G A T G C T T C A G A A T G C C C C G T G A G G G G A A T C C T A G G G G A A G G C C C T T G G G G C C A A G G G G G G T T A A C C T T A A T T T T T T G G A A T T 0 0 C T A A G G C C G G A A C C C C G G G G A A A A A A A A C C T T C C A A C C C C T T T T G G C C C C G G A A T T A A A A G G G A C T G A C T C T C T A A A G C A T C C G C T T C C C G A G A A G A A T C C T A C C T G A G A T T T T A G T C C C C C C T C C C C A G G G T C G G G G A G C C G A A A A G C T C C G G A G A C T C A G C C T T C C C C A G G G C C C C A A A G G C C C G G G C G A A T C C G A A A T T A A A A G A G A C T C T G G G T T C A G G G C T T C G G A G C C G A A A C C A A A T A G T G A C C T G G T T G A G A T C T C G T T C A G C C C T C T A G G G A G G A T C A A T G A A G C C C C C A A C C T T T T C C C C G G C C A A C C G G T T C C T T G G G G T T A A A A A A A A C C T C A C C A C C G A G A A T A G T T T C A G A A C C G G T T T T G G T T C C T T A A A A C C A A C C G G C C G G A A C T C C C C A G A G C T G T A G G A T T C C C C A G A G G G A G G G G G A G T T G T T C A G T G C T G G A G T C T G T T G A C C C C G G A G A G T T T G I D C C T T T C T C G A A G C C C T G G G A T T C C G G C C A G C C C T G G G A T C T G C G T C C A G G G T A G A T G T I I A G G A T T A A G G A G C C C C C C C C G G A G C C C T G G C C G T C T T C G G G G G G T T C T A A C T T C C T T A G G G G A G A C T T C A G G C C A G G G C C G G A G C C C C G G G G T T A A T T C C T T C C T C C C A C T T T T G A A C G A G G C T C C C A A A C T A A G G C C T C G A A C C C G G G G G G A A C C G G C C A A T T G G A A A A A A G G C C G G G A T C A G A G G G C C C T C C G G G G C C G G A A T T T T T C T A A A A G T T C C C C G G T T G G G G T T T C G G T T T T C C C C C C T T G G A A C C T T C C G G T T G G T T C C A A T T A G C C A A C C G G A A A A C C A A G G A A G G T T T T G G T T A A T T C C A A C C T T C C C C C T A A G G T T A A C C C C T T T T A A T T T T C C C C C C T T A A A A C T T C G C C C T T T T A A T T T C T T A A A G C T A G A A C C T T G G G G C C A A A A G G A A C T C C G G G G C C C C T T C C C C C C G G C C G G A A G G G G T C G G A G C C G G C C A A G T T T T G C T A A G A G C G A C G G A T C A A C A T T T T G C C C C C C C T C G G C C G G G G T C G G T T A G T C A C C A A G C C C C C C T C T C C T A G G A G A C C A A C C G G G A C C G G T T G G C C G G G G T T G G C C 0 0 A G G G A A C C T C T T A A G G T T G G C C A A A A G G C C G G T C C C A A A A G G T T 0 0 A A C C G G A A G G T T T T C C C C G G C T C T T T C T C C A G 0 0 T T 0 0 T T C C A C G A I I G G G G G G T G A G G G A A T T T T G G A A G G 0 0 C C A A A A C C T T G G T T T T G G C C C T A A C C A A G G T C T T A G T T C C T T G G A A C C G G 0 0 G G G G A A C T G T T C G G C T A G C C C C G G A A T T G G G G G G A A G G C T C C G G G A G A G G T T T C T C G A A G G G G A G A G G C C G G C C C C G A G G G G A A G A A A A G A A C C G A C C G G C C G A A G A A G G A G T C A G G G G G C T A G A G A G A A A G I D C C T G T T G G T T C T A A G G C C G G A A T T C C T T A A T T I I A A C C C C C C T T G G G A T C G G C C G G C C A A A A A A T T A G A G T A T C C C G T C A C T G A A G A G T T G G G A C C G C T T G A A A G G T C G G G G A A 0 0 A C A A C C G G G A C C C C C C G C 0 0 G A A G A G G A G A C A G A T C C C C T A A G G A G A A A G T C T T A G G A G G G G G G G G C C C C C C T T A A C C G G C C G G G G T T G G C C G G A A A A 0 0 G G T T C C C C G G A A G G T T C C A A G G A A G G T T C C G G T T A A T T G G G G A A G G A A C C A A G G C G T T D D C C A A T G C C T T A A T C C C A G A G C C A G A C A A C C G G G G A A C C T T T C G A C C A A C C A A T T T T G A G A A A A A C C T T A A C T T C C C G A A T A C C C G G G G C C T T C C A A C C C C A A C C G G C C A A A G C T T C A G G A T T G G A A T T G G G G C C T T C C T T C C G G A A C C T T C C T T C C G A T C C G C C G G C C A A G G G G C C T T C C G G G A G A G A G G C C G G A A C C T C C T C C C C C C C C A A C C T T T T T T C C 0 0 T T A A C C A A C C T T C C G G T T C C T T C T A A C C C C A G G G C C G A C C C C C A G A A A A C T G C C C C A A T T A A G G A A C C G G C C T T G G T T G G C C G G T T A A C C G G A G A C T T G G T T A A G C T G G G C C A A C C T T G G C C C C I I G G C C A A T C C C T T C C C C C C G G G G G G C C A G G G A A C T A G C T A A A G C C C C A G G G C T G A C T G G C C C C A A G G G G C C C C G G G G G G C T C C C C G A T T A G G T T T G C T T G G G G A G G G T T A A G G A A C G C T A G C C A A G G T T T T A G G A T C C C G G C T T C G G G G C C G G T T T C G G A G G G T C C C G A C T A G T T A A C T A G C A T C G G A A G G T T C C A C G A C T G G A A G G I I A A A A C C C C A A G G T T T T A A T T A A T T A A T T A A C C A A G G A G C T G A C T T T G G T G A A G G G C T C G G G G C C C C A A G G A A C C C C C G C T C C A A C C A A C T G G T T T T C C T T A A C C G G T T G G C T G A T C C T C C A A C C G G C C A G C C G A G G C C G A G A A G T T G A C A A G T C C T A G G G T T T T C C G G G G A A A G A G G G I I C C C C D I G G A G C C G G A A G A G G C C G G G G T T G G T T G G G G A A T T C C G G G G C C C C C C T T G G T T G G C C G G C C C C G G C C C C C C T T C C A A A A A A T T C C A A G G A A C C T T T T G G C C T T C C A A G G T T A A G G G G C C G G G G C C G G C C G G G G A A G G T T G G A A G G G G T T G G T T T T T T T T G G C C C C G G T T C C C C T T G A T C T T A G A G G G C C G G G G T C I D A A A A A A G G A A G G A A G G C A T C G A G G G A G G C C C C C C C C T T C C A A G G A A C C C C T T T T T T G G G G A A C C G A C T A A T T T T G G A G T C T T C T A A G G T T T C G G C C G G C A A G C T C C C T G G A A C C C C G G T C G G C C C C G G C C 0 0 C C 0 0 G G C C G G T T T T D D C C G G T T A A T C A A G A C C G T C C T C C C C C C A T T C T C C C C G G C C G G G A A G G G C C T T C T C C G T C C 0 0 G C C C C C C A C T G G G G C C T C T C C C A G T G T C A A T T G G G A C C C A A G T C G A C C C T G G G G T C A A G G A A G A A G G A T T C C C C G G C C A A G G G G G G C C C C G G A A C C G G G T G G C C G G G G G G C C G T T C G G A A T T T T G A G A C C A A A A G G A A C T C T C C C T T C A G G A T T T C A A A A G G G G G G G G T T C C T T G G A G C G C C C C G G A A C T G G C C A A T C C C T T T T A A T T T T A A C C A G A G C C C T T C C T T T C C T T C C G G C C C C A G G G C C G G C C G G T T C C C C T T C C C C T T T T C C C C G A G G G G A A G G A A G A C C G G G G G G G G C C C C G G C C C C C C C C G A G A A A G G T T T T C T C C A A G G G G C C A G G G C T G G G G G G A A C C G G G A T T A A G G G G G G A A G G G A A G G A C C T T G G C C A A G G T T G G G A G A C T G G T A T T G G C T G G C C T T G G A A T T G A G G C T C C C C A A A A G A G G T T C C C C T T G A T T G G A G A G I I T T G G A A A A T T C C C C G A T T T T A A T T A A A C C C A A G G T T A G C C A A C C C C C A G G 0 0 C C G A G G C C G C G A G G G G G T T C A G A G C T T T T T A A C A G G A G C T A G A G G G 0 0 0 0 A A C C G G G G T T C C G A G A C C A A 0 0 T T T T T T T A T G A G A G G A T T A G C C T T A A A G C C G G G G G A T T C T C C C C C C A C A G T C A G A A T T T T A A C C C A G G C C C C A A G T A G G G C C T C A C A A A C G G T T G G G G G G G G A C G G G G G A A G T T T C T C C G A A T C C A A G G G G G A A D I A A C C T C G A T G T T A A T T A A G G C C A C T T C C T T G G A G C C C C C C G A G G C T C T A A C C G G T T C C C C C C C C T T A G A G C T G G C C G G A A G G T C T C C C G G T T G G C C T C 0 0 A A G G C C G G G G A G T C C C C T G A T T C T C C G G G G A G G G C C C C C C A A G G T T C T T T G G G G G G C C G A A A C C C C T T C C T C T T A A G G T T T T A A G G A A G G A A C C A G G G T T A A T T A C T T A G T C G A A A G G A G A G T C C G T T C C G G A A A C C C T C G G T T G G G G C C C C A A C C G G C C A A 0 0 C C G G A A A A G G G G C A C C T T G G C C C C G G C C T T G G A A A A C G A G T C A G 0 0 T C A A T T T T C C G G C C G G C T G C T C C C C G 0 0 0 0 G C A A A A A A A A T C G G G G C T A C G C A A A G G A D D C C T T C C T C G G G G C C T T T T C C T T T T A A T T C C T T T T G G T C C T A G C T C A C T C C G A G A T C C C C C G G C C C C G G T C A G T C A C A A G G C C T T T C A A T T A A T T G G C C G G T T C C A A D D T T C C G G C C G G C C G G A A A G A C G G G A C C C C A A A G G G G A G G T T G G G G T T A A C C G G C C C C G G C C T T T T 0 0 A A G G C C A A C C T T A A G G T T G G T T A A C C I I C C G G C C G G C C T T C C G G A A T T C C A A G G A A A A T T A A G G C C G G G G A A A A G G T T C C C C C C T T G G G G G G A A G G A A A A C C G G T T T T T T C C A A G G C C C C G G T T C C C C C C C C C C T T C C G G A A C C T T A A G G G G G G C C G G T T G G T T G G C C G G T T T T C C G G A A C C G G C C T T G G A A C C A A T T A A T T C C G G A A C C C C A A G G A A C C G G C C T T A A T T T T C C A A G G T T G G T T G G T T C C G G A A T T T T T T C C C C G G A A T T A A T T T T T T G G C C C C T T A A G G A A T T T T G G G G A A G G C C A A C C G G G G G G A A G G C C T T A A C C T T C C T T C C G G G G 0 0 A A A A C C C C G G A A T T T T C C T T T T T T T T A A G G 0 0 G G C C C C T T T T A A A A C C G G T T T T G G A A T T T T C C A A A A A A G G T T C C A A C C G G T T T T G G C C G G G G T T C C C C C C A A G G C C C C G G T T C C T T C C T T T T C C G G T T T T 0 0 A A A A C C G G G G T T G G G G T T C C C C C C A A A A A A T T G G C C T T C C A A C C A A A A A A G G T T T T T T A A T T C C A A T T G G G G A A G G T T C C G G A A C C T T G G C C C C T T C C C C T T A A A A T T A A A A T T T T G G C C G G G G A A T T G G T T T T T T T T G G G G A A G G C C C C G G T T G G C C C C A A T T C C G G G G G G C C T T C C T T C C G G C C G G T T T T T T C C C C T T T T G G A A C C T T T T C C G G T T C C G G G G T T G G G G 0 0 C C C C A A T T G G C C T T T T A A C C A A A A A A G G T T C C A A G G G G T T C C T T T T G G A A T T T T C C C C C C G G C C C C C C G G C C A A T T G G C C A A A A C C C C A A C C T T T T C C G G G G A A C C C C G G T T T T T T C C T T C C A A A A C C T T A A T T G G G G A A A A T T C C T T G G C C T T G G G G C C T T G G T T A A A A C C T T A A G G T T C C T T T T G G A A T T G G A A G G C C G G A A A A T T A A A A C C T T T T T T C C T T C C T T A A A A A A A A G G C C T T C C T T T T G G T T A A C C C C C C A A G G A A A A A A G G C C A A G G T T G G G G A A A A G G A A A A T T A A A A G G T T G G T T A A G G C C C C G G C C C C C C C C G G G G T T A A A A C C C C G G T T G G A A G G C C T T A A T T T T C C G G G G T T G G T T G G 0 0 T T G G C C G G T T T T A A G G G G G G A A G G G G C C T T A A C C C C C C T T G G A A G G T T C C A A A A T T G G C C C C A A G G A A A A G G T T C C A A G G C C T T C C A A C C 0 0 G G C C G G C C C C G G G G T T G G G G C C T T G G A A A A C C T T A A T T A A G G A A T T T T C C C C A A C C C C C C A A T T T T C C C C C C C C G G G G T T A A A A T T A A C C G G T T T T T T A A G G G G G G C C A A A A G G C C A A A A A A T T A A A A T T T T G G C C C C A A G G T T C C G G A A A A G G G G G G T T T T C C G G A A C C G G G G C C 0 0 0 0 0 0 0 0 C C C C G G A A G G T T C C G G G G A A G G C C G G C C C C A A G G T T G G T T T T A A G G C C A A A A G G C C G G G G T T T T A A C C T T C C A A C C C C A A A A A A T T A A C C G G T T A A C C T T T T A A G G T T C C 0 0 A A C C T T C C T T G G T T C C T T C C T T C C A A C C C C A A G G T T T T C C G G G G C C G G C C T T T T C C G G G G G G A A T T C C C C G G G G A A C C C C C C T T A A A A T T T T T T T T T T G G G G A A G G T T T T A A G G T T G G C C C C C C 0 0 C C G G 0 0 G G C C C C C C G G C C A A A A C C G G G G C C A A G G C C C C G G T T G G G G G G G G A A C C A A G G G G A A G G G G T T A A C C A A 0 0 G G G G G G A A D D C C A A C C C C G G T T G G A A G G C C A A C C C C C C C C G G A A T T C C T T A A C C G G C C G G A A T T A A T T C C C C T T C C C C G G G G G G C C C C G G C C T T T T G G G G G G C C T T A A T T A A G G C C C C C C A A G G C C T T A A T T G G G G G G C C G G A A C C G G C C G G 0 0 A A C C C C C C G G T T A A C C A A A A A A C C G G A A C C G G G G G G T T G G T T G G A A C C T T G G T T G G C C G G C C G G C C A A T T 0 0 G G A A G G G G G G C C A A T T T T G G G G G G C C T T G G G G T T A A G G 0 0 G G C C A A A A G G C C T T G G C C G G T T A A T T G G C C G G A A G G C C A A I I A A T T C C C C A A C C A A T T G G T T G G A A C C G G G G T T A A C C G G T T C C A A C C C C A A A A G G A A A A C C G G G G A A G G T T G G A A T T C C C C T T T T C C C C G G C C C C G G G G G G T T A A T T C C C C C C A A G G A A T T T T C C T T G G G G C C T T G G A A C C A A C C G G C C A A A A G A T T C C G G T T T T T T C C C C G G C C G G C C G G G G G G C C G G C C G G G G G G C C C C G G G G G G C C C C C C A A C C A A G G C C C C G G C C I I G G A A G G C C G G C C T T C C G G C C G G G G C C G G G G G G A A G G T T T T C C T T G G G G C C T T C C G G G G G G G G T T G G G G G G C C C C C C T T T T C C C C T T C C G G G G T T C C G G C C C C A A G G A A T T G G G G C C G G G G G G C C T T C C T T C C G G G G T T G G G G G G A A T T T T A A T T G G A A C C G G A A C C T T C C A A A A T T C C C C G G C C C C C C A A C C G G T T G G C C C C C C C C G G T T T T G G G G T T C C G G C C G G A A T T C C G G C C G G C C G G T T T T C C G G A A C C T T C C T T G G 0 0 C C 0 0 G G T T G G C C G G C C T T A A G G A A C C G G C C C C T T A A G G A A A A C C T T T T T T T T C C T T T T A A A A G G C C T T G G C C T T A A G G G G C C C C A A G G A A G G A A C C A A G G G G I I G G C C G G T T A A G G G G T T G G C C G G C C C C C C G G C C G G G G C C A A C C T T G G T T A A C C C C T T A A G G A A 0 0 C C C C C C T T T T T T C C G G G G G G C C C C C C G G G G G G G G T T T T C C C C T T G G C C A A A A T T A A A A A A T T A A A A A A A A T T G G C C 0 0 A A G G T T A A C C T T A A C C T T G G C C T T T T A A C C A A T T A A G G C C G G A A C C A A T T G G C C T T G G C C T T G G G G C C G G C C G G T T T T A A G G C C A A A A G G C C T T C C T T C C G G G G T T A A A A T T C C T T G G T T C C C C C C C C C C G G T T G G G G T T G G C C G G C C A A G G C C G G C C A A A A C C C C T T T T G G T T A A G G C C G G C C G G G G T T A A A A G G T T G G G G G G A A C C C C G G A A C C G G A A T T T T C C A A T T C C C C T T C C A A A A T T G G G G G G C C T T T T T T G G T T C C G G T T T T T T G G C C T T C C C C C C C C A A C C G G C C C C T T A A T T A A C C C C C C G G C C C C T T A A C C G G C C A A A A G G A A G G C C C C G G G G G G T T A A C C G G T T T T A A G G T T G G T T G G A A G G C C C C C C A A C C T T A A G G G G C C C C C C C C T T G G A A T T T T G G A A C C T T T T C C C C G G C C A A T T G G G G T T T T G G T T C C T T C C A A A A G G T T G G A A G G C C G G C C G G G G G G G G A A G G G G G G G G A A C C A A G G T T G G T T A A T T G G T T G G G G A A A A T T G G T T C C G G T T C C G G G G G G T T G G A A C C T T C C T T C C C C A A T T A A A A G G C C G G A A T T A A C C G G C C T T C C G G C C C C T T A A A A A A G G C C G G C C G G T T C C A A G G G G T T G G A A C C C C T T T T C C C C G G G G C C A A T T T T T T T T T T T T G G G G C C A A G G A A G G T T C C A A A A G G G G C C T T A A A A G G G G C C G G C C A A C C T T T T T T A A C C C C C C T T C C C C G G G G T T G G C C A A I I C C G G G G G G A A G G G G G G C C A A T T G G C C C C A A T T G G C C A A A A C C T T C C C C G G A A A A C C G G T T C C T T G G T T C C G G G G T T A A G G A A C C A A A A G G A A C C G G C C T T C C T T C C A A T T 0 0 T T 0 0 G G T T G G C C C C T T A A G G A A G G A A C C G G I I C C C C T T G G G G T T T T C C T T C C C C C C C C C C G G G G C C T T C C T T C C C C T T T T A A A A C C G G A A C C G G A A T T C C A A T T C C T T A A C C A A C C A A G G T T C C G G C C G G C C T T C C C C G G G G C C G G G G C C T T G G T T G G A A C C G G C C G G C C A A T T A A T T C C G G G G T T A A T T A A C C T T T T G G C C T T A A T T T T C C A A C C G G C C G G A A T T T T A A C C C C G G C C T T C C G G T T A A G G A A T T A A T T C C C C A A C C C C C C G G T T G G G G C C G G A A A A T T C C C C G G G G G G T T A A G G C C T T C C T T C C C C A A G G A A C C G G G G 0 0 T T C C A A G G T T T T G G G G T T T T G G G G A A A A C C C C G G G G C C T T C C G G A A C C T T T T T T T T G G G G T T G G C C G G G G A A 0 0 C C 0 0 T T G G C C A A T T T T G G C C T T G G T T A A G G T T G G C C A A T T G G G G C C C C G G G G C C C C C C C C C C C C C C T T T T G G T T C C G G C C G G A A G G G G T T C C T T G G T T A A G G A A T T G G G G T T C C C C 0 0 G G G G C C T T A A G G G G G G T T A A G G G G A A C C G G G G C C G G C C C C A A C C G G G G C C G G G G T T C C G G C C C C C C C C G G C C A A A A A A G G C C A A C C A A A A T T C C C C C C G G G G C C G G A A T T C C G G C C A A T T C C T T G G G G C C G G C C C C G G C C A A C C G G A A T C G G T T C C A A A A C C C C C T G A A A T T C T 0 0 G G G G A A G T G A G A C T G A G A A G T C A C G A A A C T A A C A A C 0 0 C A C C C C C C C C T T C C A A C C G G C C C C C C T T A A C C C C G G G G T T G A A G A G C T C T G A A A T T T C T C G G T T G A G A A A C C A A A A T T C T A A T T A C C C T C G A T C G A A G T C G G C T T C A G A A G G C T T C A A C T C C G G A G C C A A C C T C T C G G C C C T C G G G G G G G G G T T C C G G C C T A C T A A A A T T C T T C C T T T T T C G G G A A C C A A A C G G T T C C C T A A A A A G C T C T A G G G A A G G A A C C T T G G C C C C T T T T C C A A A A G G C C T T G G T A A G T C G G T G C T C T G A T C T C A G T C T T T T T T T T T T T C G G G G G A G A C T A T A G T T A A G T G A G A A A T C C C A A G G T T T C G G G G A A G G G G G G C A C T T C C C G G A A C C C C G A G G A A G G G G T T G G T T C C C C C C T T A A C C T T A A G G A A T T T T C C C C C C C C G G G G C C G G C C C C A A G G C C G G C C A A A A T T C C A A A A G G G G A A C C A A G G G G G G C C G G G G T T C C T T C C T T G G T T A A T T A A A A T T A A C C A A C C A A T T C C T T C C C C A A A A G G A A G G G G C C G G A A A A T T G G T T I I C C A A G G G G G G G G T T C C G G C C C C C C T T G G A A G G C C G G T T T T T T G G A A A A C C G G A A C C C C A A C C A A T T G G G G T T C C T T A A C C G G G G G G C C T T T T T T T T G G C C C C G G C C A A T T T T G G T T C C T T T T G G A A G G A A T T A A T T T T C C A A G G T T G G G G G G A A C C C C A A T T C C T T G G A A C C C C C C C C T T G G T T A A G G C C G G G G G G T T A A A A C C A A T T A A T T A A A A C C A A A A G G C C T T C C T T G G T T G G T T G G C C A A A A T T C C G G G G G G G G T T C C G G C C A A T T C C T T C C T T A A C C C C G G A A G G T T G G G G G G A A A A G G C C A A C C C C C C T T T T A A C C G G A A C C G G C C G G G G G G A A A A T T G G G G T T T T C C A A G G A A C C T T A A T T G G G G C C T T G G C C T T C C T T C C T T A A C C T T T T T T A A A A G G T T G G A A G G C C A A A A T T T T C C A A A A T T C C I I G G G G G G A A C C C C C C A A A A C C A A C C T T A A 0 0 A A A A G G C C C C G G T T C C T T T T T T A A C C G G G G T T T T G G A A C C T T C C A A G G C C G G A A C C T T G G C C G G G G G G G G T T T T C C A A G G G G C C C C C C T T A A G G G G C C G G C C C C A A G G C C A A A A T T T T G G T T T T A A G G G G G G G G A A G G G G A A T T G G A A G G T T T T T T G G T T A A G G A A C C T T A A C C A A A A T T G G C C C C G G A A A A G G G G C C A A C C A A G G A A G G C C T T A A T T G G C C C C G G G G G G C C A A G G T T A A C C C C G G 0 0 T T T T G G G G G G G G T T G G T T A A T T C C C C G G G G C C G G T T C C A A T T A A T T C C A A C C T T T T A A G G C C T T T T C C T T G G T T A A T T C C T T T T T T C C G G A A T T T T C C T T I I 0 0 A A A A A A G G T T A A C C G G G G G G G G G G A A A A A A A A G G G G A A C C A A G G G G G G G G C C A A C C A A G G G G G G A A G G C C C C T T C C C C G G T T T T T T T T T T C C A A C C A A T T T T A A C C T T A A T T A A G G C C A A G G C C A A A A T T A A G G C C T T A A G G G G C C C C A A T T T T A A C C G G G G G G C C A A A A C C C C A A A A A A C C A A A A A A G G A A T T C C C C A A C C C C A A C C G G T T C C A A C C T T A A T T T T A A A A G G G G T T T T A A T T A A T T C C A A T T T T A A C C G G T T T T T T A A G G A A T T T T T T T T T T A A T T A A A A T T T T A A A A C C A A T T A A G G A A G G C C T T C C A A T T G G C C G G C C T T C C G G C C C C C C A A A A A A G G A A A A C C A A A A C C T T A A G G C C A A A A T T T T G G G G C C C C T T A A A A C C A A A A T T C C A A G G C C C C T T T T A A G G T T C C T T T T G G T T G G T T G G T T A A C C C T T T G G C C G G T T T C C C G G G G C C T T C C G T T T C C A A A A G A C C G G T C G T T C C C A A C T T T A G G G T C T T G A T T T T C C G G A A A G C C A G C C G G A G T C C C T C C A A G A G G A A A A A T C C C G G G G T T A A G G A A G G A A T T G G G G A A C C A A G G C C A A T T A A A A G G C C A A C C C C C C C C A A G G G G C C C C G G A A T T C C G G C C A A C C G G C T G G G G G G A G A A T T A A T C T C C T A G T T T T T T G G G G C C G G A A A G C C A A G G C C G G C C T T C C C C C C A G C C A G C C C C C C G G C C A A C C G G G G C C C C T T A A G G G G G G G G C C C C T T A A C C T T A A C C T T T T T T A A G G G G T T T T C C G G T T G G G G T T T T C C A A T T C C G G T T A A C C G G C C T T G G G G A A G G C C A A G G A A G G C C C C G G G G T T T T A A A A G G T T C C C C T T A A T T T T G G A A G G G G C C T T T T G G C C C C C C G G T T G G T T A A G G G G G G A A C C T T C C G G G G T T C C A A G G C C G G C C C C G G G G T T C C G G C C A A T T A A A A T T C C A A G G T T T T T T T T G G T T G G A A A A C C G G C C C C C C G G G G C C G G G G G G C C T T G G A A A A C C T T C C G G C C C C I I T T C C T T A A A A C C T T G G C C T T A A T T G G C C G G 0 0 A A G G C C C C A A G G G G G G C C T T T T G G A A C C C C A A C C G G G G C C 0 0 A A T T G G G G T T C C C C C C 0 0 A A G G T T A A C C A A C C G G A A A A A A T T G G G G G G G G T T A A T T A A T T G G G G A A G G G G G G G G C C C C C C T T 0 0 C C T T A A C C C C C C G G C C G G C C G G G G A A C C T T G G G G C C A A A A G G G G C C C C C C C C C C A A G G 0 0 A A G G C C G G G G G G G G C C A A A A G G A A C C A A G G C C G G T T C C G G T T T T A A G G T T G G G G G G A A C C T T C C A A T T A A C C T T A A G G A A T T G G A A C C C C A A C C A A G G C C A A G G C C G G C C G G T T G G T T G G T T G G G G T T G G T T G G C C C C T T C C C C C C A A G G A A C C G G T T C C C C C C C C A A C C G G T T C C G G T T G G G G G G A A C C A A G G C C G G T T G G T T G G G G A A A A T T G G T T A A A A T T A A A A G G T T C C A A C C C C G G T T C C C C C C A A T T G G C C T T C C G G C C T T I I C C G G G G G G C C T T C C C C C C C C G G G G C C G G T T G G G G C C G G C C C C G G C C G G T T G G G G G G G G T T 0 0 C C G G T T C C G G T T G G G G C C A A C C A A G G A A G G C C C C G G G G C C G G C C A A T T G G C C G G G G T T T T G G C C A A A A A A C C G G G G A A G G T T G G A A C C A A T T T T G G I I C C A A T T T T G G C C G G T T T T G G T T C C A A C C G G T T C C G G T T C C A A G G A A T T C C A A A A C C T T C C T T C C A A G G T T T T T T G G G G T T C C C C A A T T A A G G T T A A G G C C C C C C G G A A C C C C A A C C T T C C G G G G G G G G C C C C G G C C G G A A G G G G G G G G G G A A G G C C C C C C G G T T C C C C G G C C G G T T G G T T A A A A G G G G T T T T G G T T G G A A C C G G C C C C A A A A G G G G C C G G C C T T A A G G G G A A C C A A A A C C T T T T G G G G A A T T G G G G T T G G C C C C G G C C T T A A C C C C G G C C G G G G G G A A G G C C T T C C G G C C A A C C C C C C C C T T G G A A G G G G C C C C G G G G C C G G A A C C G G T T C C C C A A A A A A C C 0 0 G G T T A A G G G G C C C C C C A A C C G G T T T T C C T T C C G G A A G G G G C C G G C C C C A A T T G G G G G G A A T T G G G G G G G G C C G G G G A A T T C C I I A A T T C C A A T T C C G G T T T T G G C C T T C C T T A A T T G G A A T T G G C C C C G G T T T T C C A A A A G G G G C C G G G G C C G G A A G G A A G G T T G G A A T T T T C C T T C C A A T T C C A A A A A A G G A A C C T T T T A A G G A A A A C C A A A A T T T T C C T T C C T T G G A A G G G G T T C C A A G G A A G G T T A A C C T T G G T T T T G G G G D D T T A A C C C C C C T T G G T T T T G G T T C C 0 0 G G C C G G G G D D A A G G T T T T T T G G C C C C T T C C A A T T C C C C T T G G G G T T G G G G T T G G T T G G T T C C G G C C T T T T T T G G A A G G C C C C G G G G T T G G A A C C C C C C A A C C C C G G T T C C A A A A G G C C G G T T C C G G A A C C C C G G D D T T C C C C C C G G G G T T A A T T G G A A T T G G C C T T G G C C C C C C C C A A G G A A G G G G A A G G C C C C T T A A G G G G T T G G A A G G C C T T A A C C T T T T C C C C T T G G A A G G T T A A T T G G T T C C A A T T A A G G C C C C 0 0 G G A A G G C C T T C C G G G G C C A A C C C C C C G G T T T T C C C C G G C C G G T T A A 0 0 G G C C C C G G T T C C C C G G T T T T T T T T G G A A C C C C T T G G T T G G G G A A A A A A C C G G G G T T G G A A G G C C T T T T A A C C A A C C T T C C T T C C A A G G T T C C T T G G C C T T A A G G A A C C G G T T G G G G C C T T C C T T T T T T A A C C C C G G G G C C 0 0 T T A A T T G G G G T T T T C C T T C C G G A A G G C C A A A A A A T T C C G G T T G G G G T T C C G G G G G G G G T T A A A A T T G G A A T T T T A A T T G G T T G G T T C C T T A A C C C C C C G G G G I I T T C C A A G G G G T T T T A A G G G G C C C C G G A A A A C C C C T T A A A A G G C C C C C C G G T T C C C C G G G G A A 0 0 A A T T G G G G C C A A G G C C T T T T G G A A G G G G C C G G A A T T C C G G A A C C G G A A C C G G G G C C G G G G A A T T G G A A C C T T G G A A C C A A C C A A A A T T C C C C C C C C C C G G T T C C G G G G C C C C G G A A G G C C G G T T A A C C G G A A C C 0 0 G G T T T T C C A A A A C C G G C C T T G G A A G G T T A A C C G G T T 0 0 G G G G C C C C C C G G C C G G G G G G T T G G G G A A C C A A G G C C G G T T A A A A C C G G A A G G G G C C A A G G A A C C G G T T C C T T T T C C T T G G T T T T G G C C A A T T G G A A C C A A G G G G C C C C C C T T C C T T T T C C G G C C G G G G T T A A G G G G T T A A T T A A G G G G A A G G C C G G C C C C C C T T C C T T C C C C G G G G A A G G 0 0 T T T T G G T T C C A A T T T T A A A A G G T T G G G G G G G G C C T T C C G G A A G G A A A A G G A A T T A G T C C C G G G G C C G G C C G G C C G G C C A A G G T T T T T T A A G G A G A A G G T C C T G G C C T C A T A G C C G G C C A G T T C C C T A G G A G G C C G G A A C T C T A A C C C C A T T C C C A A C C C C A A G G G A G G A A T T G G T C C T T C A G C C A G T C G G G G C C T T G A G G G G C C C C A G C C G A C C T T T T G G A G G G T T C A C C C T A G G A C C G G 0 0 C C C C G G G G G G A G C C G G C C T T C C T T C C C C G G G T C C A A C C C C G G A G C C T C C C G G T C G G G A C C 0 0 T T C C C C A A A A G A G G A A A A G A G G G G C C C C C T A G G A C C C C C C C C C T T C G G C C C C C C A A G G A A G G T T C C T T T T D D C C T T A A T T A A C C G G A A G G G C A A A A G G C T T C C C C G G A A A G G T T G A G G A G A G A A G G C C A G T C C C C C T T T T C C C C A A A G C C C T C C C C A A C T 0 0 C C T A D D A A T C G G A G C C C C G A C T A A G G T T G G G G A G 0 0 A G G A G G C T A T C T A C C C T C C C G G C T C C G G G A A A C C C T C C C C G G G G C T G G A A G G G G C C G G A G A G A A A G T T G G C C G G C C T T G G T C G G G A C C T T T C C C G G G C C T A A T C C T T G A G A A T T A G G A C C T T G G C C C G C C C C G A G A T C C C G G G G T T G C T T T T C T G G A A C C T T T T T T T C G A G G G G C C T C G A T T A A C A A G G G A G G A C G C T 0 0 C C G G C C G G A C T C G A G A C T T C A C T G T T C C G A T C C T T T G A G A C T T C G G G G T C C C G G T T C T C C T C G G C A A G C A T C C T A G A G A C C T T T G G C A A C G A C C C A T T G G G G G G A A G G A A C C C C G G A A A A G G T T T T C C G G T T C C G G C C 0 0 T T C C C C C C A A T T G G A A A A T T C C A A C C T C A G C C G A C C G A A C A A T G T A G G C C A A C C G A I I T C T C C C T C A A 0 0 A G G A T T T C A C C A G G G G C C T T T T C C A A C C C C G G A A G G G A T C G G G T G G C T T G G A T C A G T T C C G A A A T T T T C G T G G G G G C C G A G A A G C C G G C T T C G A A A T T C C T T C C A A G G G G C C A A G G A A A G G G C C C C G G T T G T A A C C A G C A G A T A C C T T T T G G A G G G A A A G G G T T A G A A A A T T T T G G T C C T 0 0 G G C C T T C C A A T T A A T T C G G G C C T T T G T T C C G G C C T T C C G G T T T T T C G A G G G A T G G G A A T T C C G G G G A G T T T T T T T T C C C C A A G G G G C C C C A A T T C C G G A A C C A A T T C C C C G G C C G G C C C C C C G G A A A A T T G G G G G G G G C C C C A A C C T T G G A A T T T T C T C A C G C C C C A A G G G G C T T T T C C A T C T C A G A G C T G A G A T C T T A A C C A A T C A G C C C C A A G G T T A A G G T T G A T T C C G G C C A G T T G G G G A A A C A A G A C C G G C C T T C C G G A A C C C C C C T T G G A A C C C C T T A A T T A A G G T T T T T T A A C C C C C C C C C C G G C C C C A A C C C C A A C C T T G G G G G G C C C C C C G G C C G G A A G G A A G G C C A A A A G G C C A A C C G G A A T T T T T T C C C C T T T T G G A A C C T T T T C C G G T T C C G G T T T T C C A A A A C C A A T T G G C C G G A A C C T T T T C C G G C C T T C C G G G G T T T T C C A A G G G G C C T T G G T T T T C C G G C C C C A A C C C C T T T T C C G G A A A A C C G G G G G G C C T T G G G G A A T T G G G G A A G G A A A A A A A A C C C C G G T T C C T T A A T T C C A A T T T T C C A A G G A A G G G G A A C C G G T C C C T T G G A A A A G G G G G G A A G G T T G G C C G T G G G C G A G A C T C C A G T T T T A G G G T C T C A A A G A A T T A G T C C C G G A G A G C T C G C T A G G G A G T T C C G G T T G A A A C T A G A A T T C C C T T T C C C C C C C C T G C A T T A G T C G G C T A A C C G A G G A G A G T T A A A G G G C C I I T T T T C C G G G G A A A A G G C C C C A A G G G G T T T T C C T T A A T T G G C C C C C C G G G G G G G G T T C C G G C C C C C C G G C C C C A A A A A A G G C C T T A A T T C C G G G G T T G G G G C C C C C C A A A A A A G G A A A A C C T T T T I I A A G G G G T T T T 0 0 C C C C A A A A T T A A T T T T T T T T A A G G A A T T G G C C C C G G A A A A 0 0 0 0 C C C C G G G G T T C C D D A A G G G G G G C C A A C C A A C C C C C C G G A A T T C C G G A A G G T T A A C C A A T T T T C C A A C C A A A A G G A A T T C C A A T T C C A A A A C C C C T T T T C C A A G G T T C C G G C C C C A A G G G G G G C C A A T T A A A A T T T T G G T T I I C C G G G G C C G G C C G G C C A A T T A A C C T T A A C C C C A A A A T T G G A A T T C C G G G G G G T T A A G G 0 0 T T T T C C T T C C C C G G G G G G A A C C G G G G C C C C C C A A G G G G T T G G C C G G T T C C C C G G T T C C G G G G G G C C A A C C T T G G C C T T T T T T G G T T C C C C C C C C T T C C A A C C A A C C C C A A C C C C T T C C C C G G A A A A T T A A A A A A G G C C C C T T C C G G A A C C C C C C G G G G A A G G G G C C C C G G C C C C A A C C C C A A T T G G A A A A T T A A G G T T T T G A C C T T G G G C G G G A G A G A G A G A G A A T C C A G G G G G C C G C G G C C C C T C C C G G T C A G A C C G A G I I T C C T G G A C G G C C T T G G A C T T G G A A G G C C T T A A C C C C T T C C G G G G C C C T T C C T C C C C G A 0 0 A A G A G G A A T C G G A A T T G G C C A A G G T T T C G G A G A A T T G G A A T T T G G G T T T T G A G G C C A A 0 0 C C 0 0 0 0 G G 0 0 0 0 A A 0 0 C C G G 0 0 0 0 T T 0 0 T T T T 0 0 0 0 0 0 C C G G 0 0 T T A A 0 0 C C G G 0 0 A A C C 0 0 C T 0 0 0 0 G G C C 0 0 I I G A T C C T A C C C T T G G G G G A G G C C G G G G A G C C G G T T C C T T G G C C C C T T T T C C A A T T C C A A C T C C T C G A T C G G A A C C C C A A C C C A G G A A C C T T G G A A A A G G G G A A C C G G C C C C G G C C A A A A G G T T A A G G A A G G A A T T G G G G G G G A G G C C C C T C A G G A A G T T T C T T T C G A C T T T C T C C T T T T C C G G A A T T T T T T C C T T A C G G C C G G A A C C A A T T A A C C G A G G C C A A T T A A A G T T C C T T G G A A C C G G T T G G G G T T C C C C T T G G C C G G A A G G C C G G A A T T A A T T T T A A G G G G A A A A A A G G A A G G T T A A A A C C A A C C G G A A G G G G C C C C C C T T G G C C G G C C G G T T C C T T G G G G G G G G G G C C C C G G C C T T C C T T G G T T C C A A T T C C A A C C C C G G G G G G A A T T T T G G A A C C G G A A C C G G C C T T C C G G A A T T G G C C C C C C A A T T C C C C A A G G G G G G A A C C C C C C A A C C G G T T T T G G A A A A C C T T T T C C C C T T A A C C T T G G G G A A A A T T A A G G A A T T C C G G C C T T C C C C A A G G G G A A T T D D C C T T G G T T T T A A A A A A A A A A C C T T A A A A G G C C A A C C A A G G C C T T G G C C T T A A G G G G G G C C G G G G C C A A A A T T A A G G C C G G G G G G C C C C C C G G T T G G C C C C G G A A A A G G C C G G C C A A G G A A C C A A T T C C C C C C A A T T C C 0 0 C C C C C C A A C C T T T T T T T T A A G G A A T T C C C C C C C C C C T T T T C C T T A A A A A A T T T T T T A A G G T T T T T T G G C C T T G G G G A A T T A A T T T T T T T T D D A A T T A A A A G G G G C C A A T T C C G G G G C C T T C C T T C C C C C C G G C C G G T T G G T T T T A A G G A A C C A A A A C C T T C C A A C C G G C C C C G G T T A A T T C C C C T T C C C C C C C C A A C C C C C C C C A A A A G G T T C C T T C C T T T T C C A A C C G G T T C C G G C C C C G G T T T T G G A A G G A A G G G G T T C C C C T T G G T T C C C C A A C C A A A A T T T T T T G G T T T T G G G G T T A A C C C C A A A A C C C C C C T T A A G G A A G G C C C C C C G G C C G G C C A A T T T T C C G G A A G G T T C C G G A A A A C C C C A A G G G G C C A A T T C C C C T T C C A A G G G G A A A A G G T T G G A A C C C C C C G G T T C C C C C C A A G G T T 0 0 C C G G C C G G A A G G T T A A A A T T C C A A G G T T G G 0 0 G G A A A A G G C C A A T T G G C C G G T T C C C C T T A A A A G G A A G G A A C C C C G G C C G G T T G G T T A A A A A A C C C C T T T T A A G G A A G G T T G G G G A A T T T T T T C C A A G G G G T T G G G G A A C C C C A A T T A A G G G G G G C C G G G G G G G G C C G G C C T T A A G G C C T T G G T T A A G G A A G G G G G G G G T T G G A A G G A A A A A A A A C C G G G G G G G G T T A A G G C C T T A A T T A A G G A A C C T T G G C C G G C C T T T T A A C C A A C C A A C C G A C C A A C T T T T T G G G A C C C T T T A T T T A G C C G G G G T T T C C C T C G G G G A A G G C C T T T T C C A A G G G G G G T T G G C C G G T T A A A A G G T T T T C C T T G G G G G G A A C C C C C C G G C C G G A A T T T T C C C C A A T T T T G G C C C C G G G G A A C C A A A A C C C C T T T T T T G G G G G G G G A A C C G G A A G G T T C C T T A A A A G G G G A A C C C C T T A A T T A A C C C C G G A A A A C C A A T T C C G G C C A A A A C C A A G G A A C C T T G G A A A A C C A A G G T G A A A C C T G G A A G G T C A A C C T T G G C C T T G G A A C C C C C C A A G G C C T T T T A A T T C C G G C C T T C C A A G G T T G G G G A A C C G G A A T T G G A A A A G G G G A A A A G G G G C C C C C C G G G G C C T T T T A A T T G G G G G G C C A A C C C C C C C C A A G G A A G G G G A A T T C C G G C C T T A A C C A A A A A A G G T T C C T T G G C C C C C C T T G G C C A A T T G G A A C C C C A A C C G G A A C C C C G G G G A A T T G G C C G G C C C C C C T T T T T T C C T T C C T T G G C C A A C C A A A A C C C C C C G G 0 0 C C G G A A T T C C C C C C 0 0 C C A A 0 0 A A G G G G C C T T T T C C G G 0 0 C C C C A A T T C C G G G G T T G G T T C C A A A A C C G G G G C C A A G G A A G G C C A A G G A A G G C C C C C C C C G G G G T T G G A A C C T T C C C C G G T T T T A A A A G G A A T T T T G G C C A A C C G G A A C C T T A A G G C C A A T T G G G G T T C C C C C C G G A A T T A A G G C C G G 0 0 0 0 D D G G A A T T T T G G A A T T G G C C T T A A C C G G A A T T G G D D A A C C C C G G T T G G T T A A G G T T G G G G C C G G G G C C G G A A G G A A T T T T C C A A C C A A C C A A C C A A C C C C T T T T C C G G C C C C T T A A C C G G G G C C G G G G G G G G G G A A C C A A A A G G C C T T C C A A A A T T T T T T T T T T C C T T A A G G C C C C T T C C G G T T T T C C C C C C G G G G C C G G C C A A T T A A T T A A C C C C T T A A C C G G G G C C C C C C C C T T G G A A T T T T T T A A G G A A T T G G T T T T T T G G T T G G C C C C G G A A G G G G C C G G 0 0 C C A A A A C C C C A A T T A A C C G G A A A A C C G G T T C C G G T T C C C C A A C C C C A A A A T T G G G G G G G G G G A A C C G G G G A A A A C C C C A A C C T T T T G G A A G G C C G G G G A A A A A A A A C C A A G G C C T T G G C C T T G G A A T T G G T T A A A A G G T T T T C C T T G G G G A A A A G G G G T T G G A A A A T T A A G G T T G G C C C C G G A A T T A A A A T T A A G G T T C C G G T T G G T T A A T T C C C C G G A A C C A A A A C C G G G G T T G G G G G G A A T T G G G G G G G G G G G G T T T T G G A A C C T T G G G G C C T T G G T T G G C C G G C C A A A A A A A A G G A A G G T T C C C C C C 0 0 C C G G C C T T C C C C T T T T G G T T C C C C C C C C 0 0 C C G G C C C C T T T T G G A A C C T T C C C C G G T T C C G G G G A A C C C C C C T T G G G G G G T T C C G G A A C C G G A A C C G G G G C T T C C C T T 0 0 C C T T C C G T A T G G A C T G G A G A C C C C T T C T C C A A T C T G T T T T T T G G G G C C T T T T T T C C G G A A G G G G G G T T A A G G G G A A T T G G T T C C T T C T T T T T C C T T G G G G G G A A C C A A A G G A C C A G C C A A C C C C A G T C G A T A A G G G A A T T A A T T C C A A C C A A T C G G T T C T C T G A T T T C C C A G T C C C A A A A T T G T C C C T G A C C G G C C 0 0 A G A C C C G G G G 0 0 A A A C T C T A C C G G C C G T T C C C T T A G T T C C A A T C G G C C T T T T C T C T C C T C A A A A G G A G C C G G C C C T G G T T T T C T T T C C C C G G G G C C G G C C G G C C C T C C T C G G C C A G A A G G C C C C A A C C G G G G C C G G T T G G C C G G T T C C C C C C T T C C C C T T G G C C C C C C A A C C A A C C G G C C A A C C C C C C C C G A 0 0 C T 0 0 G G G A G A T C A G G A T C C C T T G G T T A A C C G G A A 0 0 C C C T C C A A T C T T C T A G G A T T G G A A G A A A A T C C A A G A A C G G C C A T T G C C C C A A C C G G C C C C C C G A G A T C A G G G C C A G 0 0 C C C C G G G G T T C C C C T T T T T C G G 0 0 T T I I T T C T C C G G T C T T T T A A T T G G G G T T C C T T T T T T C C T T G G G G C C A A T T T T T T T T G G A A A A G G A A T T G G A A G G G G C C C C T T G G T T C C A A T T G G C C C C T T A A T T 0 0 A A C C G A C C A T C C C C G G C C C C G A C C C T T T G A A T C T C T G T G G C C G G A A G G C C T T G G G G A A T T G G G G A A G A T T T T C C A A C C A A C C G G C C T T T T A A T T C C G G G G A A C C 0 0 G G G G T C G G T T A A T T G G G G T C G T T T G G C C T C A T T T G G G G 0 0 G G G G A A T T A A G A I I A A C T G G A G C C G G T T A G T C G G A G A A G G G T C C A A G T G G A G C C T T G C A G G G G G T T A G A G G G C C T C G G A A G G A A T T C G T T C C G A A A A G G G T T G G C C G G T C C C A T G G T C C C G A G G G G T G G G C T C C G G T T G A G G 0 0 C C A A A A G G C C C C A A C T G G C C A A T C G G C C C T 0 0 C C C C G G C T G A T C C C A G T T 0 0 A G T C C C C C G A G T G T T T A A A A T T C C A A G G A G G G C C A T A A G G C A A A C T A G A T T C G A T A 0 0 0 0 T T C C G C C C A A T T A A T T C C T A C T T T G G G G G A G G G G T C A A A G A A T T T T A A G G A A A A A A C C C C C C A A C C T C C C G G G G A A G G G G C T G A C C G G C T C C G G C C A G A G A C C T G G C A T A G C C T G G G G A G G G G G A A A G A G C A A G G G C C T C A C T C A A T G T C C C G A T A C T T C T A T A T C T C G G G G C C C C A A G G G T C C C C G G T T G G G G G G G A C A C T C C G G A G G G C T C T C C C T I I 0 0 A C G A C C A C T C A A G G T T T C C C C T G G G G G A G G A G T T C C G G G G T C T C C A A G A G A A C T A G C T T C C A C G G A G A A G T A A G C C G A G G A G T T G G A A A A T T C T G T C T T G A A C C C C A A G G C C A A T T T T C C C C T T G G A G C C A G C C C T C T A C C C G G C C G G A G C T C C A A A A C C A G C T C C C C T C G A A A G G G G A A A A T T T T G G G G C C C C G G A G A G G G A A G G T T G G A A A A G G C C G G C C A A C C G G T T C C T C T T G G T T C A T G G T A G T C 0 0 C T C T G A A C G A G A G T G G A A C C C A G G A G A C A A T C A A C T C C G A G G D I A G I D T T C C G T G A C T T C C T T C T C G A T T G G A A T A G G G G G G C C G G A A G G T T C C A A A A C C G G A A T T 0 0 A A A A T T A A G G G G G G A A G G C C G G C C C C G G A A C C T T G G T T C C T T A A C C C C T T T T A A T T T T G G T T A A G G A A C C C C T T C C A A A A G G T T C C G G A A G G T T T T G G G G C C C C A A C C T T A A G G G G G G A A G G A A T T A A G G T T G G T T C C G G A A C C T T A A G G G G G G G G T T C C G G A A C C G G C C T T C C C C G G A A C C G G A A G G C C T T C C C C T T G G G G D D A A C C T T T T C C G G T T G G C C C C G G C C G G G G A A C C C C C C C C T T G G G G C C A A C C C C A A C C C C T T T T G G A A G G G G G G A A G G C C A A A A G G T T T T A A A A C C C C G G C C C C C C C C C C T T T T C C A A T T C C T T G G C C T T C C T T C C 0 0 G G T T C C A A C C C C A A G G G G C C C C C C G G A A C C A A A A C C G G T T A A T T T T C C A A G G G G C C T T G G A A C C T T C C A A C C G G C C T T G G C C C C G G C C G G T T C C G G G G A A A A C C T T G G G G T T A A G G G G T T C C T T C C A A C C C C C C T T A A C C T T C C A A G G G G C C G G T T T T T T T T G G T T C C C C A A G G G G A A G G A A T T A A G G C C C C G G A A C C G G G G A A A A C C G G A A C C G G A A G G T T C C T T T T G G G G G G T T G G A A A A C C G G C C G G C C T T T T G G A A A A C C C C T T C C C C C C C C G G C C C C C C C C G G G G C C C C T T A A C C I I C C G G T T T T C C C C G G T T A A G G T T G G G G A A C C A A C C T T A A T T C C C C A A 0 0 G G T T T T G G T T C C G G A A G G G G G G G G C C G G G G T T G G G G G G G G A A G G G G C C C C C C G G T T T T C C G G A A G G T T C C C C G G G G T T C C T T C C G G T T G G C C T T G G G G G G T T A A C C C C G G C C G G G G C C C C C C A A A A A A A A G G G G T T A A G G G G A A C C A A A A T T T T T T T T G G G G G G A C G G T C G G A G C C C C A T T T G G C C G G C C C C A A C C G G G G C C T T C C A G A G A G G G C T A G C T T T A A T T G G A A T T G G C C T T C C A G T C C C A A A A G G T T A G A G G A A G T A A G I I G G T T G G C C T T A A G A C C C T C T C C G G A A C T C C G A G A C C A A A G C T C T C C C T C T G G T G I I T T T C G A A A G G A A C A C T G A T T G G C C C C T G C C A A C C C C C C G C T G T C C T T G G A A A C C T C T G T T C A G C 0 0 A G A G C T T T A A T A T G G G G A T T C G T C G G G G G G G G A A C C C C 0 0 C G A A T A G G I I T T G G C C C C A A G G C C C C A A A C T T T T T T C C A A C C G G C C C C T T A A A A G A T T 0 0 G A C A C C G A A G A A C C G G C A T T G G G G G G G A C T A A C C A A G A G G T G C C C C C C A A T T T T C C G G T T T T T C A G C G C C C C A A C C A G C C G G G G G G C C A G T A G A A A G G T C G G C C A A G A T G G G G G A A G A G G C C A A G G T T C C A G C T T T T T T T A A A A A A A A G G T T T C 0 0 T C A G G G G A A A T C C C T T G T C C C C A A A G T T C A G A G G C G C T T T C T A A C C G G C C G G G G T C G A C C A A G A C C A A G G 0 0 G G G G T T G G G G C C A A G G A A T T C C T T A A C C T T G G C C C C G G T T G G T T C T D D C C A A G G T T T T C C C C G A G G A A I I G G C C 0 0 A A A A T C G G T T G G G G G G A G C C C C C T C T T C G G T C C T T A A T C C A G C C C C C C C C C T C C C C C A A A A A A G A A T T T C G G I I C T C C A A C C C C T T C C C C G G C C C C G G C C A G C T D I G A T T G G A A C C A A C C C C T C G G T T C C A A C C A A T T T T T T T T A A T T G G C C G G G G C C C C C C A A C C A A C C A A T T A A A A A A A A G G A A G G T T T T C C G G C C A A G G A A A A A A C C T T A A T T C C C C T T 0 0 C C G G G G C C C C A A G G C C C C C C G G G G T T A A C C C C C C C T A C T T G G A A A A G A T T A G C C A G G A C C G A C C G G G C T T C C G A T T C C A A T C T C G G G G C C G G G G C C G G 0 0 T C G G C T A G T T T T C T G G G A A A G G T T G G G G T C T T T C T T G G T T G A C T A G C C C T C C G A C C T C G G G G T T C C C A T T G G C T G A G G 0 0 G G A G C A A C C T T T G G G G A G G A G A G A T A A G A T C T G C C C T C A G C T C T G G G A T A T T G G A C G A C T G A A G G T G G G A C T A T T G G G A A A G C C G A C A T C T C C T G G T T G G G G T T A G T T T G A A C T C C T T T A G A T C A G G A T C C C C T C C G G T C C T A A C C G G T T G G T T C C G G T T T G G A C T C C G G T T G G 0 0 G G A A G G G G A A A A C C G G C C T T A A A G G G A G A G T T T C C C T T C T C T T T T T T T G G C C A G A C C C C C G G C C T C T C G G G G G G C T A A C T C T A G C C G T A A T C A G G G G G C C A A T T C A A A T C G G T T T C G G G A C C C C C A C T C C A G C C A G T T G G G G T T A G T C C C G A I I C C C C A A A A A A T T C T T T C C G T G G 0 0 C C C C C C C T C T A G G A C A G A A G G G C C A A T C 0 0 A A T T A T C T C C T T T C A A T T A C A A T T A A G G A G G G T T G T G G A A C C G G G G G T T T C C G A G G T C G G G G T T T T G G C C A A G G A G G A G T G A T T A G C C C C A A A A C C T T G G T T G G A G C C G A T A A G G T G G T T T T A A A A T T C C C C G G G G T T I I C C C C C C G G C C G G G G C C C C A A G G T G C C A G G A C C A A A A A A T T A G T C A A G G A A G G C C T T T T A A C T A A T C A A G G T C C C G G G G G G G G T T G A G G C C G G C C C C G G A A T T C C 0 0 C C C C T T T T A A G G C C C C T T T T C C G G A A G G A A A A C C T T C C C C G G G G T T G G G G A A C C T T C C T T C C A A T T C C T T A A T T G G A A T T C C T C G A G G A A A G C T C C A G T T A A T T A G C T A G G G T T C C A A A A T T C C A A G G C C A G G G G A T C A C A A G G A A C C G G C C G A T C C C G G G A A A A A G A C T C C C C G G C C C C C C T C T C A A G G C C C C G G A A T T A G G G A A G A T T 0 0 A A G G T C T T G G A C T T T C G C C T T C A C G T A A A G C T T C C C A A A A G G T T G G T T A A T T C C 0 0 T T T T G G A A A A G G C C C C G G G G A A C C A A G A C C A C C C T T C C A A G G T T T T G G C C A A C T C C T C C C T T G G T T C C C C A A A A C C G G G G A A C C G G C C A G G G A A A A T T G G T T A A G G G G A A C C G A C C G G G G C C C C G G C C G A C C T T G G A G G G T T G G T A T T A A C C A A T C T G A A T T G G T T C C G G C C T T A A G G C C G G C C T T A A A A T T T T A A T T T T G G T T C C A A T T G G A A A G A A G G C T A G C C T T G G G G G G C C G G G G C C C C A A A A C C 0 0 G G G G A C T C G G G G T C G A A G G A G G G G C T T C A C G A G G G G A G G A G A G G C C G G T T C C T T T T C C T G T C G G C C G A G G G G A A G G G G T T G G C C G G A C T G G G T C C A C C G G T T T C T C G G C C A A G G G T 0 0 A A T T G G C C C C G G T T G G A A G G C C C C C C T T A G A A C C C C T T C T G A T G G A A C G A T T T G A A A A G G A A T T A A C C C A G G G A C C C T G A C C T G A C C C T T T C G T T G T A C C G G C C G G T T G G T T A G G G C C C C G A A A A A G G A A G G A A C C C A A G G G G G C C T C A A G G G A G C G G G A A G G G C C C T G G G G G G A A T C T T C C C C C C T T A A G C A A A A C C G G C C C T T G C T A G A A A C C T G A C T A G C C C T C C C C G A G G T T A A T T T T G C T C T C C C C C G G G T G G T T C C G A G T G G C C T T C C A A T T C C C T T T C T G G C C G G T C A A T T C T A A T C T T T G A C A A A A T T A G G G A A T T A G G G A G A C C C T T C C T T C C T T G G A A G G G G C A A G A A T G A G C T G G C C C C G A C C C A T T G G A A T T A G G G T T A A A A C T G G A A G G T T G A T T G A C T C C T T C C T T G G G G A A A A G G T T A A T C T T C C G G G G A A T T G G C C G G T T C C G G C C A A G G G G C C 0 0 0 0 G G A G T T T T C C G G C C A A T T T T C C A A G G T T G G G G T T T T G G C C G G T T A A C C C C T T G G C C T T T T G G C C A A A A T T G G G A T C G G G G C C G A A G A A T T A A G G T G T T C C G G G A T T T C T C A A C C G G G G T T G G T T G G T C T C T C G G C C G G T T T T G G A A A A T C C T T T G G G G G G A A T T C C A A A A G G A A T T G G A A G G C C C C C C T T T T A A C C A A T C C T G A T T T C C T G A T C C C G G A A A G G G C C C C G A A G C C A A T T C T G G C C T T T T C T G A A G A G C C G G A G C C G G C T C C G G C C G G G G C C T T A A G G C C C C T T T C A G G G T C C T C T A A T C C C C C A G T C A C T T G A C T G C G G G G G G A A A A A A G G G G A A C C T T T T G G G G C C T T C C A G T T T A T C G A G T A G A C T C T C C T G A C T G A T T T T A C A G A A T T G G G G G T G G C A C T C A A G G G G G G A C C A A G T T T T C G G T C G A G A G A G A C T G T A G C T T T G G T T T T A G A G A G A G T C T C A G G A C T G G 0 0 C T G A G G C C G G G G C C G G A A C C T T G G T T G G T T D D G G A G C C T T C C T T G G C C G A A A T C G G A G T T G G C A C C G G C C G G G G C C C T C C G G G G A G G G C C C C G G G G C C A A C C T T T T A A A A T T G G C C G G A A A A C C A A A A T T G G C C G C C C T A A A A G G A A A T T G G A G C C T C C C G G G G C C G G C C G G A A G A G G T T G G A A G G G G A A T G T T C C A A T C A C G G C C T T A A 0 0 C C C C A G A C T T A G C C A A G A T C G G G A G C A T A A A G C C C C G G A G T C G G G A C C G G C C C C G G T C A G G A T T C C T T G G G G G A A G T C C T T C A A C T T C C C C T A G T C T C A G C T G A G A A A G G A A C T T G A G T C G G G G A G A C 0 0 C A A A A A G A G G T T G A T T A G G G A A G G G A C C G T C T C T A G C A G G A G A C T C T C T C G A T T T T A A T T C C T T A A C C T T G G A G A G G A G G T C T G C C 0 0 C C G G T T C C A C C C G A G A C G T C T C C T C T A T G A G A G A A G C C G A G G G G G G T C C G T G A G T T G G T T G G C C A A C C G G A A C C T T G G A A A A A A A A A A T T T T G G T T A A C C A C T C T C G G C A G G A A C C G G C C C C T C T C A G T T T C G G T T G G A G C C C T T C T T G A A G C C C C A G G G T C A G T T T T C C G G T C G G G G A A G G C A T C T C C T A T G G A A G G T T T T C T C C C C G G G G G G T T C C T T T T A A T T A A 0 0 C C A A G G G G A C T C T C A A C T G T C C C G G G A A C C G G T C C T G G A G C C G G G G T T A A A A A A C C T C G G G G A G C C T C A A G G A A T C T C C C G T T T G G G G G G G G G G A A G G G G A A A A G G T T A A C C C C G T C T T C C C A A G G A A A A G G C C G G T T A G A A C C G G C C T T C C G A T T A A G G A A G G A A A G C C T T C C G G A G A A G G A A A G G G A G T T G G C C C C A G C T T T G G T T T T G A C T C C C T G G T T G G C C T C C A T C A A T C A A T T C C A A A A G T C C T T C T A A G C A A C C T T G G T T A A C C T T C C C C G G D D G G C C C T A A A G T C T G G G G G T T A A G G C T G A A G C C T T G G G G C C G G A A T T C C T T G G G G T T G G T T G G G G C C G G G G C C A A A A G G A A A A A A C C T T C C G G C C G G T T C C 0 0 G G 0 0 T T G G T T C C C C C C G G G G T T G G C C G G C C G G A A C C G G G G G G A A T T C C A A T T A A C C T T G G G G T T T T T T C C A A T T G G C C A A A A C C G G T T G G A A G G G G T T G G G G C C A A T T T T T T T T T T A A G G G G C C C C G G A A A A A A C C C C G G C C A A G G C C T T G G C C G G G G C C A A T T C C T T 0 0 T T G G C C C C A A C C G G G G A A A A C C C C C C G G T T G G A A A A G G A A C C G G T T G G A A A A C C T T T T G G G G G G G G I I C C G G A A A A 0 0 C C T T G G I I G G G G G G T T T T C C G G G G C C T T T T C C C C C C C C G G C C T T G G G G T T G G C C C C G G C C C C C C C C G G 0 0 G G A G T C T C C T A A T T G G T G G G G G A G 0 0 G G C C G G C C C C A A T T G G C C C C T T C C C T T T T T C T C C T C A G G G C C C C C G A G C T T C G A A A G G C C A A G G G G G G G G G G C C G G C C G G G G G G G G C C T T G G T T C T G G G G G G T T G G G G A G C C A G G G G G C C C C T T 0 0 C C T T T T 0 0 A A C C C C C C G G T T C T G G 0 0 T C T C C C C C G G G G C T T T G G T C G A C C A A C A T C G G A G T T G G A G G G C C G A C C T C C C G G C C G G G A A G C T 0 0 C C A T C C G G T C G G A A A A A A C A G G C T T T A G G A C T G G A G 0 0 0 0 C C C C T C G G C T G A C C G G G A G G G A A G C C D I C C 0 0 G G C C G G T C G G G G A G A A G G G G T T G T G G G G A A C C A A C C 0 0 C C G G C C C C G G C C C C G G G G A A A A T T C C T T T T G G T T C C C C C C G G C C C C C C C C C C C C T T C C T T A A G G C C C C C C G G T T G G C C C C C C C C A A C C G G C C G G G G T T C C G G T T A A G G C C C C C C C C A A A A C C A A C C C C T T T T C C 0 0 G G C C G G G G T T C C C C T T C C C C A A G G 0 0 T T C C G G C C 0 0 A A A A C C T T A A A A C C 0 0 T T C C C C C C A A A A T T T T C C A A G G A A T T G G 0 0 C C T T G G G G C C G G G G A A G G G G T T A A C C 0 0 C C C C C C A A A A A A A A A A G G T T G G A A T T A A T T T T A A A A A A A A A A G G C C T T T T A A G G G G C C T T A A A A C C G G A A C C C C A A T T C C T T I I A A C C G G C C C C C C C C A A A A T T A A T T A A G G T T C C C C G G T T G G G G C C G G T T C C A A C C C C C C T T C C T T G G C C A A C C C C G G G G A A G G A A C C A A C C T T A A T T C C T T T T C C A A T T C C C C A A G G G G G G C T A A G G C C A A G G C C T T A A G G G G C C A A T T A A C C A A G G G G G G T T A A C C T T T T A A G G C C T T G G T T A A G G G G T T I I C C C C G G G G A A A A G G C C G G A A C C G G C C T T T T C C G G C C G G T T A A C C T T T T G G C C T T T T C C A A A A A A C C G G A A G G G G G G C C G G G G A A C C G G T T A A G G C C T T G G A A C C C C A A A A T T C C T T C C C C A A T T G G G G T T G G T T C C T T T T G G A A T T G G C C A A T T G G C C C C C C G G G G C C A A G G T T A A G G T T T T A A A A A A A A A A G G C C C C T T C C T T T T G G G G G G A A G G C C C C A G C C G G T T T T C C T T G G T T C C A A C C C C A A C T G G C T T C T T G G T C T T A A T T T C G A T C G G C C C C G A G G A G C C A G C C A A A A T T G G G G A A G G C T C T C A C C G G A A A G G G T T T T T T G A C C T T T T G G T T C C T A C T A A T T T A C A C T G G T C C C T T G G G G C C C C T C T T G G G G A A A A T T A A G G G G G G T T G G C C T T G G G G G G T T T T C C T T G G G G A A C C C C C C A A A A T T C C C C A A G G T T A A T T C C G G A A G G C C C C C C T T C C G G G G T T T T G G C C C C C C C C G G A A C C C C G G G G C C A A C C C C T T A A C C G G T T G G T T 0 0 0 0 0 0 T T G G C C G G A A A A G G C C A A A A C C G G C C A A T T G G 0 0 T T A A T T A A C C G G C C T T A A G G C C C C A A T T T T C C G G A A A A A A A A G G A A C C 0 0 T T C C C C T T T T T T G G T T A A G G A A A A A A T T A A 0 0 C C G G C C C C G G G G 0 0 G G C C G G T T G G 0 0 G G C C G G A A T T A A A A A A A A C C A A A A T T G G G G C C A A G G G G G G G G G G T T G G A A T T A A G G G G 0 0 A A C C G G T T C C A A T T C C A A G G A A T T C C T T T T A A A A G G T T A A A A A A A A A A T T A A T T T T T T A A G G C C A A C C T T C C G G C C A A C C T T G G T T A A C C G G T T G G T T C C T T T T C C 0 0 C C 0 0 G G A A G G T T T T A A T T G G T T T T C C G G A A C C A A T T T T A A A A T T T T T T C C A A G G A A C C T T T T G G G G A A A A C C G G A A T T C C G G A A C C G G A A T T G G C C C C T T C C A A A A A A C C C C A A G G C C A A T T G G T T C C T T T T C C C C A A G G C C T T G G A A A A C C C C A A T T G G A A C C C C A A A A A A G G G G C C G G C C G G A A A A A A G G G G G G T T C C C C T T A A G G C C G G G G T T C C C C G G A A A A G G T T T T C C C C G G G G A A A A C C G G T T C C G G G G A A A A A A C C T T C C G G T T A A C C T T G G G G C C G G T T G G T T T T G G T T G G G G A A T T G G C C C C C C A A A A 0 0 G G G G T T A A A A A A A A G G G G C C C C A A G G T T G G T T C C C C T T A A C C T T G G G G A A A A C C T T T T A A G G D D G G T T A A G G C C T T G G G G T T G G C C C C A A C C T T T T C C C C A A T T A A G G C C G G C C G G G G T T A A G G G G A A C C C C C C A A G G A A C C G G G G G G G G T T C C C C A A T T C C C C G G 0 0 G G G G C C T T T T C C I I C C A A A A C C T T T T T T C C C C A A A A T T T T G G A A G G C C G G G G C C C C A A G G G G A A A A T T C C C C T T A A C C A A T T C C G G C C C C G G T T C C T T T T T T C C C C 0 0 T T 0 0 A A A A C C T T G G A A T T A A C C C C A A C C G G A A A A C C G G G G T T G G G G A A G G C C A A T T A A T T T T C C T T A A A A C C G G A A C C G G A A T T T T C C A A G G C C T T T T C C C C G G T T T T C C T T C C G G A A G G G G A A C C C C C C C C A A A A A A G G T T C C C C G G C C G G T T C C A A T T T T T T C C C C G G A A C C G G T T G G G G G G C C T T G G G G A A T T G G T T C C A A A A G G T T C C C C A A G G T T G G A A C C C C T T C C C C A A G G G G A A A A T T C C A A G G C C T T A A G G A A A A C C C C G G G G C C A A A A G G C C G A T C C A C C T T A A A A C T C C C T A G G G A A G G A A C C C C C C A A G G G G T T G G T T C C G G A A G G G A A G C C T T T T A A T T G G C C G G C C T T A A G G A A G G A A T T A A C C G G G G C C G G A A A T T T T T A A T T C C C T C C G G T C G A G T T C A G C C T T T T C C T T C C G G G G A G T T G A G G G G G T G G C T T T C T A A T C A A C T A G C C A A A A A T C A C C C T T T A A G G T T C C A A A A T T C C T T A A T T T T A A C C T A G G T T T T G A G A C T T C T C A A C C G G C C C C T T G G C C C C G A C C G A A A C C A A C C T T C C A A G G G G T T A A C C A A T T A A C C G G T T G G T T C C C T A A G G T T T T G G A G A A T T G G T T T T C T T C T G A G G G A G A A A A G G C C C C G G C T T C G T A G A A G G C C T C C C C C T T C C A G T C G A G G C C G A G A G G G G G G A A C C A G C C A A C C A A G G T C T C T C T C C C T T A A T T G G G G A A C C T T C C C C A G G G T T C T G G C C C C A A A A 0 0 G G T T C T G G T C C T A G C C G G C C C C A A G G T C A G A A A A T T A G G G T C G A T G C T A A A C C T T T T T G G C C T T G G G G T T C C C C C C G G G G A A C C C C C C G G T T G G C C T T T T C C C C T T G G T T G G T T G G G G G G A A G G C C T T G G T T A A G G T T C C A A A A C C G G T T A A T T G G G G C C A A T T C C 0 0 G G G G C C G G A A A A T T A A A A A A A A C C G G G G C C T T A A G G C C G G T T C C A A T T G G G G G G T T C C G G C C C C G G G G G G C C G G T T A A G G C C 0 0 C C A A A A G G A A C C T T G G A A A A A A G G T T C C G G G G T T G G C C T T A A A A A A C C T T C C C C T T A A A A G G A A G G T T G G C C T T C C G G C C G G G G G G T T T T A A A A A A G G C C C C G G G G T T T T A A G G T T G G A A G G T T T T A A A A G G G G T T A A T T C C G G T T T T G G A A T T C C A A G G A A G G T T A A G G T T T T G G C C G G A A C C C C C C C C C C A A G G G G G G G G C C 0 0 G G G G G G T T G G A A T T C C C C G G T T A A G G C C G G C C A A A A A A T T C C T T C C T T T T T T G G G G G G T T G G A A T T C C G G T T T T C C G G G G G G G G C C T T G G G G G G T T G G A A T T G G A A G G C C G G T T A A A A A A T T G G G G T T C C T T G G T T G G A A G G C C G G G G G G G G C C G G 0 0 T T T T G G G G A A A A G G C C A A T T G G A A T T A A G G A A G G T T A A C C T T G G T T G G C C T T G G A A G G T T C C T T C C G G G G G G G G T T C C T T G G G G C C T T G G G G C C G G C C C C A A G G A A T T C C C C A A C C A A G G A A C C G G G G C C C C A A T T C C C C G G G G A A A A T T T T A A A A G G T T A A A A G G G G T T G G C C T T G G C C T T T T C C A A A A G G T T C C G G C C T T C C T T A A T T T T C C T T G G T T G G G G G G G G A A A A A A A A C C G G G G A A G G T T G G T T C C C C A A G G G G A A G G C C T T A A C C T T A A G G T T A A G G G G G G C C C C A A T T A A C C T T T T G G A A A A C C C C A A C C G G G G A A C C G G G G A A A A G G T T 0 0 G G C C C C A A A A G G T T C C A A C C I I C C G G G G G G C C A A G G C C G G G G A A A A G G A A A A A A G G G G T T G G T T C C G G C C T T C C T T C C C C A A T T A A C C T T A A A A T T T T T T A A A A C C C C A A C C A A A A C C T T C C C C T T G G C C T T T T T T G G C C G G G G C C C C A A C C C C A A C C C C A A T T G G G G T T T T G G G G G G A A T T T T G G C C A A A A T T A A G G C C C C G G G G G G C C T T G G C C A A G G G G G G A A T T A A C C G G A A G G C C G G T T T T T T A A G G A A G G T T G G T T G G A A C C C C T T C T A A G G A G G G T T G G G G C C C C A G G G A A C C A A A C C T T T G G C C C C T T C C T T T T C C C C G G G A G A A C T C G G G G C C T T G A A C A A G G A G T A 0 0 C A T C T G C C G T T G G G G T T T C C G A C C T T T T G G A A C T G G G G T T C C C C G G C C A A T T A A T C A A A A G G G A G T T T A A A G T C A A C C A A G A G G T A C C G C T T A A C C G G G G G T G G T T A A C C G G G A A G C T T T C T G A T C T C G A G G C C T T C C G T C T G G A G A G T T G G G G A G C C T T G G G G A A G G A A C C 0 0 T T T T T T A A T C A A A A T G G G A A G G G A G G C T C C A T C A C C A A G G C A A A G G T T G G C C G C A A G G G A C A A T C T T T G G T C G A T T G G G T G G T C A G G A G A A G A G G G A A T T C T C T T G A T T T A A G G A A A G A C T C C T G G G G G G C C C C A A C C T T T T G G T T A A C C C C T T G G C C A A T T T T G G T T C C T T G G T T G G C C T T C C C C T T G G G G A G A A A A A A A A A A A A G G T C G G G A T T 0 0 G T A A T T T T G G G G C C G G T T C C G G A A G G G G A A A A T T G A A A A A T C 0 0 A A T T C C T T C C A A T C G A C T T T G G G A G G G G T T C C C C T T T T T T T G C C A G T C G G A T A A T T A A C C T T A A C C T T G G C C A C A A G A T C C T A A C C C C T T G G T T A A T T C C A A G G C C A A C C T T C C G G A A G G C C T C G A C T A G C C C T A A T C C T A G C C G G G C G G C C C C C T C C A T A A T T G G A G A A T G C C G G T T T C T C A A C C T T A A C A A A T C T T T C G T A G A A A G C C C T C T G G T C C C T T T T A A C T A A C T G G T T G A T C G G C C A A C C G G T C T T T T A G T T G A T G A A T T T G A G C T T T A G C C G G C C A A T T C T T T G A C C G G T C C T A G G A A A G A G G G T C C A A C C C C G G C C G G C C A A G G T T A A A A C C C C G G T C T A G A G A C C T C T T C C G G T A G T A G A A A A G A T T C C A G A G G A G G C T G G A G T T T C C C T G C C G G C C A A A A C C A A T T T C A G T T G G C C C C G A T T A A A A C C A G C A T C C A C A G A T T A A G G G A A G C C A A G G A A A A G G G G G T G A G T G G G G G G C C A G C T A A C T C T C C C C G A G A A G T T A G C T G A C C G G G G T T A A G T T T G G C C G A A G T T C C C C C A G G T T C C C C A A C C G A A A A G T T T T G G A A A A C C A A A G G C C C A A C C A A T T C C C C C T T T G G T T C C T T A G G A G T T T G G C A G G A A T C G G T T T C G G A G C C C A C C G T C C C T 0 0 C C C C G G 0 0 T T G T T T T T A A C C G G A G G A C T C C G T G A A A T T A A G G A A C C T T T T A A C C A A G A C C T C T G A A A A T T T T G G T C A G T T T T C C G G T T C C G G A G G G A A C C T C G G T C T C C T C T T T G G T T A C C C T A C C C T G G G G G G A A G G G A G A C T A A C C C C C C T T A A A G G T A G G A A A T T T T T T T G G G G G C C G G C C T C G G A A A A C C G T C C A C G G G G A A A A A A A A T T C C C C C C T T C C C C A A T T T T C C G G G G T T C C C C A A C C G G T T T T A A C C T T T T C C A A C C T T A G T C C T T C C T A G G G T C T C G G A A A G G A A G T T C T G G T T T T T T G A A A G A C T G C G G C C G A T T C C T C A A C T C A G A A A G G G G C C A A A A T T C C T T A A A A G G A A C C A A T T C C C C C C G G T T C C T T G G G G A A C C T T T T G G G G C C G G T T G G A A G G G G G G G G T T C C A A G G G G A A C C A A A A G G A A C C G G A A G G T T G G G G C C C C C C T T C C G G T T A A C C T T A A T T G G C C T T A A G G A A A A A A T T A A T T T T T T G G G G G G C C C C C C C C T T A A C C C C A A C C G G C C C C C C G G C C T T G G G G C C T T T T T T C C T T T T C C G G T T T T A A G G A A T T C C A A A A T T A A G G G G G G T T T T A A G G A A T T A A T T G G T T G G C C A A G G A A C C C C G G C C C C A A T T T T C C T T A A G G G G C C A A G G C C G G T T T T A A A A G G T T G G C C T T C C A A C C T T T T G G G G G G A A T T G G G G G G A A A A G G C C A A A A A A A A G G T T A A T T T T A A G G C C C C C C T T G G G G G G A A T T T T T T C C C C T T A A T T T T G G C C T T A A G G C C C C T T T T C C A A A A A A C C T T C C A A T T C C T T C C C C A A C C C C C C C C G G G G G G C C A A T T T T T T C C G G T T T T C C C C G G T T C C A A A A 0 0 A A T T A A C C A A C C A A G G C C A A T T C C T T G G C C G G A A A A G G T T C C C C A A A A A A A A A A T T T T G G A A G G G G A A A A G G A A G G A A T T G G T T C C C C A A C C G G C C T T T T A A G G G G G G T T C C T T C C C C C C C C G G G G T T G G C C C C A A A A T T T T G G G G T T C C C C C C C C A A C C T T T T C C T T T T G G G G A A C C A A T T T T C C G G C C T T G G C C T T C C G G A A T T C C C C T T T T G G G G T T C C C C A A C C G G A A T T A A A A C C A A G G G G G G C C G G 0 0 G G A A T T C C T T G G C C C C A A C C A A C C 0 0 C C C C C T G G C C T T G G A A C C T T A A A A C C A A T T A A A A G G T T C C C C C C G G C C A A T T C C C C T T A A T T G G T T A A T T G G C C A A C C A A C C T T G G A A G G T T A A G G G G A A A A G G A A G G C C T T G G C C T T T T T T G G G G T T T T A A T T C C G G G G G G G G C C C C C C G G 0 0 A A T G G G A G T T A A A A C C A A A A T T G A A A T T G A G G A A G A G G C C G G A A T T 0 0 T T A G C C T T G G G G G G C C C C T T T T G G T T G G T T C C A A T T T T G G C C G G G G T C C C A A T T G G A A G G C A G A T G A G C C G G C C A G C C A A G G C C G G C C T T A A C C C C G G A A A A G G C C C C G G A A C C C C G G G G G G T T G G C C T T G G T T C C A A T T G G T T C C G G T T G G G G C C T T G G A A G G A A C C C C G G G G C C G G C C G A A C T C G A G A T T G G G G T C G A C C A G C T A T C C G A C C C C T T C A T C T T G G C C C C A A G G T T A C C C G G 0 0 A A T T C C T T C C G G A G G G T T C C G G A A A A C C A A T T A A A A A G T T C C T C G A C T A C C C T T G G C C A A T C C C C T T C A G A A T C G G A A G G T C G G A A C C C T C C G G A A G G C C G G G G C C A A A A C C T T G G G G C C C C A A C C A A A A T T G G G G T T G G T T G G C C G G C C T T A A T T C C T T G G G G G G C C C C A A G G G G C C G G G G T T G G A A T T G A G G G G T T G G T T G G C C G G C T G G C C C C G G 0 0 T T G G C A T T C C T C C T A A A A A A A A T T C C A A T T T T T T C C 0 0 C C C C G G G G A A C C T T C C T T A A C C T T G G T T C C G G A A C C A A 0 0 A A C C G G G G C C A A C C A A T T G G G G A A A A G G G G T T G G T T C C T T G G T T G G A A 0 0 G G C C G G T T G G T T G G G G C C T T A A G G C C A A T T A A T T A A A A G G C C G G A A C C G G A A G G A A T T T T T T G G C C A A C C G G A A G G G G G G C C 0 0 G G C C G G C C T T A A A A C C G C A G C C C C A A G G G G A C C C G A C C G G T T T T T C G A G A C T C C A A C C G G C C G C A G C T T T C C C C C C C C C C T T A A G G G A G G G G G G C C C T G G G A G G G G A A C C G G G G G G C C C C C C G G G G C C C C G G T T T T A A 0 0 C C G G T T A A A A G G A A C C T T G G A A G G A A C C C T C C C C A A A A C C T T A A C C T T G G T T G G T T G G C C G G G G G G C C C C A A C C C C C C A C G G C C C C C C C C T C G G A A G G G G C C T C T T G G A A G G G G A A C C A A C C G G T T G G C C T T A A G G A A T T G G T T G G C C C C 0 0 T T G G T T A A A A T T A G A A C C C C 0 0 G C C T G A C C C C 0 0 A G A A C C T T 0 0 A A T T G G C T A A 0 0 G G G A G G I D C C G G G G C C G G C C G G C T C C C C C C G G G G T G G G T T G G G G A T G A C C G G G G C C C T G A C C C T T G G G T C C A C T G G A A A A G A A G A G A A G T G G A G G C A A A A G G C C C C C C C C A A C C A A A A G G C C C C G G G G T T T T A A T T I I C C C C G G G G G G C C C C A G A A C G T C C C T C T A T C G A T C T A G T C C T T A G A G C T A T C A T C C T C C T T G G G G T T C C A A G G G G G G G G C C A T G G T T C C C C A A G G T T T T G G C C T T G G C C T T A A G G A A C C C C T T A A G T A G C C T T T T C C G G A A T T C C A A G G G G G G A A A A A A G G C C G G T T G G A A T G A A T T A A G G T T G C C G G A A C T T T C A C G G T T G G G G G G C C C C T T G G C C C C G G C C C C A A G G G G T T T T G G A A A C T T G G C C C C A A A A G G G G T T C T G G G G C C T G A A T G T C C C G G A T G G T G G G G C A A G G T C C T T C C C C C G G T T C C C C C C C C C A C C C A T T C T T T A A C C C C C C G A G C C C C C C C T T C C G G G G A A G G T T G G T T G G T T C C G G T T G G C C T T C C G G C C G G A A G G T T T T G G C C T T A A T T G G C C C C A A 0 0 A A G G T T C C C C G G G G T T C C A A G G T T C C T T T T G G T T T T 0 0 A A T T A A T T G G T T T T C C G G A A G G A A T C A G C C A A C C G G G G C C C C G G T T G G A A C C C C G G G G T C A A T C C C A G G G A A C T A G A T A C T C C C C A G T C C A G C C C C C T A A A G T G G A G G G G T C 0 0 G G G G G G C C A A T T A C A A G G A A A A A A G G G G T T G G C C A A C C G G T C A G T T T C G G T T T T G G C G 0 0 C C G G C T C C G A C T G G C C C T C C T C C C 0 0 D I A G C T G A 0 0 T G G A C T A G G A G G G G C C A A G G T T A A C C G A C A G A C C T G C C G G A G A G C T G G C A G C A G C C C C 0 0 C C A G C C T T A A C C C C T C C C A A C C G G C C G T G A C C G G C A G G G A C T C C G G C C C T A T C T G A T T C C T C C C G A C C T T G G T C G G T C G A T C C C A G C T A G T C A G G G G G C T C C C A G G G G C C A A A C C T G A A A G T A C T C 0 0 C T G A C C C T C T T C C C A A G G T C A T G G T T C C G A A T C C C T C C C C G G C C C C G G C C G T A G G G C C G G C T G A C C G A T T C C C C G G A A T T A A T T G G G G G C A G C C C C G G G G A G G G C C G G G G G G C A C C A A A A C C G G C C C C A A A C C T G G A A A A T T C C C C C T A A C T G G C C G G T T C C C C C T A G G G A G G T A A C C T C G G G G C G G A G T C C A G A A G G A A G G A A A A C C T C T C C C C C C T C G T T A G C C T T C C T T G A G A C T C C G A T C C C C C G G G A G G T T T G C T C T G A C C G G C C G G A A G G C C G A T T T T C C A A A A A A C T T C G G C T G G C C G G G G T C T C G A C C G G C C T T T T G G C C A A T C 0 0 T T C C T T A G G G G G G G T T G A A C G G G A A A G G T T C C T C C C C T T C C C 0 0 C T G G C C C A G T C T C C T T T C C C T T G G G G C C G G A C T T G A T T G G A T A A T T G A A G C C C C T T G A G G A A G G C T T T A A A A G G C C A A T C G G T C C C A A G G A G T C A G G T A G G A C C T T C C T T C C T C T T G A C C T C C T T C A A T T A A G G G G T T T C T T T T G A A G A G A A C T A T G T C T T T G A G G A A C C G G G G A A T T C C C C G G C G T T A A G A G G C C G G G G A A T T G A C C C C C C G G T T G A C T C T G A T G G C G A C C G G G G C C G A T G G G A A A G C C C T G G A G G T G G A A A A T T C C C T T C C C T C T C G A A G C C T G A G C C G G C T T T C C G T C C T C C C T T A A A A T T A A T T T T G G C C A G A G G G G G A C G G C C A A G G G A A A T T C C A A C C A A A A T T G G A A T C C T T C A A G A G G C C T T G G T T A A T T A A 0 0 T T G G T T A A T C T C G A A A G G G G T C G G A A G G G G A A G G C C T T A A C C T T C C A A A A C C C C C C G G T T G G A A T T G G G A T T C C T C C C C C A A C C G G G G 0 0 G A G G G G G A G G T C G G T T G G C C A T G G G G T T G T A G A A C C C C A A C C C G T C C T C C A A A A C C A A G G C C G G C T A A T T C C G A C T C A T C T T C C G G C C T T G G G G T T T T A G A G G G A A T T T T T T T T T T C C T T T T A A T C T G C C T T C C A G C A C T C T C T T C T T G A A G T T T C G A C G G C T C T T C C T T G G A A A A A A T T C C C C G G G G C C T G T C A G G G G G C C G G C C C C 0 0 T A C C T C G G T C C G A G G A C C G A C A A C G A C T 0 0 G G C C A G A G 0 0 C C G G T C C C C A G G C T G G A A G G G G C T T G G G A G T T T C T T A A A A C C T C C C 0 0 0 0 T T A A C C T C A G T C A G T C A A A C C C G G G G C C T C A A A A T T C C A G A G C C A G G A C C A A G T C T C A G G C T C T A G C C C C C C A A C C C T A G C T A T T T C T T C A G G A T G G A A G C A C A T T A A C C T C G G A A G G C C A G T C G G G G T T T T G G G G T T C C C C A A G G T T T T G G C C C C A A C C G G T T C C G G G G A G T C C C G G C C C C A G G A T C A G G A A G C T A A G G A A G C C C T T G G G T C C A A A A G G G G A A G G A A A A T T G G A A T T C C C C G G A A A A A A C C C C G G T T T T T T G G T T C C A A G G T C T T C C C C G G T C C C T T A A G G G G T C T T A C T T T T T C A A C T G T G G T T C C G G T T G G C C T T A A T T G G C C C C A A A A G A T T C C C C G G A A G G T T T T G G G G A A T T T T A A C C C C A A A A G G C C T C C C A G T G A G G G T C T C A G A A A C T T C T C T A C G G A A G A C C T C A A C C T C C C T T G G G C G G T T G G A G C T T T T G A A C C T T C T C T T C A A A A C A A G G A C C T C G A A T C G T T T G C C C C T T T T A A T T G G G G A A A A C C T T A A G G T T A A T T C C A A T T C C C C A A G G A A G G T T A A T T A A C C G G T T G G A A A A C C T T A A A A T T T T T T A A A A C C C C T T A A A A A A T T T T G G T T A A A A T T T T G G C C G G A A T T C C G G G G A A T T G G C C A A G G C C C C C C G G C C G G G G G G T T G G C C C C G G G G T T G G C C C C C C G G T T A A G G G G C C T T T T C C C C G G C C G G G G G G G G G G G G C C 0 0 0 0 T T T T T T T T G G A A T T G G G G A A G G C C G G T T T T C C T T C C A A G G A A A A G G A A G G G G T T T T T T A A C C C C C C C C A A A A T T C C T T A A C C G G A A A A G G C C T T T T A A C C A A T T A A T T C C T T G G T T A A C C C C G G C C A A A A C C G G T T T T G G A A G G C C T T C C G G T T C C A A C C C C A A C C A A A A G G A A A A A A G G T T T T A A T T T T C C T T A A A A G G T T T T T C T T A G C C G G G G A A G G A G C T G G T T A T G G A G C C G A T C G A A G C C C C C C C C T C T T T C G A T T A C G G T C T T A A A A T T C C T T C G T T C C G A C T C T T T A A G G A C T C C T T T G G C C C C A A G G G G G G G G A A G G 0 0 G A A T C C A A C C T T G A G G T T C C T T G G G G C C C C C T A C T G A G A A A A G G A A C C G G C C T T A A T C A G A G C C G A G A C C G G C C T G G G C C A A G G A A A A C C T C A A G G G C G A T C C C T C C C G G T T A A A A A A G G C C A A G G C C T T G G T T G G T T A A C C A A G G A A T T T C G G G G T T G G A A G A A C T T C C T T C G G G A G T T T T T G C C A A T C G A T G C T G G T T G A G G A A A A C T A C C C G G A A T T T T A A C C A A C C T T T T T T T T G G 0 0 T T C C G G G G C C T T A A G G T T A A C C A A T T A A C C C C A A G G A A C C G G C C T T C C A A A A G G A A G G C C C C T T G G T T 0 0 G G 0 0 G G T T T T G G G G C C C C T T A A G G G G G G A A T T G G T T C C A A C C T T A A A A A A C C A A G G G G A A A A T T T T T T T T T T A A G G A A A A C C C C C C A A 0 0 C C G G T T C C T T G G T T T T I I A A I I T T 0 0 0 0 C C G G T T A A A A T T T T G G A A T T G G A A C C C C T T T T C C C C C C G G T T T T G G T T C C T T G G T T T T C C A A C C T T T T C C A A A A C C C C T T G G T T A A T T C C C C C T C T A G T C G A A G A G T T G G C C C C C C C G C C G G C C C C A A A A A A T T T T T T T T G G G G T T C C A G G A G A G G G T A A C T G A T C A C T C C T C C G G G G A A T C G G C C T T A A A G T T T T T T A A T T C T A G T T C C A G C C G G T T T T A A G G C C G G C C A A C C C C T T T T A A A A A A T T A A C C T T C C G G C C G G T T C C T T C C G A C T G G A A T T C C T C C C G G T T C C G G C C G G G G G G G G T T A A A A T T C C C C C C T T A A G G G G G G A A G G A A C C G G A G T T A A G G G G T C C C C C C C C C T C G A A G C C C C G G T T A G A G C T A G G T A C C T G T C C C T C C A A A A A G A G C C G G C C A A C C C A G G A A G G G G G A G A G G A C C T G G C C T C G G T T C C T T T C A G A C T T C C C T A C T T T T A A A G A G G G C T C T C C C C T A G G C C A A T T 0 0 A G C C T T C C A A A A C T C C G G A A G G A A G G G G C C G G A A C C T T T T A A T T C T T G C C A C C T G A G A G A C T G G T T G G A G C C T T A G T C G G T T C C C C G G G G C A C C G T G G A G T C C A C T T C A A G G C C G G A A C C G G T T G G G G A A G A C T T C A A C C T T T C G G A A G A 0 0 A A A A G C C C T T C C A A T C A G C T C A A G C C A C A G T C A G T T T C C T G A T T A G A G T T C T A A G A G A T C A A A C G G C C G G C C T C C T T C G A T T G G C G A G G A T C A G G G A A A A G G C C C C G G T C C C G A G G C C T A A G G G A G G G C C A G G A G G C C A A T G G A C C A A C T C C A A C C A A C C C C A A C C G G C C C C T T G G T T G G T T C C C C C C A A T T G G A A G G C C T T C C G G A A T T A A T T G G G G G G G G C C G G T T A A G G G G G G C C C C T T G G G G C C C C A A G G C C T T 0 0 0 0 A A T T G G G G C C T T C C C C A A T T G G C C C C G G C C A A C C G G G G C C G G A A T T A A T T A A C C 0 0 T T A A G G C C C C C C 0 0 T T C C C C A A A A C C C C G G C C A A C C T T A A T T C C G G G G A A A A T T T T A A T T G G C C T T A A C C G G T T A A T T C C T T T T T T G G C C G G G G T T T T A A 0 0 T T A A C C C C C C T T T T A A A A I I A A D D C C A A 0 0 A A G G T T G G T T C C A A C C G G A A C C C C T T G G C C A A G G G G G G T T T T G G T T A A A A G G G G C C G G A A G G G G G G C C C C G G C C C C A A A A T T G G G G T T T T T T G G T T G G T T T T G G A A G G G G T T G G T T C C G G C C T T G G C C G G T T G G A A C C C C A A G G C C T T G G C C G G C C A A A A A A C C T T 0 0 T T C C C C A A G G G G C C A A T T A A C C A A G G T T G G A A G G G G T T C C A A 0 0 G G T T C C G G T T A A A A G G G G T T C C A A A A G G C C C C T T A A G G T T C C T T A A 0 0 G G A A A A G G A A T T C C G G G G T T T T C C A A G G C C C C A A G G C C C C T T A A C C G G C C C C G G C C 0 0 G G T T C C G G C C G G G G T T C C A A C C C C A A C C C C G G G G T T T T T T C C C C G G C C C C T T A A C C A A A A T T A A G G G G G G C C A A T T A A C C T T G G G G C C T T G G A A G G T T T T G G T T G G G G C C A A C C G G T T 0 0 T T C C A A C C C C G G A A C C T T C C C C A A A A A A C C C C T T G G T T C C T T C C A A G G C C T T A A 0 0 G G A A C C A A C C G G A A T T T T T T A A C C A A C C C C C C T T G G G G C C C C G G G G G G T T A A T T T T C C T T C C G G T T T T G G C C A A A A C C A A T T T T G G 0 0 T T G G A A T T A A A A G G A A A A G G G G C C T T G G G G G G C C A A C C G G C C 0 0 C C C C C C A A C C A A G G T T A A G G A A G G G G A A T T A A A A C C G G C C G G T T G G A A T T A A T T C C G G T T G G T T G G A A A A G G G G G G A A C C G G T T C C G G C C A A T T T T T T A A G G C C G G T T A A A A G G T T A A A A G G A A A A C C T T T T C C G G A A C C C C T T T T A A G G A A T T T T C C A A C C G G G G T T T T G G C C T T T T A A A A A A G G G G A A C C T T G G C C T T G G T T C C C C G G T T T T T T G G A A A A T T C C T T T T T T G G T T C C C C A A T T T T C C C C A A C C T T T T G G G G C C A A T T T T 0 0 G G G G C C A A A A G G G G G G C C C C G G A A T T C C G G G G C C T T C C C C G G A A C C T T T T C C A A C C A A C C A A C C T T T T G G G G C C G G A A T T T T T T A A A A G G A A A A A A T T C C G G G G C C C C C C T T C C T T G G T T A A G G T T G G T T T T G G A A G G D D A A T T C C T T G G T T T T C C G G A A C C G G C C T T G G C C T T T T T T T T C C G G G G A A T T G G C C C C T T C C T T T T G A A A G G A A A A C C G G G G T T G G G G C C T T T T C C T T A A C C T T G G G G A A A A A A G G C C G G G G G G T T C C A A A A G G T T A A G G A A A A G G A A C C C C A A A A T T C C C C C C G G C C G G G G T T C C C C T T A A T T T T T T C C G G C C C C G G G G C C T T A A T T G G G G G G T T T T T T G G C C C C T T C C G G C C T T G G C C T T G G T T C C G G A A A A A A G G A A T T A A A A G G C C G G A A T T G G T T T T C C C C C C T T A A A A C C G G T T C C C C C C G G C C C C A A T T A A G G T T G G A A C C C C A A G G G G A A G G 0 0 T T G G C C G G T T A A T T G G T T C C G G A A T T G G A A C C G G A A T T A A T T T T T T G G C C T T G G G G T T 0 0 C C C C C C T A G A C T T C T A G G T T T T A A C C C C A A C C C C A G A A G G A G T A C A A A A A C C T T T T G G C C G G G G A A A G G T G G A A T C A A A A T T A A C A T C T C G G A G T T T T A A T C C T C C C C A A C C T C C T T C G A T C C C A A G G G G T T C C C C G G A A A A T T G A T C G A G A G C A A A G A G T T T T C C C C T T G G C C C C C C T C T T G A C C A A A A C C C C A T A A A G A A T C T C G A T C A T C C A A 0 0 G G G G A A C C C C C T C T C C C G A A T T 0 0 T T C C A A A A C C T T A G C C A A 0 0 T T C C T T A A G G T T A A T T T T C C C C C C A A G G T T C C G G A A C C G G C C A A C C C C G G G G G G A A A A A A A A A A G G T T T T T C C C G G C C A A G G T T T T C T G A G G G G A A T T T T C C G A G T G G G T T T G A T T A A A G G G A A C C G G A A C C A A C C T T T C T C C C T T G A G G G G C T A A G G G G A G T G C G G A T T G A A G A A G G A A C C G G C C C C T T G G A G T T C C C C C C C T T T A G T T A G C A A G G A C C G G C C A A A A C C A A C C C C T T T T T C C T T C G G C C C C T T G G A A G G T A A T C C G A G G C T C C G A G A T C C T C C C T A A C C A A A A G A C C G G T C G C C T G G C C C A A A G G T T G A T G C C A G C T G G G A C T G G G A A G A G G G T T G G G G G G G A G G G G A A A G G G G G G G T C T T G G T T G G G G C C C C T T C C A A G G T T C C G G A A C C C T T T A G C C G A G G G A A G G A C C G G C C T G T T T T C C T T G G A A T T C C T T C C C C C C T T T T C C A A G G G A G A C C G G A C G A G T G T T C T T C C A G T C T T G G A G A A G A G G G G G A T C A G A G G G T G C C G A G G T C C C C C T C A G A G D D G G T T T T A A C C A A A A T T G A G T C C G G T C C C C T G G C C A G A C A G T C T C T T T T C C G G 0 0 A A C C G G T C G G T T A A 0 0 C C A A T T A A T T G G C C A G G G G G G G A A G G C C C C A A T T G G A A T T T T G G G G G G T C T C A A A A G G A G G G T T T C G G G T A G T T A A C T A A T T G C A A A G C T A G C T G G C C T T C C C C C C A G G G T C 0 0 A A C C G G C C T T G G C C T T C C 0 0 A A C C C C G G C C A A T T G G C C C C 0 0 T C A G C T C T T G A G A G G G A G C C T C C C A G G A C C T T T T G G A A G G G G T T T T A A G G T T A A T T A A C C C C G G G G G G C T C T T T C T G G T T T T T T C A C C T T G G G A G A T C C T G A T T C C T T A G G A 0 0 A G A A A G G G C C T C T T A A T T C C C C A A C C T T T T A A T T G A A T T C C C T C T T G A T T C C C T C A C C A A G G T C A C T G C C C C A G G T A A C C A A T T C C C C T C C C T G A G C C G G C C C C G A A G T C G A C C T C G G A A 0 0 C C G G G G G G C C G G C C C C T T A A G G C C C C T T T T 0 0 A A C C 0 0 T T T T G G C C T T C C C C C C C C A A T T C C A A C C G G G G T T A A C C G G C C A A C C G G G G T T A A T T T T C C T T C C G G G G A A T T T T G G A A C C A A G G A A A A C C A A C C A A T T C C C C G G G G G G C C A A C C G G T T G G T T G G C C G G T T C C A A C C T T G G C C C C C C G G T T G G A A C C A A C C T T T T T T G G 0 0 T T C C A A G G A A T T C C G G T T A A G G 0 0 G G A A A A A A C C T T G G C C A A C C T T A A G G G G G G G G C C T T T T I I C C G G T T T T G G T T C C C C G G 0 0 G G A A T T G G A A G G G G T T A A T T G G G G C C G G G G C C A A C C G G A A G G G G C C T T A A T T T T G G T T G G C C A A C C C C C C G G G G T T G G A A C C T T G G C C C C A A C C G G G G C C G G C C C C C C C C G G A A T T C C G G G G C C G G A A C C G G G G G G A A T T C C G G A A T T C C T T C C T T G G C C G G A A A A G G C C A A C C T T A A C C A A G G T T T T G G C C T T G G C C C C C C A A T T T T G G C C T T C C A A C C G G C C G G G G G G C C C C G G G G A A C C T T T T C C G G A A G G C C G G T T A A C C G G T T T T T T A A C C A A A A G G A A A A T T A A T T C C A A G G G G C C 0 0 C C C C A A C C G G 0 0 A A G G G G G G A A C C A A T T G G G G C C C C A A T T 0 0 G G T T C C T T T T G G A A A A C C C C C C T T A A A A C C G G G G C C C C T T C C A A T T A A G G G G C C C C G G C C G G G G A A G G A A C C G G A A C C C C C C T T T T G G C C T T A A G G T T A A T T C C C C G G G G G G G G C C C C T T G G T T T T C C T T C C G G G G T T G G G G G G T T A A A A G G C C G G A A T T T T G G C C G G T T T T G G C C G G A A G G G G G G C C C C T T A A C C C C G G G G G G A A G G T T A A A A C C A A C C C C G G A A A A C C T T G G T T C C G G G G T T T T T T C C T T C C T T G G G G G G T T G G T T C C A A C C C C A A A A A A 0 0 A A A A G G C C G G G G C C T T C C A A C C C C A A T T G G C C C C C C A A G G C C A A C C C C C C T T T T G G C C G G C C G G C C A A A A T T A A C C G G G G C C G G C C A A C C A A G G T T T T G G T T T T G G G G G G T T G G A A I I A A G G A A G G C C T T A A T T A A A A C C A A T T G G A A A A G G C C A A T T A A G G C C C C G G T T A A A A C C A A C C A A T T C C G G C C A A C C C C T T T T A A G G T T G G A A A A C C G G C C G G G G G G G G G G T T G G T T G G A A A A T T A A C C C C C C A A G G T T A A A A G G C C G G C C T T G G C C G G G G G G T T C C C C T T T T C C A A A A G G A A C C A A T T T T G G C C A A G G A A C C G G A A G G A A A A C C G G A A G G G G C C C C A A G G G G C C C C A A A A T T A A G G G G C C C C A A C C C C T T C C G G A A T T G G T T G G G G T T C C G G A A A A C C C C A A G G C C G G G G G G C C G G G G G G T T A A A A A A T T T T A A G G G G C C T T A A C C C C T T T T T T T T T T G G C C G G G G G G T T G G T T C C T T C C T T C C A A A A G G G G G G T T A A T T C C G G A A A A A A T T A A 0 0 0 0 A A G G G G C C C C C C T T G G G G G G G G G G C C A A C C A A C C C C A A A A C C A A C C G G C C A A G G T T C C A A C C G G T T A A G G C C G G T T G G C C A A T T C C A A G G C C C C T T A A G G G G A A C C C C G G A A T T C C C C A A G G A A A A A A A A T T A A G G T T C C G G G G G G C C A A 0 0 G G A A 0 0 T T C C A A T T A A T T T T A A G G C C A A G G A A T T C C A A G G C C G G T T G G C C G G A A G G C C A A G G A A A A A A C C G G A A A A G G G G T T C C 0 0 A A G G A A G G T T A A T T C C T T A A C C G G C C C C C C G G T T T T A A C C G G C C C C G G T T C C A A T T G G G G G G G G A A G G G G T T C C G G C C A A C C A A G G C C A A T T C C C C T T G G C C G G G G C C T T G G A A A A C C A A G G A A C C G G G G A A T T T T G G T T G G T T A A 0 0 T T T T A A A A A A T T G G T T G G C C C C A A G G A A G G A A G G T T A A C C T T A A T T T T T T G G G G T T C C A A C C C C C C A A A A G G T T A A T T G G C C G G G G C C G G A A T T A A G G A A G G C C G G G G G G C C G G G G G G C C A A G G A A C C C C A A A A T T C C C C G G A A G G C C G G A A G G C C G G G G T T T T G G G G C C T T C C C C C C T T A A G G C C A A T T C C G G T T C C C C A A T T A A T T T T T T C C T T A A A A A A C C C C A A A A A A C C G G G G C C A A C C G G G G C C C C C C T T T T A A C C A A A A G G G G T T G G G G G G G G C C G G A A C C C C G G C C A A A A C C A A C C C C C C T T T T C C C C G G A A C C T T A A A A T T C C A A A A C C G G G G C C T T C C G G T T C C A A C C T T G G G G A A G G T T 0 0 C C T T A A G G A A G G C T A G A C T C G A T C G A T C G G A G A A A G T T C C A A C C C C C C A A C C G G G G G A C T C C C C T T T T G G T T G G A G C C G G A A A A G G T T G G A A T T A A A G T T T C T T T T G G T T T T C C T T A A T C C T C C C C A G A G G G G G A A G G G G C C G G A A T C C C C T G A G G T T A A T T T C C A A A A G A A G G A A C C T T A A G G A A A G T T 0 0 G G G G C C C C A A G G A A T T T T T T G G C C A A A A A A C C A A C C C C G G T T A A G G T T T T A A C C C C G G T T A G A G C C G G C C G A A G C T G A A A G G A A T T G G T C G T C C G C T T A A G G C T A G T C T T T T A A C C G G C C A A A A T T G G C C G G C C C C C C G G G G C C G G A A G A 0 0 T T C C C C T T A A C C C C G A A A A A C C T T A A G G T T C C C A G G C C C C C C G G A G G G G G C C A A T T C C T T D D G G C C A A T T T T G G A A T T C C A A G G C C A A T T A A T T A A G G G G A G G G C C T T C T C C A C G G C C G G A A G G C C C C G G C C A A T T A G T T T T G G A A C C T T C C C C C C G G A A A A C C T T A A A A A A G G T T G G A C G A A T G A A A C A G G A C C T G G T G C G G G G G T G T C G G G G G G G G C C T T G G A A G G A A G T A A C C G G A A G G C C C C C C G G T T G A G G A G C C T C G G G G 0 0 A A A A G G G G C C C C G G G G G G C C T C T C T T T T I I A A G A C C C C C C C T G T G A T C T T G A T C G T A A C C G G C T A G T C T T T T A A C C A A G G T T G A G G A A T T T T G G A A C C T T A A T T T T T T C T C T C C T T C C A A C C G G A A A A A A A A T T T T C C A G A C C T G G A G C C G A G G C T C C G G T C G A G G G G C C T T A A T T C C C C G G G G T T T T G G T T T T A A A A G A C C G G C C T T A A G G G G C C G G G G G G T T G G T T G A G A A A G G A A A A C C T T G G A A G A A T C T T T A A A A C C A A G G G G T T C C C C G G T C A A G G T T C C G G G G A T T T C C T T T T G A C T G A C T C G T C T G G C A A A A A A A A C C C C 0 0 A A A A C C C C T T C G A A 0 0 T T T T A G A A T T C C T T T T A A C C T T A A T T A A G T C T C T T T T C T C C C G G G G C C A A A A T T T T A A G G G G T T C C T T G G T T A A C C C C C C A A C C T T C C G G T T C C A A A A C C C C C C A A T T T T G G C C G G C C G C T C C C C T C C T A A G T C C T C T C C C C G G A A T T C C G G T T A A T T T T G G T C G G A G G A A A T T C T C C A A T C G G A A G G A A C C T C T T C T G A G G C C G G A A C T G A A A G G G A A G G A T T C C G G C C T T A A G G T T C C T T A A C C A G T C C C T T T C T C C T C C A A G G A A G G C T G A T T T T G A T T T A C T G G C C T C G G C C G T C C C C T C T T A A C C C C G G C C C C C C C C C C A A C T A A A A T T C C T C T C C C T T C C G G C C G G T C T T C C T T T G C T C C G G G G G G T T G G T T G G A A G G A A G G G G G G T T G G A A A A C G A A G G C C A A C C A A G G T T G G A A C C A A A G C C C C C C G G G A G G A G A A T C C T A C A A A G T C C T G A T C G A T C C C T T T C G A T T T C G A T T G A C T T C A A T T C C C C A A T T G G A A A A G G C T G A A A T T A A T C C A A A T T T C G A T T A A G G C C G T C T C A C C 0 0 C C T C C C C C A G T A T T A A C C T T C T C C G T G C C T T C A C A T T G C C T T A A C T T T C C G G G G T T G G G G A G C C A A C T C G A A A G C T T T T T G G C C A A T T A A C C A A A A G G C C C C I I G A T T C T C T G A C C A A T C C C G G A G T A C T C T G A A A C T A G C G T T T T A G A A G A T T C C C C T T C C C C C C C G T T T T T T C C A A T T T T T T G G G G C C G A T T T T G T C C A A T C G G A A A A A A C C G G T T C C G G C C C C C C C C A A C C G G G G C C G G C C A A G G C C A A G G G G T T A A A A G G G G T T T T C C C C G G C C G G A A G G G G C C A A G G T T T T C C T T G G T T G G G G T T A A T T A A C C A A A A T T T T A A A A T T T T G G G G T T G G C C C C C C T T A A C C C C T T T T G G T T G G G G T T A A G G A A A A G G G G G G G G T T G G C C G G C C C C A A A A C C C C C C C C G G T T G G C C G G G G G G T T A A T T G G A A A A A A G G T T T T C C A A C C G G A A G G G G G G A A A A T T C C G G T T A A T T G G A A T T A A C C G G T T C C G G A A G G T T G G A A T T T T T T A A C C T T T T A A G G C C A A G G G G G G G G G G C C I I G G C C A A G G T T G G T T C C G G G G A A A A C C A A T T A A C C G G A A C C G G T T D D G G C C T T T T T T C C G G C C C C A A T T C C C C G G T T G G A A G G C C C C G G G G C C G G A A G G G G G G C C T T A A T T T T G G A A C C G G A A G G A A G G C C C C G G T T A A A A T T C C C C A A C C T T A A T T G G G G A A T T G G C C G G A A G G G G A A T T T T G G G G C C A A C C 0 0 C C G G G G C C G G G G A A C C G A G G T T C G T T A A T T A G G C C T A G A G C C C C A A A G G A C T A G T T G A G G A A A A C C A A T C C C C T A C A A A G G A G G A A G G 0 0 C C C C T T A A A A A A C C A A G G C C G G A A G G A A G G T T C C C C G G G G G G T T C C A A A A C C C C T T G G A A C C G G C C A A C C C C G G C C T T C C C C A A T T T T T T G G G G G G C C C C A A C C G G A A T T G G G G A A A A C C A A A A A A C C A A C C G G A A G G T T T T T T C C C C G G C C A A T T G G T T C C G G G G A A A A G G C C G G A A C C A A C C A A C C G G C C G G G G A A G G A A C C G G A A T T C C G G C C G G A A T T C C G G C C C C C C T T T T T T T T T T T T A A C C A A T T A A T T C C C C T T G G T T G G C C C C G G T T T T G G A A G G C C T T G G C C A A G G T T G G T T A A G G C C C C A A G G A A A A A A A A C C G G T T A A T T G G G G G G G G C C A A A A A A T T A A G G C C C C T T T T C C A A G G A A T T T T C C T T C C T T G G T T A A T T T T T T T T C C A A G G G G C C C C A A A A C C T T T T G G T T C C A A G G T T T T G G C C C C A A G G C C I I C C G G C C T T T T G G G G C C C C A A G G T T A A A A G G T T G G G G A A A A T T A A I I C C G G C C A A T T A A C C A A C C T T T T G G G G G G A A G G C C G G A A G G A A A A T T T T C C C C G G G G G G C C A A T T A A G G G G C C T T G G T T C C C C T T T T A A T T A A A A A A G G T T T T T T G G T T G G G G T T C C G G A A G G G G C C C C G G 0 0 G G T T T T C C G G G G T T C C G G G G G G G G A A G G T T C C G G T T A A C C T T T T A A A A T T T T C C G G G G A A G G T T C C G G G G G G T T C C C C C C C C T T G G T T A A G G T T A A C C A A C C G G T T T T G G C C C C C C C C C C C C C C G G G G C C T T C C G G A A T T A A A A T T G G A A G G T T C C G G A A T T G G A A G G A A C C G G T T A A G G G G A A T T T T G G A A C C C C 0 0 T T C C G G C C G G A A G G A A G G G G C C C C T T T T C C A A G G C C 0 0 A A A A T T G G G G T T A A A A A A G G T T A A T T G G A A T T G G C C G G A A A A C C C C T T C C T T C C A A C C A A G G G G G G T T C C C C G G G G C C A A G G T T T T T T A A A A A A T T T T G G A A T T T T C C T T T T G G T T T T G G G G C C A A G G T T C C A A T T G G A A A A C C C C T T T T C C T T T T C C C C G G C C G G A A A A T T G G C C T T A A G G G G T T T T C C D D T T A A C C G G G G A A G G T T G G T T T T C C G G G G T T C C G G C C A A C C C C G G T T T T C C A A T T A A C C A A 0 0 T T G G T T C C A A T T C C A A C C A A A A C C C C G G G G T C C T T T C T T C G A T T C C G A C C G A G G A G A G A G G G G A A G A G A C C T T G T C T T T C C G A G T C C C C C G G C C G G A G A A G G G G C C A A C C T T T T C C C C T C D D C C A G A G A A C C A A T T A A A A A A C G G C 0 0 G A C T T C G G T T T T T C C C C T G G A G A A T T G G A A C C A A A A T T A A T T A A A A T T A G A A C C C C C C T T C T A A C A C C A G C C C C A G A C G A A G A A C C C C A A A C A A C C G G T T T T G A A A A G C C A G T T C A C T G G G G T T T T T T G G C T G G T C G G T T C C G A G G T C G A A A C C C T A G A G T T 0 0 C A G G T T T C G G A A T T G A T A G G C C A G G G G G T T G A G G A A G G A A G G A A G G G A T C T G T T A G G G A G C C C C G G G A G A A A C C C T G G T T C C C C C C T T T T C T G A 0 0 A A C T C C C T T C C T T T A A T T C C C C 0 0 G G C C A A C T C C G G T C A G C C T G G G G G A A A G T T A C C C A A G A A G T C C C C C A G A G A G A A T T C T G G A A A A T T C C T T G G T T I I T T G A A A T T G G C C C T C C A A G G T C T A T T C C G G T T A G T T T T A A C T T T C T A A T G G C G G A C G G G G C T A G T G G T C C A A G G T T C C T T G G G G G A G G A A A A A C T C G G T T A A C A G G A A C C A G C C A A G C A A A G G G G T 0 0 A A A G C T T A C C T A A A A C T A G G A G T T T T C T G T G G C T G T G G A G C C G G C T T T T T G A T C C C C G A A T T A G C T C C A C G G C C C T C T C G T C T T C C C C C C G G A A A A G G T T A G G G A A A A G A T T C C A T G A C C T C T T T G A G G G G G A A C C A A C C C C G G G G T C A C T C G T A T C C A G C C C C T C A A T T A A A A G A T T G G G G C C A A T T G G G G T T G A G G G G C C A A A A G G A G G A C C G A T C G G G G T T G G G T T C A G C C C T G G C T C T T T A G T C G G G G A C C C G G C C C C C T G A A A G G T T G G G G A G G G G C C T C T T T G G G G A A G G G A C C G A G T A G C C C A G G G G G G C C C C C C C C G G G G A A C C C C A A A C T T C T C C C C G A G A T T G A G G C G C C G G T T A A G G G G G G T T C C G G C C C C A A A A C C A A A A A A T T C T T C G A G G G A C C T C T A G C G A C T T T G G C C T C A T G G C C T G A A A A T C G G G G A A A A 0 0 C C A A A A T T C C C C A A A A G A T C G A C C T T T A T T G G C C C T C T T T G G C T G A T C A G G G A G G C G G C A G G G G A A C C G A T T C C T T A T C C A C C C A A C A G G G G C T A A C C A G T C C C C T C C C C C C C C G G A A A A T T T C T T G A C G A A G A A C G A C A A A C C A A T T G G A A C C G G C C A C T C G G C C C C C C A A C T T C A A T T T T G G C C A A C C A A C C G G T T A A C C A A C C G G A A G G C G T T G A C T A G A G C C A C T A A G 0 0 0 0 T C T A G G T T T C A A T C G A G G T T T C A G C C G G C C A G C T T C T C T T C A G T A A T C A C A G A A T C A A A A G A A A T C G G T C G A C T A C A C G G T T C T G A G G G G G G T C C C G G A A G G C C T T C C T C G G T C T T G G A A A A C C G G C C G G C C C C C C A A G G G G C C A A G G G G A A A G T T G A A A C C A A T T C C T T G G C C G G T T T T T T G G G G A A A A G G T T T T C C A A C C C C C C A A A A A A G G T T G G G G T C T T G G C C C C G G G G T T G G C C C C G G T C C C G G G T G G G C C C A A G G C C G G G G C T C C C T G G C C G G C C G A C C T T T T C C G G C C C C T T A A C C G G T T C C G G A A C C T T C C C C A A C C T T G G T T C C G A T T T T C C A G A C G A C C T T T T C C A A G A G A G A C T C C T T A A G G C C 0 0 T T A A T C T T G G G G G G C T G A T T G G G G A A G G A A G G G G T T T T G G T T G G G T 0 0 A A A C A A C C C A T C G C A A G A C C A C A G A A A G G A C A C T G G G G C T A A 0 0 G G T T C C C C A A G G G G T T C C G G T T C G T T G G G G C C G A C C C T T C A A C C C C C C G G G G G G T T A G G G T C T T C T A G T T T T C T C C G G T T A C C C T T G G G G G A 0 0 C C C T C C A C C C T C C C C C T T C C G G G G T T C C G G A A G G G G A A 0 0 G G G T C T T T G A A A A G A A C C T T C T T T C C C A T C C C C C C C G G G G C C C A G G G G T T C T T C T C G G A A A G G G 0 0 T T C A C T G G C G A A G G C T A A G G C T T T C C C C A A C C C A A G G A A G C C G G G G 0 0 G A C C T T G G T C G G C T G A C A A A C C G G A G G G C C C C G G A A G G A A C C G G C C G G C C G G G A T T C C A A G G C T A G G G C T C C A A C T T T A A T T T T T C A G C T A A G G G G G G T C G G A A A A A A A A 0 0 T T C T G G T T T T C A A G G G C T A A A A C C A A T T A A G G C C T T T T A A C C T C G T G G G G G G T C T T T T C C C C C C T T G G T T G G A A G G T T C C 0 0 G G T T G G G G C C G G A A C C C C C C C C A A G G C C G G A A T T C C A A G G G G 0 0 T T T T C C C C G G G G C C C C T T C C C C T T C C C C T T G G A A G G C C G G C C C C T T A A T T A A A A A A C C G G T T A A A A A A G G G G A A A A A A T T G G A A A A T T G G G G G G I I A A G G A A T T A A T T C C A A G G A A G G C C A A T T G G A A A A 0 0 T T T T A A C C G G C C C C C C G G A A G G C C T T T T C C T T G G A A G G C C G G T T A A C C A A G G T T A A T T T T T T G G G G T T G G T T A A G G G G T T G G T T T T C C G G A A C C G G T T G G G A G A T T T C T C A G G T C T A G C C T C C T G A T C T C G A C C G G G A C T G A G A C C A A C C A T C C A A A A C T G G G G C C A A C C A G 0 0 G G A A C C A A A A G G G G A A C C C C G G G G T T C C G G A A C C A A A A C C A A I I G G G G C C A A 0 0 C C C C A A G G G G G G A A T T G G G G A A G G C C C C G G G G A A C C C C G G G G T T T T A A C C A A G G C C G G G G I I A A C C G G C C G G C C T T A A A A A A A A C C C C T T A A T T G G A A C C G G T T A A T T A A A A A A T T G G C C G G C C A G T T G G A A A A A A T T T T C C A G A A G G A G G G I I G G G G A A G G A A C C T T G G G G C C G G A A C C C C A A G G A A A A A A G G C C G G G G G G A A T T C C C C T T C C C C C C C C C C C C A A A A 0 0 A A T T C G C C A G G T C C C T A G C T G G G G C C G G T T G G G T C C C C C C 0 0 C C T T A A C C C T G G A A T T T T C C G G A A 0 0 T T G G A A C C T T C C G G A G C C G G C C G G C C A A T C A A G G C C T T G G G G G G T T C T C G T T G G A G C C C T C C A A T T G G G A T T G G A G T C A A A T A G T C C C C C A G A G G T C C G G G G C C T T A G A A A C C C G G C C T C T C A A C C G G A G T G A G G G A A G G C A C T A A A G I D G G T G C C T C A A A G A A T T G G C C A A A A G G G G A A T T A A A A G G G G T T C C G G C T T C G A A G C C C C G A C A T C G A G G A A T T G G T C C T C C G G A A G G C C A A C C G G A A G A T C A G C C G G A G G G A G A A G G T T C C C C G G T T G G T C A G C T A A T T A A G A G G T T C C A A C G T T A A T T T T A A G G A C G G G G C C T T G G C C C C G G C A G A G A A T A G C C A A A G A G G A T C T C C T C T C C A A A A A A T T A A T C C C T T T T C C C C G A T T T T T T C T G G T T T T A A G G C C T T C T A A C T C T G G T C A G C C C T C T A C 0 0 T T G G C C A C T T G A T C G A G A G A T T T T A A A G C T A G T C A G G A C A C C G A C T T G C T T C C C C C G A A G G G 0 0 C C C C T C T T C C A G G T G A G G G A A G G G T C G G A A T T G G C C C C A A G C C C C C T C C C C C C C C C A G T T C T A A G T G A G A T T A A G G A A C C G A A T T T A C G A T T G G T T G A A G T C G A C T T C C T A A G G 0 0 G A T T T G C C C C T T T T T T T A C C A G A A T G G A A G A G G G G G C C G G T T T T A G G G T T A A T G C C A G T T C C C T G G C C T G G G G A T C C T G A C C T T G G G G C C T C C T T T A G G G A A C C A A C C C T A A T T A A G A A A C C G G G G A A T T A A A G T C T T C C A G A A A A C C T C T T T C G G A A T T T T C C T T A A T C A A A G T C T T T C A T T A T C G G T T G G G G T T T T C C C T G T A G C T C C T T T T G A T T A A A G T T G G C C T T A A T T C C T T A G C C G G A A A A C C T T A A T T A A A A C C C C T C A A G A G G G A A G A G C C A A T T C C C C G G A A A A G G C C C C C C C C T T C C A A C T A A T T C C G G G G C C G T G G C C A G T C G A C T T T G G T T G C A A A A A A A A C C C C T C C T G A A G G T T T T T G A C T A G G G T T A G C C A A C T G A C A T C T T T T 0 0 T T A A A A T T G G T T G G G G T T A A A A C C C C G G A A G G T T G G A A G G T T A A A A G G G G C C C C G G T T C C C C A A G G C C G G C C G G T T G G A A C C G G T T A A C C T T A A A A G G A A T T A A T T G G G G T T A A C C A A T T C C G G G G C C G G T T C C C C A A A A G G C C A A I I 0 0 A A A A G G T T T T C C C C G G T T A A G G T T T T A A A A G G T T G G A A A A T T C C T T G G A A T T T T A A A A A A C C T T C C T T T T T T A A A A G G A A G G A A T T G G A A C C T T C C A A C C T T G G G G A A T T G G A A G G A A G G G G C C G G A A A A G G T T C C A A C C T T C C A A G G C C A A C C T T C C C C A A G G C C G G C C A A T T G G T T T T T T C C G G G G G G A A T T A A C C C C T T C C G G C C G G A A A A A A G G T T G G G G A A T T G G G G G G A A C C G G C C C C C C T T G G C C G G C C A A T T G G G G T T T T G G G G A A G G T T T T A A T T A A T T G G G G A A G G T T T T T T T T T T C C C C T T C C C C C C A A C C G G G G A A A A A A T T C C T T G G G G T T G G A A C C C C A A A A C C T T T T G G G G C C C C T T T T T T A A G G T T T T G G G G G G C C C C C C A A C C G G C C C C A A C C T T C C A A T T C C A A T T G G A A C C G G T T G G C C C C A A G G A A A A C C T T T T G G G G T T A A C C T T C C A A G G T T A A C C T T T T A A G G C C A A T T G G C C A A G G G G G G A A G G T T T T G G G G C C G G G G A A C C A A C C A A T T G G A A T T G G A A G G G G G G A A A A T T A A C C G G A A T T T T 0 0 C C T T G G C C A A C C G G G G G G G G T T G G T T A A C C T T A A A A C C T T A A A A A A C C T T C C T T T T G G G G C C T T G G A A T T T T C C G G T T A A C C G G C C G G G G T T T T G G T T T T A A C C A A G G G G C C A A G G A A A A C C T T G G T T G G A A C C A A C C C C G G A A G G G G A A C C G G C C T T A A T T A A C C A A G G C C A A T T G G A A C C G G T T C C A A T T C C C C G G C C T T C C G G A A G G C C A A G G T T G G C C G G G G T T G G T T C C A A C C A A G G G G G G G G G G G G C C G G C C T T C C C C T T A A T T T T G G A A C C G G G G G G G G C C C C T T T T 0 0 T T G G C C C C A A G G A A T T T T G G G G A A C C A A A A A A C C T T C C G G T T C C T T T T A A A A C C C C T T T T G G T T A A C C T T T T A A T T C C T T G G T T C C C C A A C C A A A A A A C C T T A A T T C C G G T T A A A A T T G G A A G G T T A A C C C C A A C C T T C C G G C C A A T T C C A A C C A A G G G G C C C C A A C C G G T T G G T T G G A A T T G G T T A A T T T T G G G G G G C C T T C C G G C C 0 0 G G T T C C A A T T T T T T C C A A C C T T G G A A C C C C C C C C A A C C G G T T G G A A T T A A A A A A G G T T T T G G A A T T A A A A C C A A G G C C A A A A A A C C T T C C C C C C G G C C C C G G T T T T A A A A C C C C T A G A T T C C G A T C T T G A A A A G T T T C C C G G A G G G G G C C G G T T T C C A C T T C A A T T C T C T A T C A T C G A C T A G G G A G T C T C T C T T A G T A C T G A T C G G A A C T G T A G C C G G C C A T C T C C A A C T A G G T A G G G G A C T A A C A A G C A A C 0 0 C T C T C A C T T G G G A A T G C T T C T C G G C T A G T T G T T T T G G C C T T T T T A A A G A G T G A A A G A A G A T C C T A G G A A T G G T C A G G G G G C C G G C C G G A A G A A G T A T T A A A G G G G G G G C T A C A A A A A G C C C C 0 0 G G A A C C T T C C C C C C G G T T T T C C C C G G A A G G C T A A C T T C C C A A A G A A A A G G T T G G A G T T G A A T T C A A C C A G G G T G A A A T G A G A 0 0 G G C T T C T T C T C C T T G G A A A A C C C C A A G G T G G G A G A G T C C T G G G T C C T G T G G A T C T T G G T C A G C T G G G G A A T T T T T T G G C T C C T C G G G G C C G G T T G G A A G G A A G G A A T T G G A A A A A A T T A A G G G G A A A A C C G G G G T T C C A A A A C C A A T T A A G G T T T T T T A A A A T T C C C C A A T T C C C C C C A A C C G G T T A A T T T T C C G G A A T T A C G G A A G G T T C T A A C C C T A G A G G G T T T T G A A C G G T C T C C C A A C C A A T T C C G G C C C C C C C C A A A G C T G T G G A G G A C C A A 0 0 C C C C A A G G T T C C G G A A G A T T G T A A G G A G C T G G G G G G A A T T A A T T T T C C G G T T C C A A G G G G A A G G C C A A C C C C T T G G T C C T C T A G A G C T T G G T G A T C A G T C T T G G T C C C C T A A T T C C T T A A T T C C A A C C G G T T G G C T T T T T C T C C T T 0 0 G G G G C C G G G G G G T T T T T T A G C T T G G A G A C T G T A T C C G T A A T C T A T C G G A A T T T C T C G A G A G C A A G A A A C C A A C T A T A G T C C G A G G G G G T C G T C C T T G G T T G G A A C C 0 0 A A G G G G A A C C A A C C A A A A G G A T T T A A T T T T C C A A T T A T C C T G G A C G C A C T C T A A A A A C T G C T A A G A T G T C T T T T A A T C G T A A A G C T A A C C A A C C C C A A C A A G T T T T C C C C A G T T T T C C C C G C T T A A G G C A C C C A A A A G G A A A G G 0 0 C C G G G G T T T G T T T T C C 0 0 A G G A T C T A C C A A G G G G G G A A A A T T C C T T G G G G C T T C A A T T A A C C C C A A C C T T T T T C T T A A T C C T G A T C C T T C G G T C G A T T G A G A C C G C T C T C G G C C C C T T T T A A A A G G G G G G T T C C T T G G A A C C G G T T T T T T A A C C T T C C T T A A T T A A T T G G A A C C C C A A A A G A A A T T A A A A G G T T T C G G G G G G C C A A G A T C T T G G C C G A C C G G T T G G C T G A C C G A A A A G C C A A C C C T T C T C C T T T G G G A C C A G C A A G G A A A C T C C A A T T C C T T T T T T G G A A C C G G C A C T T C A G G G C T C C C C T G T C G G T T A G A G T T 0 0 A T T C A A A G C C T C G G C C T T A A C C G G A G C C G G A A T T G G G G C T C C G A T T A A C C G G T T C C A A G G C C A A T T G G G G C C G G A G G G G G C C C T T T G G C C G G C T C T C C G G A G G A G G T C A A G G A C C C C C G A G G G A C C A G T C A G C C A A G A C T T T T T T T T T T T T C G A G A C A C C 0 0 T C G A G G G T T C A G T T C C G G T T T T G G G G C C T T G G A A G G C C G G C T C C T T A A C C C C G G G G G G C C C A A G G G C C G G G G A A I D A A A A T T C T C T G G T T A G A A G A C A C A C C A A C C C C C C G G A G G G A G G A A A G T C T G A A C G G T C A G A A G A A G A A 0 0 C C G G T T C C 0 0 C C C C G G G G A A C C A A C C C C T T C C T T G G C C G G C C A A A A A A G G G G T T T T C C G G T T C C G G C C A A C C T T T T G G 0 0 C C C C C C C C A A G G G G A A A A C C C C T T A A G G G G A A G G C C C C A A T T A A A A A A A A G G A A G G G G T T G G T T G G C C C C G G C C T T C C T T T T T T C C A A A A A A A A C C C C T T C C A A G G C C G G A A C C T T A A T T T T C C 0 0 G G C C T T G G A A G G C C T T A A A A T T T T G G G G C C C C A A G G C C T T A A C C T T G G T T G G C C G G G G G G A A G G G G A A A A C C C C C C G G T T G G T T T T T T C C A A G G C C A A T T A A G G C C C C G G G G T T C C A A A A G G G G G G A A G G G G T T T T G G G G A A G G G G T T A A A A A A T T T T A A C C T T A A T T C C T T T T C C T T T T G G C C C C A A G G C C G G C C G G A A C C C C A A G G G G C C T T G G A A A A T T T T G G T T G G C C G G C C A A C C T C G C G G G G G G C C T G A G C A T C A C C C G A G A T C C G G G T T T T G C T C G G D D C C C C A A C T A A C G G G A A T T G G C C G G T T A A C T A C C C A A G A C C T C C C T C A G C C A C A C T T T T A A T C T T G G G G T C C T A G A G G G C A A G G T C C C C C C T T A G T C A A A A A A T T G G A A T T A A T T 0 0 C C G G G G T T T T G G G G G A G G A G G G A A G A G G C C C C G G A G C T C C T C T C C T G G T T C C G G G G G G G G T G T C T C A G A G C C G A G G G G T T A A C C T T T T G G G G G G C C G G C C G G T T G G A A T T G G C C C C T T C C A A G G G G G G C C G G G G T T T T T T C C A A T T A A C C T T T T G G C C 0 0 T T G G A A A A C C T T G G G G G G A A G G C C G G A A G G C C G G T T C C A A A A C C A A C C C C G G A A A A C C T T G G G G A A G G G G T T C C G G G G C C C C T T T T T T C C G G A A T T A A T T C C G G T T T T G G G G T T G G T T T T C C C C T T A A G G A A A A T T T T G G G G G G G G A A A A T T A A C C 0 0 C C G G T T G G A A A A C C C C T T T T C C A A C C G G C C C C A A G G A A G G T T A A T T A A C C G G C T G A C T A A G G T G T C A G T C G A T T T C G A G A C A T T A A A G A G C A T T G G C C T T T T G G G G A A C C C C C C A A G G G G C C C C T T A G T C T C C C G A T C G G C C G G G G T T T T G G C C G G T T T T A A A A A A G G C C A A G G A A G G A A G G A A C C T T T G G T C T C C A A C C G G G C A A T C G A T T C A T C T C A A A G G G T T T T T T T T C C G G C C G G C C T T A G C C G G C C C C G G G A T G G A G G C T T T C C A G A A T G A T T T T G G A G G G G G G A G T T C T T T G G G G A A A A G G A A T T G A C T T T A G A G T C I I G A T C T C 0 0 A G T C A G T T G A C C C C C C G G C C T T G C C T T C A A C C A G T T C C C T A C G A G A C T T C G A G A T T C C T G A A T C A C C T T T C C T T T T T T G G C C C C G G T T C C T T A G C T G G G G C A A A T G A A C C A C C T C T T C A G C C C C C C A A C C C C A A A A T T G G A A G G G G A A A A T T T T G G A A C C G G A A G G A A T T T T T T T T T T C C T T A A C C C C G G G G T T C C A A C C C C G G T T C C C C A A A A G G A A G G A A A A T T T T T T T T C C A A C C C C T T T T 0 0 C C G G A A A A A A T T C C C C T T T T C C 0 0 A A G G A A C C T T T T C C T T C C C C T T T T G G A A C C C C C C C C T T G G G G C C A A T T A A G G T T T T A A T T T T T T T T T T T T T T A A C C T T T T G G C C T T G G T T A A A A A A C C T T T T T T A A T T C C G G T T T T A A C C A A A A C C T T T T T T G G T T C C 0 0 G G G G C C T T C C G G C C A A T T G G A A A A G G C C C C A A A A G G C C A A G G T T C C A A C C A A G G A A T T T T T T G G C C T T A A C C G G G G A A G G C C T T G G T T A A G G C C T T G G T T A A G G C C G G T T T T A A A A T T C C G G C C G G A A C C A A G G T T T T T T A A C C A A G G C C G G T T C C G G G G G G C C A A A A G G C C T T C C T T A A A A T T T T T T G G G G A A G G T T T T G G G G C C A A C C C C G G T T T T C C G G A A G G A A T T C C C C G G C C G G G G G G C C G G T T C C C C C C T T C C C C T T A A T T G G G G C C C C A G G G C C G G G G C C T C T T C C T T G G C C C C G G T C G A C C G A T T T C G G C C A G G G T T A G G G T T A C A A G T A G A A T C C T C C G A G T G G T C C T C C T T C C G G 0 0 C C C C T T G A C C T T A G T T C T A A A A A A G G C C C C G G C T A G G G C G C T G T G G T T G G A G T T A G A G G G T T A A C C C C C C C C A A A A T T C C G G G G C C T T C C A G T T A G T A G A T G T C C T A A C C A A T T A A 0 0 G G A A A A A A A A A A G G T T T T T T A A G G C C C C A A A A A A C C T C C C C C C C A A A A A A G G C C T T A A C C C C G G C C T T T T T T G G A A A A G G A A C C C C C C C C C T G A A G T C A A T G A A C C C C C C C C A A C C G G T A G A T A T T G G G G G G T C A A T C G G A A C C C T T C T A C T C T C A A G G G G G T T A A C C T C C C T C C C C C C C A A A A G G G G T T C C C C T T T T G C A G A G A A C C G G G A G A T C G A T C C T C C A A C C T T T T C C 0 0 T C T T T C A G A T A A T C G G A C T C C A C T G A G G T G T C G A A G G G G A G G A A G G G A C C T C C C A A A G A C T C A G G A T T A A A A C C G T G G A A G G A C A C G G G G C C T G A A A A C C G G T T T T A A G G C T A A C C C C T T A A C C C C C C T T C A G G C C A A C T T G A C G G T T T G G G A G T C A G A A T T T T T C A A G G C C C C G G G G C C C T G G G G A A G G G G G G A A C C C C A A G G T T T T A A T T A A A A T T A A G G A A T T A A T T A A C C T T G G G G C C A A T T A A G G A A T T G G G G 0 0 C C T C C C T T A A T C G C T T T T C C G G G G G G G A T C T C A G G G T T T G T C C C G G A G G G C C G G T C C C A A T T T C G G C C G G G T C C C T A A T T G G G G T T A A G G C T A A T C G G A A A A C C G G T T 0 0 0 0 T T 0 0 C C C C C C G G A A C T A G G T C A G G C C G G T T C C G G C C A G T C G G T T A G T C T C C T G A G A G A T G G G A A A A C C C C A A A A T T C C T T C C G G A A A G C C C T T C G G G G G G C C T C A G A G G A G A T C G C C T T T C C A A G G A A C C C C A A A A T T G G C C T T A A C C C C T T A A C C A G A G C C G A T G C C C C A A T G T C C C G G C C 0 0 G G T T C T C C C C A G G G G G C A G G C C T T A A G G T T C C C C T T G G T C T T A A T C C T G G C T G A G G T T C C C C T T G G C C G G A G G T T T A A A G C C C C C T A T C C G A G G A A A G G A G T A G C G T T T C C C G G G G A A C C G G A A T T G G A A T T C C T T A A A A T C G G C C T T G G C C C C C C C C G G G G T T C C T T G A C T C C G G C C C C G G C C C C T T A A C C A A T T G A A G A T A G G G G A C T G G G A G G A A A A A A A G G T A A T G C C G G T C T C G G A C C T A G A C C T T C G A T C G A T C A G G G T T A A C T C C A A C C T T T C T C 0 0 T C T C A A G G C C T T A A G G T T G G C C C C A A C C C C T T T T G G C T G G G A A G G G T C G A A A C A C C C C G G A A T G A G G A G G C A C C C C D I G G A C D D T T G G 0 0 C T G G C A A G A G T T C T A C C C G C T C G G G G C C G G G G T T G G C C G G T T T C A A A A A G C A G G C T G A G G C T C C G G C T 0 0 C C T T T T T T A A T T G G G G C C C C A G C C C C G G T T C C T T A A T T C C G G C C A A G G G G G G C C C C A A C C G C C C A A G G G G G G T T T T A A A A T T G G C C T T A A A A C C G G T T C C G G C C G G C C A A A A A A G G G G T T G G C C T T C C C C C C G G A A G G A A T T G G C C G G T T T T C T T T G G T T A A A A G G C C A A G G T T C C T C 0 0 C G C C A C G T A A C C A A C T T T G C C C T T A A C C T T C C C C A A T C G T C T G G G A G G T C G G G A A G T T G G C C G G T C T C C C G A T C C C T C C C T T G G G A T T T C C C C T T C T G A G C C G G A A A T C C G G G G G G A G A A T T C C C C G G A A A G A A C C T C A A T T C C A G C A A C 0 0 C G G G A A T T A G C T C T C C G G C C G G T T G G G G G G C T 0 0 C T T C C C G G A G T C T C C C G A T C A A G A G G C T C T A G A G G A G G G G C C T C A A I D 0 0 T C C C T T T T C A T C C A T T C C A A T T C C C A A G G A T C G T T C C C T G T C G G 0 0 G G G G C C A A G G G G C C C C C C C C C C A A C C C C C C G G G G C C G G A A T T A A C C C C A A T T A A G G T T T T T T G G C C G G T T G G A A T T G G G G T T A A T T C C G G G G T T G G C C C C C C T T C C G G G G C C C C A A C C A A A A T T G G T T T T G G C C G G C C G G C C A A T T G G G G C C C C A A T T C C A A C C C C C C C C G G C C G G A A T T A A A A T T A A A A C C G G A A C C T T G G A A T T T T G G A A G G T T T T A A C C C C G G T T A A C C C C A A A A A A T T G G T T C C T T C C T T T T C C T T G G A A C C G G A A G G T T G G G G A A C C C C C C A A C C G G C C G G A A G G A A A A G G G G G G G G C C C C T T A A T T T T C C C C T T G G C C G G T T C C G G A A T T C C G G G G A A T T C C C C A A A A A A T T A A G G G G A A A A G G T T A A G G G G A A G G T T G G A A T T A A C C T T T T T T T T A A G G C C C C A A T T G G A A A A T T C C T T G G C C T T C C G G G G G G G G T T G G G G G G A A A A C C T T G G T T G G A A C C C C A A G G C C T T T T A A C C C C G G A A C C C C T T C C T T C C C C T T T T G G C C G G C C A A T T T T C C C C G G T T T T 0 0 A A C C T C C C A A T T A A A A A A C C C C G G C C T T A A C C A G C C T T A A A A A A T T T T A A A G T T G A G G T T C C C A G G G G G G G G T T A A G A G A T T G G A A A A A G A A A A A C G G C C G T A A C C C C C T G A G G C T T G A G G T A G G A C T T T A G C C G G A A A A G G G G A A T T T T A A G G T T G G A A T T C C A A C C G G G G G G G G C C A A C C C C A A T T G G C C G G C C T T G G C C G G G G T T C C T T T T G G G G G G A A T T G G T T T T C C C C G G C C C C A A T T C C C C G G T T T T G G G G A A T T T T C C T T C C G G 0 0 G G T T C C G G G G T T T T A A T T C C A A T T A A C C T T C C C C T T T T G G C C G G G G C C A A C C G G C C A A T T A A G G T T C C C C C C A A C C A A G G G G A A T T G G C C A A A A A A T T G G C C T T C C T T G G T T A A T T T T T T C C G G A A C C A A T T T T A A A A A A G G G G C C T T A A T T C C G G G G T T C C G G C C G G G G C C T T T T C C A A C C G G C C C C T T A A C C T T T T T T G G G G G G T T G G A A C C C C G G T T G G T T C C A A C C G G A A G G T T G G T T C C C C G G A A T T G G A A T T A A G G T T A A C C A A C C G G T T T T T T 0 0 A A C C T T T T A A G G C C C C C C T T G G C C C C G G G G 0 0 C C A A T T A A C C 0 0 A A C C T T C C G G C C C C T T C C T T C C G G A A T T G G G G C C T T G G C C G G T T C C C C G G C C A A A A A A T T A A G G C C A A A A G G T T C C G G G G G G C C T T C C C C T T G G T T A A G G T T C C G G G G G G T T C C T T A A A A T T G G A A C C A A G G C C G G A A A A T T G G C C C C C C C C T T G G T T A A T C G G G T G G G G G G G G C A G G G G C C C C G G C C A A A A G G G A G G C T G G A A T C A G T C C C A G A G G G A A G G C A A G G A A A A A G G A G G G A G T T A G T C G G G G G G G G C C C C G A A G A A C C C C C C A A C C C T T T A A A A A A A A A A A A C C C C C C A A G G G G T C G G C T T G G G G A G G G G C T T T C T A G 0 0 C C G A A A G A A G A A C C C C A A G G C T C T T T G A C C T T T C C T T T T G G G T C G A G G T T C C G G G A A A G G C T G G T C A G C A A G G A G A G A G G 0 0 C C G G T T T T C C A A G G T T T C C C A T G A A T A A A A G G T T A A C T C C G G C C G G T C T C G G A A C T C C T T A A A A C C A A G G 0 0 T T A A C C T T G G G G G G G G T T T T C C A A T T C C C C G G G G A A G G G G G G T T T T G G T T G G A A C C T T T T A A C C C C A A C C C C T T C C C C G G A A A A A G G G A G C C C T A A A A T C T T A A A A A A G G G G T T A A T T C C G G A A C C G G T T C C G G G G T T A A G G A A T T C C T T A A G G T T G G T T C C G G C C T T G G G G A A T T G G 0 0 T T T T T T T T G G C C C C G G C C G G C C A A T T A A C C G G G G C C C C T T A A A A G G T T T T T T C C G G A A G G G G C C G G C C A A A A C C G G G G A A T T A A G G A A A A C C C C G G T T T T G G T T C C G G T T A A T T T T C C A A A A A A A A G G T T C C C C T T T T T T C C T T T T A A C C C C T T A A A A A A G G C C G G C C A A C C C C C C I I T T C C G G T T A A T T C C C C G G G G A A G G C C A A A A C C A A C C A A G G G G G G G G C C C C G G C C A A G G G G A A T T T T T T G G C C A A G G C C G G C C G G G G G G T T G G C C G G A A C C C C G G A A G G C C G G G G A A T T G G A A C C G G T T G G 0 0 0 0 A A C C A A C C C C C C C C A A A A A A G G G G A A C C G G T T I I C C T T C C C C G G C C C C C C A A G G C C A A T T C C A A C C G G T T G G A A T T C C T T T T G G A A G G T T C C G G C C C C G G A A C C T T G G C C G G T T C C C C T T G G C C A A C C G G G G T T T T A A C C A A C C C C G G A A G G T T G G G G A A G G C C G G A A G G A A G G C C C C C C G G G G G G A A C C G G C C C C G G C C A A A A C C T T C C A A A A T T T T G G C C C C C C G G C C G G T T T T A A A A G G A A T T C C C C G G G G C C G G T T A G C T A A G A C C G A G T A A C C T T T T G G A G C C T T G G G G A A C C C C C C G G C C G G G G T T T T G G T T C C G G G G C C C C T T C C G G C C A A G G T T T T C C G G G G C C G G T T A A G G G G A A G G C C G G A A G G A A A A G G G G C C A A T T C C G G C C G G A A G G G G G G C C C C T T G G C C A A A A C C T T C C A A G G A A C C G G T T C C T T T T A A C C T T T T T T C C T T G G T T A A T T A A T T C C G G C C T T C C G G T T A A A A G G C C C C G G T T C C T T T T A A G G A A G G T T G G C C A A G G A A G G T T C C C C T T C C T T A A A A C C A A G G C C C C A A T T G G A A G G C C C C A A C C A A A A A A C C G G A A C C C C A A T T T T C C A A A A C C T T T T 0 0 T T C C T T T T C C G G A A A A C C A A C C A A G G G G C C G G A A T T G G A A T T G G C C T T T T C C T T A A A A G G C C C C G G G G C C G G G G A A C C A A C C C C A A C C A A A A G G G G T T I I A A T T C C G G C C G G G G C C C C C C C C C C G G G G T T C C A A G G A A G G G G T T C C A A T T C C T T G G C C G G G G C C T T C C T T C C G G T T T T C C A A A A C C C C G G G G T T C C A A G G G G T T A A A A G G T T G G A A G G A A T T G G T T G G A A C C C C C C G G G G C C G G T T T T G G T T T T A A C C T T C C C C G G T T G G T T G G T T G G A A C C A A T T T T C C C C A A T T T T G G G G C C T T T T T T C C C C C C G G T T G G T T G G C C G G A A C C C C T T G G T T A A T T C C C C T T A A T T C C C C T T T T C C C C C C G G G G C C G G C C G G C C T T T T G G C C C C A A A A T T C C G G C C A A T T C C C C G G C C T T G G G G G G G G C C C T G A A C C C G T A G T C C C C C C C G G C T C C G G A A C C G A C T G A C T G G T C C C A A C C G G C C G G G G C C A A G G T T C C T T G G C C A A A A A A A A G G C C T T T C A A C C T T A A A A G G G G A A G G G G T T G G T T T T G A T G A A G G C C C C G G C T C T C C T C G A G A G G A G G G T T G A C C G G T C G G G G A G G A G G C C A G A A A A T T C C G G G A G G G A C T G G G A G G G C C C T T G G C C T T C C G G G A C C G G T T A G C T T C G T G A C C T G C C C C G A T C C C T T G G G A A A C C G A C T C C T T T T A G C T C T C C T C G G A A T G A G I I C C C C C C G C A A C T C T G A T T C C T T G G T C A A C A C T C C G A G G G A G G T C G G C T C C C T G G G G G G G G C T G A A A C C A G C C A G T C T T G G C C C T G A T T G G C C A A C C G G A A A A C T G A G T 0 0 T C G G T C T T A A G G G G G A T T T T A A G G C C A A A G T C A A C T T T C C G G G G T T A G T T T T T T C C T T G G C C C C C C G G G G T C A A T G G G T T G G 0 0 T G G A A A G T G A T C A G A G G A G G A G T C A A G G C C C C T C A A G G C C T C G G A G G G A A A A C C T T A A T T C C T T C C G G G G A A C C C C T T C T G G C G C T G G G A C C G G T T G G G G A A G G C C C C T T T T G G C C C C G G G G C C G G G G C C A A T T T T G G C C G G T T T T 0 0 A A G G 0 0 G G G G T T C C T T G G T T T T G G A A C C C C G G T T C C G G C C G G A A C C A A C C A A G G G G C C G G A A T T G G T T A A C C G G A A C C T T G G A A G G C C C C C C T T C C T T T T D D G G C C A A A A G G C C T T 0 0 C C C C G G A A T T C C C C C C C C C C T T G G T T G G G G G G C C G G A A A A C C T T T T G G C C C C T T A A G G A A T T C C G G C C T T A A G G G G 0 0 T T A A A A T T G G G G 0 0 G G C C T T T T G G T T T T C C T T C C C C T T C C T T G G C C C C A A G C A A A A A A A A C C T T T T C C T T T T I I D D 0 0 A A T T G G A A G G C C 0 0 A A T T T T G G T T A A C C C C 0 0 C C G G A A G G C C C C C C C C G G G G T T T T C C G G G G G G G G G G T T G G C C T T T T T T C C C C T T T T G G T T G G A A T T C C T T C C G G G G C C G G C C G G C C G G G G 0 0 C C G G C C C C C C G G C C G G C C A A C C C C G G T T T T C C T T C C A A G G C C G G A A C C A A C C C C C C A A G G C C C C T T G G T T G G C C A G 0 0 C T C C A A 0 0 T C C T C T C A 0 0 0 0 G G C C T T A C T C G A A A A A C C A A A G A A C T C C G G T C G G C T C T C C T T 0 0 G A A G C C G A C C G C G G G G 0 0 T C G G T T G G G T 0 0 T C A A C C 0 0 0 0 C C T T C C C C 0 0 A A T C G G T C T T G G G G 0 0 0 0 A A 0 0 0 0 0 0 0 0 T T A G T T G G C C T C G A C C G G G G 0 0 C T C C C C G G A G T T G A G A T T G G A A G A C T G G G A C T C G A G G A G G C C C C G G T T C C C C A G G A C C C T C T C C T T C C G G T C A A T T D D C C G A G T C T C C C C C C C T 0 0 A G 0 0 G A C T G G A G G G C C G G A G A G A G C C C T T C C C C T G G T C C T T T 0 0 C T G G T T C C G A C C C T T T C C C G T G T T T T G G C C A A G A T C G G G A C C G G G G C C 0 0 A G G G G G T T G G G G G G G T A C C T A C A G G G C T T T T T C C G G T C G A G G C T T G C A G A G G C C G G C A C C G G C C A A G G G A C C G A C T G C C C C C G A C C A A C C C C C C C T T T C C A A T T T T A A G A G A A G G G C C 0 0 G G A A A A C C A A T T 0 0 C C C C T T T T C C T T G G C T A A C C A A C C C C A A A A T T C T G A C C T C G A G G C C T T C T G T G G C C G G C T C C T C G G C C A A C T C C C T A G A G C C C T G A A G 0 0 A G 0 0 G A C T T C C G G A C T G A C C T C T C G G T C G A G A A G G T A G A G C T C T A G 0 0 C T A G T C T C C C 0 0 C C G G G A C T T C C C G G G G C C 0 0 A A T T T T G G C C G G C T T C T C C T C T C C G G C C C T G G C C G G T T C C G G C C G G C C A G C A A G G A C C A A C C C T A A C C G G A A I I C C A A C C T T A A T T T T T T A A G G A A A A T T G G C C G G A A T T T T C C C C C C T T G G A A A A C C A A G G T T A G G A C C A A C C T G G A G A G A T C T C A A A G C C C T C T C C C G G G G G G G A C G C C C G G G A C T C C G A C C G G C T T T C C T C A A A G C T G A T C C C C G T C T T A A T T G G C C C C G G C C A A A G T C C C C C T T T T G A G G C T T T C C G G G A T C T T G G A G G G C C G A G G G G G G A A G G C C G G T T C C C C G G G A G A G G I I A G C C A A C C G G T T C C C T A G C G C C 0 0 0 0 C T C C G A A A G G A A A A C C C C C C C C G G T T C C A A C C G G A A G G G G A A T T G G G G G G G G C C C C C C T T C C C C T T T T T T T T C C A A A A C C D D I I A A A A 0 0 A A G G T T C C T T C C C C C C T T T T C C G G A A G G T T G G G G T T C C G G C C C C G G G G C C G G C C T T G G C C A A C C 0 0 G G D D A A T T G G G G A A C C C C G G T T G G G G T T G G T T T T G G G G G G G G C C C C G G 0 0 A A G G G G T T G G A A A A C C C C G G C C C C C C T T D D G G G G C C G G C C T T D D T T G G C C T T C C G G T C T T A A G G C C G G G G C C T T T T A A C C C C G G C C T T T T C C T T A A C C T T A A C C G G A A A A A A C C G G G G T T G G C C T T G G C C T T A A A A C C T T C C G G T T G G A A T T T T C C C C A A A A C C G G A A C C C C G G C C T T C C G G T T T T C C T T C C G G C C T T G G C C C C T T C C A A T T A A A A G G G G G G A A T T C C A A A A T T A A T T C C G G C C C C T T T T C C A A G G C C C C A A T T C C C C A A G G A A A A A A A A G G C C T T T T C C G G A A T T T T A A C C A A G G A A 0 0 G G T T G G C C A A C C C C C C T T A A A A A A A A T T C C G G T T G G A A C C G G G G G G C C T T C C G G A A T T A A T T T T G G C C G G C C C C G G G G A A A A G G G G C C A A T T A A T G A G C T G A T C C T C C C C G G A A G G C C 0 0 C T A G C C C C G G A A C C A G A C T T T T G G C T T C T C A G G G G G G A G G G G C C G G C C G G C C G G T T C C C C C C A A G G A A A A G G T T I I T T A A A A C C G G G G A A C C G G G G C C G G 0 0 T T C C A A G G G G G G G G T T G G C C T T C C T T C C C C T T C C C C C C C C A A T T A A T T A A C C T T G G G G C C T T G G T T T T A A T T C C C C G G C C T T G G T T G G T T A A C C 0 0 0 0 G G 0 0 0 0 C C G G C C C C A A T T T T G G C C C C C C C C C C A A A A G G G G C C G G T T G G A A G G G G C C C C A A A A C C G G G G C C T T A A G G T T G G T T G G T T A A A A G G G G G G C C C C C C C C G G A A C C C C G G A A C C C C A A G G 0 0 G G 0 0 0 0 A A A A T T T T C C G G A A A A T T A A T T T T C C G G G G G G C C T T A A C C C C C C T T T T T T A A A A A A A A G G G G T T T T C C 0 0 C C G G A A G G C C T T G G G G G G A A G G A A T T T T C C G G C C C C G G G G T T A A A A A A C C A A A A T T T T C C A A T T C C C C T T C C G G C C C C G G T T T T T T G G C C T T T T G G T T C C G G A A T T T T T T C C A A A A T T G G C C G G I I A A G G A A A A G G A A T T C C A A G G G G C C A A G G G G A A T T C C C C A A C C T T A A T T T T T T C C C C T T G G T T C C G G G G D D T T G G T T G G G G T T G G T T A A G G 0 0 G G C C C C T T A A A A T T G G T T A A A A A A G G C C G G A A C C T T T T T T G G G G G G A A T T T T C C A A T T A A C C C C G G G G C C G G T T A A A A C C G G T T A A C C C C C C A A A A G G C C G G G G C C C C G G T T C C C C T T G G G G A A T T C C T T A A G G T T G G T T T T T T T T T T G G T T T T T T G G T T A A A A G G G G G G T T G G G G C C A A G G A A T T A A T T T T C C A A G G A A A A G G C C T T A A G G G G C C T T C C C C G G T T G G C C C C T T T T G G G G C C T T C C G G C C A A G G G G T T T T T T C C C C T T A A G G T T G G C C G G T T G G C C C C G G G G A A A A T T A A 0 0 C C G G T T C C C C A A T T G G G G G G C C G G C C C C T T T T T T C C T T C C T T G G T T C C C C T T A A A A T T T T T T G G G G C C G G G G A A G G G G C C C C I I C C T T T T A A G G C C C C C C A A A A C C A A C C T T T T A A A A G G C C A A G G C C A A G G G G T T 0 0 G G G G A A T T A A G G G G T T G G A A C C A A C C T T T T T T T T A A T T C C C C G G T T C C G G A A C C C C C C A A C C C C C C A A A A T T C C G G G G C C C C G G C C A A A A C C T T C C I I C C T T G G C C G G G G C C T T G G G G C C C C A A G G G G A A G G C C G G T T T T A A C C T T T T T T G G A A T T C C G G A A C C G G A A G G G G G G C C C C T T C C G G T T A A T T T T G G A A G G T T G G A A T T A A G G C C A A T T A A A A C C T T T T G G A A A A C C C C C C G G G G G G T T T T A A T T C C C C A A C C C C T T C C G G A A C C G G C C A A G G A A A A C C G G C C A A G G G G C C T T G G C C T T G G T T G G T T A A G G C C G G C C C C T T A A C C T T G G T T G G G G A A G G C C T T C C T T T T G G C C G G C C C C T T C C G G C C T T T T G G G G A A T T A A A A C C A A C C A A A A A A C C G G T T C C T T T T C C C C T T T T T T T T C C T T A A A A A A G G T T A A A A C C G G A A T T T T C C G G C C A A T T G G G G T T A A A A A A C C C C C C G G G G C C C C A A G G T T T T T T A A T T C C C C C C C C C C A A T T A A C C T T T T C C G G T T C C C C C C C C T T T T A A C C C C C C T T G G T T A A A A G G A A C C C C G G C C C C T T C C G G C C G G G G A A G G G G G G C C C C T T G G A A T T C C A A A A C C T T C C A A G G A A T T G G T T A A A A A A T T A A A A T T A A C C G G C C C C A A G G T T A A C C A A T T C C C C A A A A T T T T G G T T C C G G T T T T T T C C T T G G T T T T T T A A C C T T A A G G A A C C T T G G C C G G A A G G C C C C A A C C G G G G C C T T A A C C G G G G C C C C C C C C C C G G C C T T G G G G A A C C A A C C G G C C G G C C G G T T C C C C T T A A G G A A T T G G 0 0 0 0 C C C C 0 0 0 0 0 0 0 0 T T G G 0 0 0 0 0 0 0 0 0 0 C C A A 0 0 A A G G G G A A T T 0 0 0 0 C C T T T T C C T T C C C C 0 0 T T 0 0 G G G G C C 0 0 G G G G 0 0 T T 0 0 A A A A T T T T C C C C G G T T C C C C C C C C G G C C A A T T C C T T A A G G A A T T A A G G T T T T C C 0 0 G G 0 0 G G G G G G C C A A G G G G T T C C T T T T A A A A A A G G T T A A 0 0 0 0 T T 0 0 A A A A T T A A A A 0 0 C C A A G G C C C C C C G G A A C C G G G G G G A A C C G G C C A A C C C C G G C C T T G G C C G G A A T T C C G G G G A A C C C C T T A A T T C C C C A A C C T T G G 0 0 A A T T T T T T 0 0 0 0 G G T T G G A A G G G G C C A A G G T T G G A A A A A A G G T T C C T T T T T T A A G G 0 0 G G A A C C G G G G G G G G C C A A T T G G T T C C G G G G A A T T D D A A C C C C T T G G T T A A T T G G A A T T C C D D G G G G G G C C G G G G G G G G A A A A C C G G G G A A T T C C G G A A A A C C G G C C A A T T A A A A A A T T T T A A C C T T A A A A G G C C T T C C D D T T G G C C G G T T C C T T G G C C G G T T G G C C C C G G G G T T T T C C G G G G T T A A A A G G G G G G T T A A C C C C T T T T T T C C C C T T A A C C C C T T T T G G T T G G C C T T G G A A A A G G C C G G T T G G 0 0 C C C C A A A A G G C C T T A A A A G G C C C C A A T T C C T T A A T T C C T T C C I I G G C C C C C C G G A A A A G G G G G G C C C C C C T T T T G G C C C C G G G G A A C C C C T T C C G G T T T T C C T T G G A A T T C C A A G G T T G G C C 0 0 G G A A C C G G C C C C A A G G A A G G A A A A C C A A G A C C G T G A T A C C G G A A C C G G A A A A G G A G A C A A A A D D G G G A G G G G G G T G 0 0 C T G A C C G G T C A A T G C C A A G G T T C C D D A A C C T C C C T T G G T T C C G G T T C C G A A G T T T T G G T T A A C C A A G G C T C C T C G G C T A G 0 0 G G G A G A G A T T T C A A A A A A G G A G G C G A C G C T T C T A G C 0 0 G C A C T T T T A A T T G A C C C T C C T C C T G C T C C T A A T T C T G A A G C C G G T T C C C C 0 0 G C C A G G C C T T A A T T T T A G A A C T T C A C A T C T T T T C C C C C G G T T A A G G C T T T G G G G T T T T G G C C G G A A A A G G T T C C G G G G G G T T T T G G T T G G T T C C G G C C A A G G C C A A A A T T A A G G T T G G C C A A A A T T G G A A G G I I T T C C G A G G A G G G A A C C G A C C C C G T A A G G G A G G A A G A G G G A T T G G T T A A T T T T G A A G A G A A C C T G C C A A C C G G T T G G C C C C G G G G A A C C G G T G C C A A T T C C G G G G A A T T C C C C C C C C A A T C C G A G C C C T C G C T A G C C T T T C T C C T C G G C A G T C C T G G G G C C A G A G A A A G G A C T C C T A C T G G G G C C A C G G A A T T C C T C C C G G T T A A C C G A T C C C G G T C G G C C T C C T G G T C T C A G A G G G G G C A G A C C T C A A A A A A C C C C A A C C G G T T A A G G C C T T G G A A A A C C T T G G C A C C A A G G C C C T G G C C C C C T C T C C C C C C C C G G G G A G C A G G A A T T G G G G G G A A T T C C G G G G T A G G C C G G G A C C G G A G 0 0 T C C T C C C C C C G A G A G G G G C C T G T T A A C C C C G G A A C C G G T T G G G G G G C C A A C C G A T T G G A A T T G G G G G A C C G A G G C T T T G G G A C C C C G G T C G G C C D I C C G G G G C T G G C C G G T T C T C C D D G G G G T T T T A A A A C C T C C C A G T T C T G G G G C C A A G G G G C C A C G G T C G T C A A G G T G T G A C G A G G A A A A A G G T T T T A A G G A A T C G G T C C C T T C C G G G G C C T T G G T C G A C T A G T T A G 0 0 C T G G T T G G C T G G A A C C A A A A T T T T C C G G T T C C G G A A A A A A T T C C A A C C C C G G G A A G G T G G G A A G C C C C T T C C C C G G C T C A C C A A G G G G G G T T C C G G G G 0 0 A A A A G G C C T T G G G G G A C C T A T C G G T C T T G G G G C C A G C C C T C C A G T T A G G A A A T C C T A A G G G G A A T C C T G T A G G G A A A A T T G G C C A A T T 0 0 C C T T C C G G T C C C G A G G G A A A T T C C G G C C G G A A G G G G G G G A C C G G C C T T G G C C G G A A T T G G C C T T A A A A G G C C C C G G A A T T C C C C T T A A A A G G C C C C G G C C G G A A G G C C G G G G T T G G T T T C T T A G G G T T A G G G G G G G T T G G C C T T C C A A G G C C T T C C A A G G G G G C A A G G G G C C T T G G A A T T G G A G C A A A A A C C G G G G G G C C C C G G C C G G C C C T 0 0 A G A A G G 0 0 G A G A A A G A G A C T C C T T A A C G G T G G C C C T G G A A T C C T T C G G G G G G C C A A T T A G T T A A A G A A A G C C A A G G G A T T A A G G A A G G C C C C G G A A T T T T G G G G C C T T G A C C A A T T G G G G T T G G C C C C C T A A G G G G A A C C A A T T T T G G A A G G T T T T T G G G T C T C C A A G G A A G C C T T G G A G A A C C G G T T A G T T C T C C A A A G G G T C C T A G G G G G A A A A T T C C G G C C A A A A C C A A C C C C A A A A A A C C T T G G A A A A G G C C A A T T A A C C T T T T T T T T A A G G T T C C T T 0 0 T T C C T T T T T T G G G G A A C C A A C C A A C C T T A A C C G G G G A A A A T T C C C C T T G G C C A A A A G G A A G G T T A A A A G G T T T T C C C C T T C C C C T T A A C C G G T T C C C C C C C C C C G G T T T T T T A A T T A A G G C C T T G G A A G G A A A A G G A A T T A A T T T T C C G G G G C C T T G G G G T T G G C C G G G G G G G G G G A A T T A A 0 0 G G T T C C G G A A T T T T C C A A T T G G A A T T G G C C G G A A A A C C G G T T C C A A A A C C C C G G G G A A A A T T C C G G C C C C G G C C G G A A G G C C T T A A A A C C C C T T G G T T C C A A C C T T G G T T C C A A G G G G C C A A C C T T G G A A T T G G C C C C T T C C G G A A T T A A T T A A T T A A A A G G G G G G A A T T G G T T C C T T A A A A T T T T C C A A G G T T G G T T T T C C G G G G A A A A C C C C C C G G T T T T C C T T C C C C G G A A A A A A G G T T G G T T G G C C T T A A C C C C T T A A A A G G A A A A A A C C C C A A G G A A T T T T A A C C G G G G G G T T G G G G T T T T G G G G T T C C C C T T G G G G C C G G G G G G T T C C T T C C T T T T A A A A C C C C 0 0 A A A A G G G G 0 0 A A A A 0 0 C C A A C C C C A A T T T T C C G G A A C C T T T T T T A A A A C C C C G G G G G G C C A A A A T T T T A A T T T T C C T T A A T T G G G G G G G G T T G G G G T T A A C C G G T T C C C C A A C C G G G G A A T T G G A A A A T T C C C C C C C C G G C C C C G G T T G G C C G G D D C C T T A A A A T T C C C C 0 0 C C D D T T T T A A A A G G G G G G A A C C C C T T T T C C C C C C A A A A G G G G C C T T C C G G C C G G A A A A A A A A A A T T T T G G C C C C C C G G C C G G G G G G A A T T G G C C G G C C C C A A T T A A G G T T G G T T T T C C C C A A C C C C G G G G T T C C G G G G C C G G T T T T 0 0 G G C C C C G G T T G G G G A A T T A A T T A A G G T T T T C C T T A A C C C C G G C C C C G G T T A A A A G G G G T T T T G G G G C C C C C C C C C C G G A A G G T T C C A A C C T T A A G G G G C C C C C C C C C C 0 0 A A A A A A C C G G G G G G G G C C G G A A A A G G A A G G A A T T I I A A A A T T G G G G A A G G G G I I T T T T C C T T T T G G T T C C C C T T A A C C A A T T 0 0 A A A A G G G G T T G G T T 0 0 C C G G 0 0 G G T T G G G G T T T T C C C C C C C C G G G G I I A A G G T T C C G G T T T T A A G G C C G G C C G G A A A A G G G G A A A A A A A A 0 0 A A A A T T C C T T A A G G A A G G A A G G C C A A G G C C T T A A C C G G T T T T A A A A A A T T G G T T T T G G T T A A A A C C G G C C C C T T G G A A G G A A A A T T C C C C G G G G T T C C C C T T A A G G C C I I G G C C A A A A A A C C G G C C T T A A T T A A A A A A C C C C A A G G G G T T G G G G C C A A A A A A D D C C T T C C C C A A G G A A C C A A A A I I C C A A T T T T 0 0 A A T T G G A A A A C C G G A A G G T T T T A A A A A A A A C C T T G G T T A A C C A A T T A A C C T T G G C C G G T T A A G G C C C C G G G G G G G G C C T T C C T T C C G G G G A A G G G G C C A A G G G G A A A A C C T T G G C C G G G G G G G G G G T T C C T T C C T T G G A A G G A A G G G G C C A A C C T T C C G G C C A A A A G G G G C C G G T T G G T T T T T T T T T T A A G G G G T T A A C C G G T T G G A A T T A A T T T T C C C C T T C C T T C C C C G G 0 0 C C G G A A C C G G C C G G C C G G T T A A 0 0 T T A A C C T T G G G G G G T T A A G G G G G G T T C C C C 0 0 C C C C G G A A 0 0 A A G G A A G G G G G G C C C C T T T T T T G G T T C C C C G G A A C C G G A A G G G G G G G G A A T T A A G G C C C C C C T T T T G G G G C C G G T T C C C C A A T T T T G G G G C C C C G G A A C C G G G G A A T T G G C C G G G G G G G G T T G G A A C C G G A A T T A A T T G G C C A A D D C C G G C C C C A A G G T T C C T T A A C C G G T T G G C C T T G G A A G G C C G G G G G G C C C C A A T T C C C C T T G G A A C C G G G G C C G G G G A A T T C C C C G G T T I I T T C C T T A A G G T T G G T T G G A A T T T T A A C C G G A A G G G G T T A A T T A A G G T T A A C C A A T T G G G G G G G G A A G G G G G G G G C C A A G G A A G G C C G G C C G G C C T T T T G G A A G G C C C C A A G G C C C C A A G G G G C C C C G G C C C C A A C C T T G G A A D D C C C C C C I I G G C C T T T T G G C C C C C C T T A A T T G G T T T T G G G G C C C C G G G G T T C C G G C C G G T T T T C C A A G G C C G G G G T T G G T T C C A A G G T T C C G G C C A A G G C C G G C C C C C C T T G G G G A A C C C C G G G G C C G G C C G G G G C C G G C C C C G G T T G G C C A A T T C C C C A G G A G G C C C T C T T T C T T T A A T C G G 0 0 G G C T T T A A C C T G T C C C G G G G C C A A A A T T A A G G C C C C A A G G G G G G C A T C G T G A C T C C C T G A A A T T A A C C C C A A 0 0 A A A G C C G G C T C C C C G C C C T T C G T T A A G G G A A A G G C A G A G G C C G G C C A A A A A A A A C C C C C C C C A A C C C G A G T C C C A A A A T G A G G G C C G A G T T C T C T T G G C C 0 0 T C G G G T G G A A C C T T G G C C G G C T G G C C G A A A C T G C G G A A A A C C G G T T C C T T C C A A T T G G T T T G C C C C G T C C T T T T G G A A T C G G G A G T A A C T A A T T C T T T C C T C G G A G G G C T G A G A A A G G G G C C A A D D A A G G C T A G A A G G C T A G C T A G C C G A C A T G T T T C C T C A C C G G A G C T G G T C A A T T A G T C G A T T G G T T C C A G C C T T C C C C G G C C G G G A A A G A A A A A A A C C G G I D A G T T G G T T A A C T G T C C G G T T G G C C T C A G C C C G G G T C C C T T T T G G G A C T G C C C T T T T C C C C G G G G T T G G A A G G A A G G G G T T G G T T G G G G C C T T A A A A T T A A G G G G A A G G G G G G A A A A G G A A C C A A A A C C C C A A C C T T C C T T G G A A G G T T T T A A T T T T A A A A G G G G A A G G A A C C A A A A G G T T 0 0 0 0 G G G G A A G G G G T T C C C C C C C C G G A A C C A A C C C C T T A A T T C C G G A A T T G G G G G G G G 0 0 C C G G T T G G G G C C G G T T T T C C G G A A C C G G G G G G A A G G T T C C A A C C C C C C T T T T T T T T A A C C T T G G T T C C C C A A T T G G G G A A G G G G T T T T A A C C T T G G C C A A C C G G C C G G C C C C A A A A A A G G A A T T G G T T G G T T C C G G T T C C C C A A A A C C A A A A G G G G C C C C G G G G A A G G G G C C A A T T T T A A G G A A G G G G G G A A A A T T C C G G G G T T G G T T T T G G G G G G T T A A G G A A C C A A C C G G T T C C C C T T T T C C C C G G A A C C A A C C G G C C A A A A A A T T G G C C G G G G G G A A G G G G C C G G A A C C G G C C C C G G C C C C G G C C C C T T A A T T A A A A C C G G G G T T G G C C A A G G C C A A A A T T C C C C C C T T T T A A T T T T G G C C C C T T C C G G G G T T G G A A C C A A A A T T T T C C A A G G A A G G A A G G T T A A G G C C G G A A G G C C A A C C A A G G G G A A C C A A A A T T T T A G C T A C C T C A G A D D C C T T A G T T G G I I C C T T G G T T A A C C C C T T T T G G G A A G A C T T C C G G G G C C A A C T T T T T G G T T G G C C C C C C C T T T G A T C T C A C A A C C C C G G T T C C A G C C C T T T A A T T T C G A A G T C G A C C T T A C C T A A G G A A G G G A C T G G T C T G D I G G G G T C T C 0 0 A C T G G G G A T C G G C C G T G G A A G G C C T T T T T T 0 0 A A A A A G A G G A T C T C G G C C T C G G C C G G C C G G T T T T G G C C T C C C C C T T A G T T C T A A G G A A T T I D T C C T A A C C A A C C T T C C G G G G G G A A G G T T C C G G A A C C A G G G A A G G A G A A C C T C A A G A T C G A T T G G C C C C A A C C C C C C C C A A C C G G G G A A G G T T C C G G T T G G A A C C T T C C C C G G T C C C A A G A C C T C C T C C G G T C T T A A A A G A A A A A A C 0 0 C C A G G G C T T T A A G G G A C C 0 0 T C G G A A A A T T G G A G C T G G G G C C A A A G A A G G A C G A G A G G G T C C T T C T C G G G T C C G G A T T T G C T C T T T A T G G G G C T C C G G C C A G C C A G T T T T G G G G G G A A A T G G G A C C C C T T T T A A A A T T C C T T A A A A G G G T 0 0 A G T C C C 0 0 G G A T T C C T C C C C A A T C G G G G A G T T C C C C G G 0 0 C C T T G G G G G G A A 0 0 T C A A C C G G G T C T G A G G T C C C A A A A T C G G A A G A C C T C 0 0 D D G G C T T T C C G G T T A G G G A C G C T C C C T T G G T T A A A A G G T T A A G G A G A A C C A G C T C T A G G G G G T T C C T T C A C A C T C C G G G G G G G G C C G G C C C C G G C T T C G G C C G G G G 0 0 A A G G G G C T G G T G T T C C T T C C C C A A C C A A A A D I A G G G T C C C G G G G A A G G C C T T A G A C T C G G T T G G C C C C G G C C C C A A A A A A A A C C G G T T T T A A C C T T T T G G C C C C G G T C G C G G C C C C A A G G G G G G T T T T T T C C A A T T C C C C A A T T G G G G A A T C 0 0 T T G G G G T C C T T C G G G T G A G A G G G G G A T C C C A G A G 0 0 G A A G C C C T C C G A G G C C G G C T C C G A C C G G T T G G G G C T G G C C G G C C C C G A G G C T A A C T C C C C C C T T G G A A G G A A C C C C G G G G T T G A C G G G A G G G G C T G C C C C C C C C C C A G G G A G G G G G T T A A A A C C C C C C C T T T G G A A T T G T G G T T G G T G C T G T C T G G A G A G A A 0 0 G G C C G G G G A A G G G G T T G G C T A G G A C T T C T G G T T T C C T T T T C C C C G A C C G A G G C C T T A A G G T T T T G G C C G A C T G G A A G G A A G G A G G G T T A G G G A A G G A G A A A G C C A G G G C C G G C C T T C T G G G G A G A G T T G T G G G G G A G G C T A G T C G G G G C C C C 0 0 C C T T G G G G C C T T C C T T T T A A 0 0 C C C T G G C T G G C C C T C T C C G A G A A A T C A G C C T A G G G G G G C C 0 0 C C C T T C G G C T A A C C G A T T C T A A G G T T T C G T T T C C T C C T C T C C G G G G T T C T A A A A T T T G T T A A T T C T A A T T G G C T C C G G C C C C I I A G G G T T G G 0 0 G G A G G G C C G G G G A G C C T C G G C T T T G G G G G G T T G A A A A G C C T T A G A T C C G G 0 0 G G T T A A G A C T T T C T G A C T C A T T G G G G A C T T T T G G A A G G T T A G G G C C C T G T T C G T C C G A G A T T A A T T C C C T C T T T G A G G T C T C G G G G C C G G G A C C C C A G A A G G C A A G C T C C A G G G C C T C C G T C C G A C G G C C A A C C G A T T C C A A T T G G C T T C C C C C G G G G C T A C 0 0 T T G G G A A G T C A T A A T C C C T T T C C T A A C T G A C C G G A A C C T T T T A A C T C C C T G G T C A C C C A A A A C C C C G G C C T G A G T T A A G G G A C T C T A G G A A G G G C C 0 0 G G G A C C A G C T A G C C G G G G C C C C C C C C A A A A T T T T T T A A G G A A C C G G G G T T A A T T A A 0 0 T T T T C C T T G T C C G G A G T C G G C T C C C A G A C T G G G G G A C C T T C C A A A A G G C C G G C T 0 0 A A A A G G C C 0 0 A A C T C C C C C C C G G G C T T T G A G G C C G G A G G G C T A G G A G G G A T T G G T C T C G G T T G G G G T T G G T T T T C C T T T C T C T G C C C T T C C C G G T T A A A G G G G G C T G G A A G G C C G G T C T C A G G G T T A A G G G G C C C C A A C C A A G G G G G G G G C T A A T T G G T T C C T T C C C T A G T T T T C T T G A A A G G G G G C C G G T T G G T T G G C C A A G G T T A A T T T T G G G G T T G G C C G G G G C C G G A G C T T C G G A G C C C T C C C C G A A C C A G G G G C T C C C C G A T C C T G G C C C T T C A G T C A A G G C C C C C C G G C C G G C C T T G G G G C C T T G A G A T C G G T T G G T T C C T T C T C T C C G A T T T C G G G G A G G G G G A G G G A G C C A A A A G G G G C C G G C C T T C C G G G A C C A A T T C C G G A A C T C C C C C C G C C C G G C C C C C T C C C C G G A A G G A A G G G A C T C C G G 0 0 A A A A C T G G A G G A C C C C G A G G T G T C G T T G A A T T G G G G C C T T C G A G T C C T A T G G C C G G G G C C G G G A T C C C I I G C C T T C T C C C T T G G T G C C G G G A C C G T G G I I C C T G G A C T A A G A G G A A C C C C C T C A T T C C T C A A C C G G 0 0 T T G G G G C C T T G G A G T C C T C C A A T T C C C C C C C C C C G G C C T C A A T C G G T C G G G G C C A A A A C C C C C T T C A A C T T T G G C C A A A A T T T G T T G G C T A A A A G G G G C C A G C C G G C T G G C C C C C T C C A G G G G G A A T C T A G G C C C T C C G G A A A G G G T C T G A G C C T G C T A G C C T G G G T T T T A A T C T C C C C T C C C C A C G G A G G G T C C T T T A G C C G A A A T C T T A A A A C C G T T C A C A C G A D D T T C C C C T C T C G G A A A G G G T C T C A G G G A G G G C C A G C C G G T T C C C C G G T T A A G G G G G G G G T T C C A G C C C C A A C C G G G G A A C C T T G G C C A A A A C C T C G G T C A A A T C T A A A G I I C C G A C C A G C T G G G G T C C C G G T T A G C C T C A G G G G T C C G G C C C G A A C C T T C C G A G G G C A G C T A A C C A G G G A G A G C T C T T C C T G G C C T C C C A A A A C C C C G G G G T T G G G G G G T T G G G G A G G G A G G G G G G G G G A G A G A G T T T T C C A A G G C T A C C C C T T T T T T C G G G A A A C C C C C C G G G G G G T C A G T T T T G G C C 0 0 T C G A T C T T A A C C C T T T G G C C G G T T G G C C C T G G G G T T T T C C A A A A A A A A G G A G G A T C C T C A C T C C G G T C C C A C C C A G A G T T G A G G C C A A C C G G 0 0 A A A A C C C C A A A G A A G G A A C C A A C C C C G G G A A G C T G C C T T T T T C C G G T T G G G G C C A G A G T T C C C T G G A G T T A C T C C C T T C T T T G G A A C C T T C C C C A A C A G A A G G G T G A A A G A C G G G G A C A A C C A G C C G G T T A A G G A A C C G G C C G G G G C T A A C C C C T T T T C A C C C C C C T C T C T C A G T C C A C T G G T C C T T C C T G A C C G G T C G G T C C T C T T C A A C T C C T T C C G G A G A A T C T C T C T C G A A G G A A C A G A C C T C C 0 0 A A C C A A A A C C T T T T G G C C A A A A C C A A A A T T C C C C A A A A T C A G G A T T T T T T T T C C T T G G G G A A A A C C A A G G G G T T G G T T C C T T G G A A T C G G A A A A A A C C A A T T A A G G C C A A G A G G G G T T G A C C C C T T G G T T G G C C T T T T G A G A T C C T C C C C G G A A A A G A T T A A C C A G A C T T C C C T A A G G C C G G A A C C G G A A A A G A A A T T C C A A 0 0 T T G G G G T T T T A A C C G G G G G G A A C C G G T T A A T T T T T T C C G G C C C C T T T T C C A A C C T T C C T T A A T T T T C C G G T T T T T T A A A A C T A T C T A G T T A G T G A G A A G G C C C C G T C T T T G G A A C C A A G A G A C G C C C C A A A G C T C C C C C T T A T T C C C C T T T C G G T T A G C C T T A A C C T T A A C C C C I I T T G G A A C C A A T T G G G G T T C C G G G G A A C C C C C C T T T T G G G G G G T T T T C C A A G G T T A A T T G G A A G G T T C C T T A A G G G G A A A A A A T T T T T T T T C C G G C C A A G G G G A A A A C C C C T T G G T T G G C C T T A A A A T T C C A A T T G G A A T T A A G G C C C C G G A A 0 0 T T A A T T T T C C G G C C A A G G T T T T A A C C A A G G A A G G T T G G C C G G T T A A G G T T A A C C A A A A G G A A A A C C C C C C T T T T G G G G G G T T T T G G T T A A T T G G G G A A T T T T T T G G G G C C G G 0 0 T T A A A A T T 0 0 I I T T T T T T T T G G T T T T T T C C G G G G C C C C G G A A A A A A A A C C C C G G G G C C T T A A G G C C T T G G C C T T G G A A T T T T G G G G T T A A A A G G G G G G A A C C T T C C T T G G T T T T G G A A A A A A C C T T G G T T G G T T C C A A A A G G A A 0 0 C C G G T T G G G G G G G G G G T T G G A A G G G G T T A A A A T T A A T T G G C C G G C C G G G G C C G G G G G G A A G A T T A A G G A G G A G G D D T C C C G G C C C C C C T C T C C T T T G G G T G G C T A G A G C T A G G G C T A A C C 0 0 C T C C G G A A T T G T A G T C G G G G G G T T C C G G A T G A G G 0 0 C T A G A G A G A A T C C T 0 0 C C T C I D G G 0 0 C T A G G A A A G A C T T T T C C C A A C C C C G G G T A A A A C C G G C C A G A A T C G T G A 0 0 C T C A 0 0 0 0 G G C A I I T T G G C C T T C C T T T T A A G G T T G G G G C C G G 0 0 C C G G A A G G C C C C C C C C T T A A C C A A A A C C A A G G T T A A T C C C A A C C G G G G G G C C G G I D G G G G A A C C A A C C G G T T 0 0 G G A G T T A A A A 0 0 C C G G G G C C A A T T C C 0 0 G G T T A A T T G G C A G G A A T T C C G G A A A G G G C C C G C T T C A A G G A G A G A C C C G G T C A A C T G T A A G G G A G G T T T C G A C G T G 0 0 C C C C C C A A G A G G T C G G A G T C C C T T A G G A G G T T G G C C T C G G C C A A G G G G C C G G G G C C T G T T C T A A C T A A T T G G G G A A A A G G C T T T A C A A A A A C C C A G A G A G G T A G G G G A G A T T A G T T A A A A A G A A A A C T C C T T G G G G C C C C C C C T T T C C G A C C A A C T T T G G G A C C G G A A A A C C G G I I A A T T T T T T A A G G A A G G C C G G T T A A A C A A T T 0 0 G G T T T C G G A A T T T T C C A A G A A A A A G G C C C T G A T T G G T T T T G A G A G G A A A A A A T T A A G G A A A A C C A A G G A A G G A C C T T T G G G G G G 0 0 G G A A C C T T G G A A T T C C T T G G T C G A T G T T A A G G A A A A T T C C C C A A G A A A G G C C C C A A G G C C A A G G A A C A G A A G T G C T C T C C A A C T G G T C T G A G T T G G T C A A G G C C A A C C T T C C A G C T G G G A C T C A G T G A C T G A T T C C C C A A C C A A C C C C A A G G G G C C G G A A T T T T C C C T T T A A A A C T G A T C T T G G T T C T G G A A C C T T T T C C T T C C G G T T T T C A A G A A C T T C T C T T A A A A G G A A T T C C C C T T G G T T 0 0 C T T T C C C T G G C C C G G A C T T T C T C T G A A A T C G G G G A C G G T G T T A C C A A G G G T T T G C C T T C T C T A T C A T A G A A A G A C C T T G C C A T C G G T T G A C C T T C C C C T T G A A G C C C C A A G G T C T C C C A G C G C C G A G A G A C T G A G G A T G A G C G G C T A G T A T C C T C C T T C T T T A G C T G T 0 0 C T A A T T A A A A T T C C G G G G A G A A G A G G 0 0 A A A A C C C T A A A A G G T T G G A A T T A A A A G G G G T T T T G G G G C A A C G G G A C T G A T C C C A A G A G A G A T T G G C T T G G A G G G A C C G G A A C T T T C T C C G G T T T T C C G G G G C C G G T T A A G G G G C C A G C C C C C T G G C C T T A A C T T T C T C C C C G G A G T T G G T T A A G G T C A A G G C C A A C C A G C C T T G G A A G G C C G A A A T C A C C A T C G A A G C T T C A G G G C C C A C C G G G T T G C G C T C G C A G A G G A A C C A G A A T T T T A G A G C G C G T C A G A A T T A C T T G G A A A A C T T T C T A G T C G A A G C T A G C T A C C C T T C C G G C C T T G G G G C T T C G A T C C C C C G G A A T T A A C G C A G G G A G A G G T C T C A G A A T T C C G G G G G G C C G A C C G T T C G G T C C A G G A G A C T T A G C T A A A A C C G T C T T T C G T C A A T T T T T T G G C C A A G G T T G G G G C T G A G A C G T C A G C T C C G G T T T T C C A A C C A A C C A A C C C T A A C C C C C C A A G G T T C C C C T C G G G G C C C C G G C C A G C T G A G G C C T T G G C C C T T T G G C C 0 0 A C C T T T A C C T C T G G T C G A A A T T A G T C A A A A G G T T C C T T C C T T A A G G C C C C G G T T C C C C A C T T A A G G G G G G C C A A G G G G G G G A T T G G A A T T T T C T T A T T A A G G C C A G G A C A C A G G C T G G A A A A A A A A T T A A G G C C G A G G A A C C G G G G C C A A C C A A T T G G T T A G T C T A T T T T G G A A T T A A C T A A G G T C G G C C C C C C C C A A T T G A G A G A T T C G A A C C G G T T C C A A A A A A G G T T T T C T T T A C A A C T C C C C G A A A 0 0 A A G G T T C C T T A A T T G G T T T T A A A A T T T T G G A A A A G G T T C C A A G G A A G G A A A A G G G G C C C C D D G G G G C C A A T T G G G G A T C C T C T G C T T T T T C C G T T T C C T T T T A A T T A A C C C C A A C C G G A G G A I I G G C C C C C C T T C C C C T T C C G G A A A A A A T T C C T T T C T T C A T C A A G A A A G G C C G G A G G G T G G A A A C C G G G G G A T C G G G A G C G T T C T C A A C C G G G G G G C T G A G A I D T C C A T T A G C T G A C C G T T T G A G A T C A A T T G G C C C C G G C C T T C C T C G G G A T T G G A G G G T C C C T T G G C C G G C C G G C T A A G A C T T G C T C C G A C T C C T T G G A G G A T T G A C T G A A A I D T C A C C T C C A A C C A G A G T C G G T T G G C C G G G A G T A C C T G A G G A G T A G A T C G A G G G G A A C C A G C T G G A A G G T T T T G A T T G G G G T T G G 0 0 T T C C G G T T C C C C A A A A G G C A C C T T C C C C A G C T G G A A T T A A C C A A C T C T G G A G G G T C T T A G A A T T A A A A G G G G C C T C G G C C G G T C A A A A A A G G A A C C T T A A C C C C C C G T G T G G T T T C A A T C G A G G C C C C A A G A A G T C A G T T A A G G A A C C T T G A G A A A C C G G A A C C G G C C A G G G T T G C C A T C G A T T A A C G G T T T A A C C G G G A T C A G G T A G C C G G G A G G A G G G T T T C A A A A A A G G A C T T T T G G T T C C A T C T C T G G C G A A T T G T G G A G A A T C G G C C T T G G A A T A T C G A A G C T C T C T G A G G T T C C G G C C G A G C C C C C G A G G C T G G T T A A T T A A C C C C A A T C T T C C C C C C A G T C C T T T A A A C G G C C C C A A G A G G A A G G G G C C T T A A T C G A C C G G A A G G T T C C A G G T T T G G A G T G T T C T G A C T G A A C T C G T T C T A A G C T C T G G T T G G C C T T A A A A C C G G A A T T G A A A T T A A T C G G G G A A A A C T T T G G G G G G A A A A A A T T G G C C A A G G T T T T T T C C A A T T G G C C G G T T C C C C T T T T T T 0 0 T T 0 0 T T 0 0 T T A A C C T T 0 0 G G T T A A G G G G C C T T 0 0 G G A A A A C C A A C C C C A A C C G G C C G G C C 0 0 C C C C 0 0 A A A A T T G A 0 0 T T C C A A C C C C C T T C T T C C G G G G G G C C G G G G C C G G T T G G A A G G G G C C G G G G C C A A G G C C G G C C C C A A T T C C C C G G C C C C T T C C A A C C C A C C G G T C C C A A T C G G C G G G C C A G G G G G 0 0 T T G G C C G G C C C C A A T T T G A A G G G G T T A A C C G G T T G G C C G G G G C C 0 0 G G A A C C C C T T G G A A G G G G A A C C G G 0 0 G G C C A A C C G G C C C C T T G G C C T T A A T T C C T T G G G G T T C C C C G A C T T C A C T C T C A A T C C C G A T T A A C C A A A A T T T T G G C A A G C C C C A G T T G G C C G G T T G G C C G G G G C C G G A A A G C T C C A A G G C C T T T T T G A A G G A G C C G G C A T T G G G G G G C T C C C C T T T T A A G G C T G A T C A C G G T T G G C C T T A A C C A A C T T G G T G G G C A G G G G G G G G G C C A A 0 0 G G G G G A G G T T G A G A C T A A G G G A A G G A C C A A G G G A G G G G G G C C G G A A C C G G G G C C C C G A C C G G A A T T C C G G T T A A A A C C A A A A C C T T C C T T C C G G T T T T C C C C A A C C C C A A C C A A C C A A T T T T C C C A T C T A C T A G A G T C C A T C G A T C T C A G A C T C T C G A T C A A G A C G T C C T T C G A A G A G G A C C C T C T T C G A C T G A C C G G C C C C C T G G G A G G A G T G C C G A A G C C C C A A C T T C C T T C G A T C A A C C C C A G C C G G A G C C G G T T A A G G A A A G C T T T T T A A T T G G C C A G G G C C C C T T T T A A G A G G T A C C A G C C A A C C G G T C T C A G C C A A C C G G G G G G G G A A G G A A G G C C 0 0 C T T T G A G G C C A G G G C C G A C C T T A A A A T T T T G G C C G T A A 0 0 A A A A A A G G T T A A C C C C G G C C G G C C A A A A A A G G T T C T G G A C G G G G A G A T G G G G T T G G T T G G T T C C T A T C T T C C T T G G G A C C G A A A C C C T T C C T C C A A A G C C G A G A A A T T C C C C G G A A A C G G T T G A C C C C T T G T C A G G G G A A T T C T G G C T C C T T C C A A C C T T C C G G C C C C T T T T G G A A C C A A G G G A G G G G G G C C C C C C T T G G C C C C G G A A G G C C A A 0 0 T T G G C C G G G G G G C C G G G G C C A A C C T T C C C C A A C C T T G G C C G G A A A A A A C C A A G G T T C C G G G G A A G G G G G G C C T T G G A G T T A G G G T C A A G G G G T T G G G G C T G G G G A G C T G T C C G G G G C C C C C C C C G G C C A A A G C T T T T T G G T C T T C T T C G G A G G G C T G G C C A G C C T T A A G C G G C C A C G G T T C C G A G G A A G G A A C C T T G G A A A A C C A A G G A G G G C C C C C C C T G A G A G A C T C C A A A A G G A A C C T T C C C C G G C C A A A A G G A A G G A A C C A A G G C C C C C C C C C C G G G G C C C C C C C C A A C C T T C C C C T T G G A A A A G G T T C C A A G G A A A A G G C C C C C C A A A A G G A A A A G G C C A A C C T T G G G G A A T T C C A A C C G G C C T T A A G G T T T T C C C C C C C C T T C C A A G G T T T T C C A A G G C C A A A A T T C C T T A A A A C C C C I I T T G G C C T T T T G G C C T T T T G G G G A A G G G G A A C C T T C C 0 0 G G A A A A T T G G G G C C C C A A C C C C A A G G T T G G C C A A T T T T T T T T G G T T G G C C T T T T A A 0 0 T T C C T T C C G G G G G G 0 0 C C C C T T C C T T T T C C T T C C C C A A T T G G T T G G A A C C C C T T C C C C C C C C T T A A G G A A C C G G C C A A G G T T A A G G G G G G T T G G T T C C G G G G C C T T G G T T C C C C C C T T C C C C C C G G C C T T C C A A A A C C G G T T C C C C C C T T G G G G C C C C G G A A A A C C T T T T C C A A G G G G T T C C G G C C T T G G T T A A G G C C C C A A A A C C A A T T C C C C G G G G T T G G T T C C T T A A C C G G C C G G G G A A G G A A G G C C T T T T T T T T C C A A G G T T C C C C G G A A A A A A A A T T G G T T A A G G A A A A G G T T C C G G C C C C G G 0 0 C C A A 0 0 T T C C T T T T C C G G C C A A C C 0 0 T T G G G G C C G G C C T T A A T T T T C C G G G G A A G G G G C C C C G G A A A A A A A A C C T T C C G G G G A A C C G G C C A A C C G G A A I I G G T T A A T T G G T T C C G G C C G G G G C C T T C C T T A A A A C C G G A A T T A A T T G G A A C C G G C C G G G G T T A A G G C C G G T T A A G G A A T T A A G G T T C C C C T T T T G G A A G G C C C C T T C C G G C C C C G G A A G G G G G G C C C C C C C C C C C C C C T T G G G G G G G G G G G G G G C C C C G G G G T T C C T T C C G G C C C C G G C C C C C C A A C C C C G G C C T T A A 0 0 T T A A G G C C C C T T G G C C G G C C A A C C G G A A A A G G C C G G C C A A T T A A C C A A C C C C T T T T T T G G C C G G G G T T 0 0 A A C C A A G G G G A A A A G G G G G G G G A A C C C C C C C C G G C C G G G G 0 0 T C C C T C G G C A C C G G G G G A A G C C G G C C C C A A G G C C G C T T T T C T G G A A G G G G T T T T G G A A A G G G G A C T A C G G G G A A G A A G C T G G T T G G C C C C T C T C 0 0 C C T C T C C T T G C T T C A A G G T C G A 0 0 C C T G G A G A T G A C A A G A C C C G A G T C A C G G G G G G A A A C G G T C A G C C T G C T T C C T C T C A A G A A T T G C C C C C C C A A A G G A A G 0 0 G G A G A C G A A A T C A A C A A G A C G A G A T C C C C T T T G T A G T C C C C C C C A G C C A A G G G G C T C C A C C C T A C T G G A C G A T T T C T C T C C C T T A A G G G G T T C C 0 0 G G G G C C G G C C A A G G C C T T T T C C C C C C G G T T A A C C C C A A C C C C C C C C C C C C A A 0 0 G G C C G G G G C C A A A A G G C C C C A A C C T T C C A A T T A A G G G G T T C C T T C C G G G G G G T T C C G G A A T T G G A A G G C C T T T T C C C C G G G G C C T T T T C C T T C C G G G G T T A A G G T T G G C C A A C C G G T T T T A A G G T A G G G G C C A A C C A A A A A A C C G G C C G G T T A A C C T T G G C C G G C C A A C C G G T T T T C C C C C C G G A A A A G G C C T T A A 0 0 G G A A C C A A A A C C G G G G G G T G A G C G A A G G C T C C A C T T C C A A G G A A G G T T A A G G A A A A C C A C C C T T G G C C G G G A G G A A C C T C T T G G G A G T C T G A A G G A C G T C T C G A G A A G G G T T A A G G T T C C T T C C C C A A C C C C G G G G T T C C T T G G G G G A C C T T A A T C A A G G G G T T G G A A T T T C G A C T T T T T G A T T A A A C T C G A A G T C A G G G G G C A A G A G A G G A A T A C C C G G T C A A G A C T T C C G C C G A T C T C C T T C G G C T A T G G C T A A G G G A G G T C A C C C G A A A G G A A C C G G T T A A G G G G A A A A T T G G T T G G A A C C T T G G A A C C C T C T C C C C T G C C C C A C G A G G C C T C T C T C T C C A C T A A T T C A G G A A T G A C G A T T A G T C G G G A G G A G C C C C G T G G T C C T G G T T G A A C T C C A T C G G G G G G G A A G A G A G T T C T C C G G G G A A C C T T G G C C C C A A G G T T A A C C C C T T C C T T A A C C G G T T T T T T T T C C G G T T A A C C T T T T G G C C G G A A G G G A A G T C A G A T T C T C C C A A G C C G T C T C A A T C T C C T A G G A C C C T G G C C A G T C C T T T A C T C C T T T G G T T C C C T C G A G C T C C C C C C C C C T T T A G T T T T G G T T C T C C A A C T C C C T G G G A C C A G A A T G A G T C C A A A T T T T C C C C T T G G C C A A T C G A A G C C C C C T C C G G G G G C G A T C T T T C A G A G G A A A T T T T A A A A A G T C A T C C G G C T G C G G T C G G G G G G C C A C A A G A C C C C T A G A A G T C G A A G T A A G A A G G G G G G C T G A T T C C T C T T C C C T C G C T A G C T A T C T C C A G A G G G A G T C T T C T C T A A C C C T A G T C T C G T T T G C C A A A A A A A T T T T C C C C C C C C T T A G A A G G 0 0 C T C G T T G G A A G G C C T T T T T T T T C C T C A G G G T T A A C C G G T T G C G G T C A A C C G G T T C C G G G A C C A A G A C T A A G G A G A A G G A A C G G G A G A A C C C G T T T C C T G G T T C C G G T T C C T T T T C C G G A A T T T T A A C C T T G G G G T T A A G G C C T T T T A A G G G G G G T T A A T T A A G G C C C C T T C C G G T T C C T T T T C C C C T T D D G G T T A A T T G G T T A A T T T T A A C C C C C C C C G G C C A A A A G G G G A A C C I I A A C C C C G G G G A A A A A A T T G G C C C C C C A A T T C C G G G G G G T T G G G G A A C C A A A A A A G G T T G G C C G G A A G G T T A A A A G G C C T T A A C C T T G G A A C C C C A A C C G G A A T T G G G G A A G G G G T T A A C C C C C C T T T T A A T T T T T T T T A A T T A A T T A A G G 0 0 G G G G A A T T G G T C T C T C A A C C C C T T C C G G T C T T C C C C C C G G T T A A A A T T C C G G C T A A C C T C G G C T C T C T C G A G G G T T C T C C G T T C A A G A A T C C A C A A G G C C A G G G A A 0 0 A G A C C T T C T T G G C T T C C C T T A A G G G G C C A A A A G T A A T T C T A A C C C C A G C A G A G A T C G C A A T T C T G G C T C T T G C C T C T C T T C C A A G G T T T T A A G G C C C T A A C C G G C C T T T T G G T T A A G G A A G G C C C C A A T T C C G T G A T C A A T T G G G C A G C C G A A G A G A G T T T T T C G A C T T C A C C A C T C C T C C C 0 0 A G T G A A G G C T A G T T C C G G T T C C G G A A T T C C G G A A G G C T A G C A G G C T A G C A A A A G G G T T G G C C C C T T A A C T T T A G T T A A 0 0 G G G G C C C C T T T T G G G G C T T C T T C C G G T T G T C C G G G G G A T T G G T C G G G A A A G G T T A A G G C C G G 0 0 A A A A C C C C A C T C G A T T C T G A A A C C T C A A G G C C T T T C G G C T T C T C C T C C C C A A T C G G G G T C C C T T C C A A A A C C G G G G C C G G G G C C T T A A T T G G C C C C C T C C A G A G C T T T G A C A G A A G G T C A T C T A C A T C C T T C A A G G C C T T G G T T T T A A A A C C A A A G A G T T C C G G T C A G G G G G C A T T T T G G T T A A T T C C A A A A A A T T G G C C G A G G A G T T T A T C T A T G G C G G A A T T T T G G T T G G T T G G T T C T A A G G T C C T C C G T C C G G T C C C T G G G C T G G C C A G C C T T A C G A C C C C C C C T A A C C C C G G A A G G C C A A T T T T C C C T C T G G A A C C G G A A G G T T A A T T T C G G A G A A T T T T C C T T T T A A G G 0 0 T T T T A A C C T T G G C C A A G G G G T T T T G G C C T T C C C C C C A A A A T T T T T T G G G G G G G G G G C C C C T T A A G G T T A A C C C C G G T C A G T T T T A A T T A A T T C C A A A A G G T T C C A A C C T T T T G G T T G G T T C C T G A G T T A G T T T T G G C C C C C A T T T C C A C C C C A A G G C T C T A G A G G A C C T T A A C T A A G A A A T A A G G A C T T C A G T T G A T T G A G G C C A C G A G G C C A G A G C C G G A G C C T C G A T C G A C T G G A C C C A C T G G A A A A A G G A A A G C C G G T T T T G A C C A G G G C C G G G G T T A A G G C C C C T T T T C C A A C C G A A G T C G A T C C C T C G G G G C C C C T T C C G G C C T T T T T T A A A A T T A A T T G A G G G A T C C C T C T G G A T C A A T C C T C C T C T C A A A A A C G G C C C T T T T T C C C C C T C C G G C T C T G T G A G A A A A A G G T C T T C T T T C C C C G G A A A A T T A A T T T T G G T T T T G G A A A A G T C G T T C C C C A A C C G G G G C C G G T T G G T T G G G G A A G G A A T T A A A A T T G G C C G G T T A A C C G G C C G G C C G G A A A A A A G G T T A A T T A A T T G G T T T T G G T T C C C C T T T T G G T T G G G G G G C C T T T T A A A A G G G G C C G G G G G G C C A A G G C C T T T T G G G G T T G G A A C C A A G G 0 0 T T A A A A G G A A G G A A A A T T T T G G T T A A A A A A G G T T C C G G C C C C C C T T G G T T T T G G T T A A A A G G G G C C G G C C T T A A A A T T G G G G A A T T G G T T A A A A T T C C T T G G G G T T A A T T G G A A A A G G A A A A A A G G T T A A A A G G G G A A T T C C T T T T C C T T C C G G C C G G A A A A A A C C G G C C C C C C T T C C T T C C G G T T T T T T C C A A C C C C G G C C C C C C T T C C A A T T T T G G G G G G C C T T G G C C A A T T A A C C G G A A A A C C A A G G C C A A T T C C C C C C C C G G G G C C T T T T A A C C C C A A D D A A T T A A A A G G C C C C T T C C T T A A A A G G C C C C C C C C A A C C C C G G T T C C C C T T 0 0 A A C C G G A A G G C C A A T T T T T T C C C C T T C C C C T T T T A A C C T T A A T T A A C C C C G G G G T T A A C C G G C C G G T T C C G G T T G G C C A A G G T T T T 0 0 C C C C C C C C C C C C C C A A C C T T G G C C T T A A G G A A A A C C A A T T C C A A G G C C C C C C C C A A G G C C T T C C A A A A A A A A C C A A C C T T C C T T C C C C C C A A C C T T A A G G C C C C A A T T G G G G T T C C A A A A A A G G A A A A G G C C T T A A A A T T A A T T A A G G G G G G G G C C A A T T A A A A G G C C A A T T A A T T T T A A C C G G G G T T C C A A T T C C T T C C T T G G G G A A 0 0 0 0 A A T T T T G G A A G G C C C C G G C C A A T T A A G G C C T T A A T T A A G G A A T T G G C C A A C C C C G G A A A A A A A A A A T T G G G G C C C C G G C C G G C C T T G G T T T T G G G G C C T T C C T T T T T T G G T C C C T C G G G A T C G A C C C C T A C C G G C C C C T T G G C C T T A A C C T T T G T C C T A A A G C C T C C G G G T T T T G G G G T T G G G G C C G G T T T T A A C C A A C C C C T C G G T T G G A A G G T T C C G A T T G G C T A G A A C C A G T C T T C T C C G A T G C C G A G G C C A G G G G G C C T C G G A G A A A G G A G A A G C C T C G G G A T T G G C C A G A G A G G G A G G G A A A G C C G C T T A A C C C C A A G A T C C C A A G G G A T C G G A A G G T C T T G G G G G G C C C C A A A A A A T T A A T T A A C C G G T T A A A A A A T T G G C C G G G G G G G G C C T T G G G G A A G G T T G G G G A A A A A A T T T T T T A A G G C C A A A A A A T T C C T T T A T T C C I I A G C T A A T C A A A A G A A A C C T C G G A A C C C C I I G G G A A A G A C A C T C T T T A A C C A C C T T C G G C C G G C C C C T C A A C C C A T T T C A A C T A A G G T T G G C C T T T T G G G G T T T T T T A A C C G G G G A A T T G G A G A A G G G A C C G A C G C C G G T T C C 0 0 T T G G G G C C C C C C A A A A C C T T C T T T C C C C G G A A A A G G A A A A C A G A A A G A C T G G C C C T G A G G A A T T G G G G A A I I C A C C T C T T A A T T C C A A C C A A A A C C A A G G A C T C T C C C C C A G T T G A G G G G T T G T T T T G A G A A A A C T A G T T C C A A A A T C T T T G G G C C C C T T T T G G T C A G T C A A C C G G G G G G A A C C T T C T C G T T T T T T T C G G G G T T C T A G G G C C T T T T A G C C C T G G A A T T T T A A G G G G A A C C C T T T C C G G C C G G C C A A A A A A T T G G A A T T C C C C C C T T A A G G T T G G C C T T T T A A G G A A G G C C C C G G C C T T G G A A T T C C A A T T C C C C A A A A C C C C A A G G A A T T C C A A T T C C T T A A T T C C C C G G I I G G G G C C T T C C T T G G A A C C T T G G A A C C A A T T T T T T A A A A T T C C T T T T T T G G G G C C G G C C T T T T T T A A A A C C T T C C C C G G G G T T A A T T T T C C A A T T T T C C T T T T A A C C G G G G A A A A T T T T G G 0 0 G G G G C C A A A A C C T T A A T T G G C C G G G G T T A A T T C C C C G G T T T T G G C C A A A A A A C C A A T T A A C C C C G G C C T T A A G G T T T T G G C C T T T T C C A A C C C C C C G G C C C C A A A A T T A A T T C C T T G G G G A A A A A A C C C C A A A A T T A A C C G G C C C C T T T T T T G G A A G G A A T T T T A A G G A A G G T T A A C C G G C C G G C C A A C C C C C C C C A A G G T T G G C C A A G G G G T T T T A A C C T T G G G G C C A A G G A A A A A A C C A A C C T T C C A A G G T T T T C C A A A A T T T T G G T T C C C C C C T T A A C C D D D D G G A A T T C C T T A A G G A A C C A A C C T T T T G G T T A A T T A A A A A A T T T T G G A A C C C C T T G G C C G G G G A A C C A A G G T T T T G G A A C C T T C C T T G G G G G G A A G G C C G G A A A A C C G G A A G G A A T T G G C C G G C C C C C C A A A A C C G G G G C C C C T T 0 0 C C G G C C C C A A T T G G A A T T C C A A T T C C A A C C G G T T C C C C C C A A C C C C G G A A A A T T T T T T G G G G C C C C T T C C T T G G C C G G G G C C A A G G G G T T A A C C C C T T A A G G G G T T G G C C C C T T C C T T C C A A A A G G T T T T T T C C G G C C T T T T C C G G T T C C T T A A G G A A G G G G G G T T G G C C T T T T T T C C T T G G C C T T T T C C A A G G C C C C G G C C A A C C A A T T T T G G A A G G G G A A C C G G G G A A A A C C C C T T C C G G T T T T G G T T T T T T T T A A T T A A T T T T A A C C G G A A A A G G A A T T G G T T A A T T A A T T C C G G A A A A A A C C T T T T A A G G C C A A T T T T T T G G C C G G C C T T T T T T C C A A A A A A C C T T C C G G C C T T G G G G T T C C A A T T G G A A T T A A G G T T A A G G T T A A T T A A C C C C T T C C T T G G A A T T G G C C T T A A C C A A T T T T A A T T C C A A C C G G T T G G G G T T T T A A A A C C C C T T G G G G T T A A C C G G T T G G T T G G A A C C C C T T T T A A C C T T A A C C G G C C T T G G G G A A C C T T A A T T A A G G T T C C T T A A T T C C T T A A G G C C C C T T G G C C C C T T C C A A C C C C G G C C C C C C C C T T T T C C T T A A A A G G C C A A G G T T G G A A C C A A A A G G T T C C G G A A G G C C A A A A G G G G G A G G A G C T A A G G T C C C G G G G A T C C C C A A C C G A T C A G G G C C G G T T G G A A C C T T C C G G T T G A A A A A C C C T A A G G G G C T T T G G T C A G T C C A A C A C T T G G C T T T G A C T G A T T T T T C C T T T T C C T T T C G A A C C G G G A A A A A G G C C T T C C G G C C C C T T G G G G A A C C T C A A T T C T C C C C G G G G T C C C T T A A A A C C G G T T 0 0 C C C C G G 0 0 T T A A T T G G C C T T G G T T 0 0 C G A A G G C T A G T T A A T T C T G T C T C C G G T T A G G G G G G A A G T T C C T C C C G A T A C A A G T T C C T T A A D D A A C C G G G G T C T T T C C A A G T C C C C T A G A G G G G G G G T C T T G T C C T T T T T T A T T T A T G T C C A G G T A A T G T T C C C C T T C C C C G G T T T T T T C C A A G G A A C C G G C C T T A A C T A A A G A A G G T T C C C C G G G G C C T T A A G G T T C C G G A A G G C C A A G G G G A G G G A A T T T T T T G G A A C C T T G G G G A A G G T C T C A G G A A T G G G G A A A G G A A A G A G A 0 0 G A A G G G A G A A G G C T G A C C C T G G T T G G T T G G G G G A A G T T C C G A A A T T A A G T C T C T A G C T C T C T 0 0 G G C C A A G G T T A A C C T T G G A A 0 0 T G G G G G T C G G A A G G A A T C G G A A A A C T G G A A C C C G C C C C A G A G G G T T A G T G T T G G C T T T A A T C A A C T C C C C T T C A T C C C C C C A A T T T C C C C T G C T G A A A A A A A G G 0 0 T T C C G G D D C C G G C C T T T T C C A A T T G G C C G G C C G G G G C C C C C C A A T T A A A A G G A A A A T T A A A A T T C C T T A A A A A A C C A A T T A A G G C C G G G G C C C C C C A A C C C C G G T T G G A A C C G G T T A A C C T T C C G G G G C C A A G G G G T T G G C C T T G G G G G G G G T T G G T T C C G G C C A A C C A A C C C C G G G G G G A A G G G G G G A A C C G G G G G G T T G G A A G G A A T T T T G G A A C C G G T T A A C C G G C C C T G G G G G G A A G G A A G G G G C C C C A A C C T T T T G G A A C C C C C C G G A A T T T T C C C C C C C C C C G G C C C C G G G G C C G G T T C C T T A A G G C C T T G G G G A A C C T T A T G G G G G G C C C C G A T T A A A A T T C C A T G G G G T T C C C C T C G G C C C T T T G G T T G G T C G A G G G A T C A G C C A A G G C T G G A G T G A A T T A G C C T T A A T T G G G G G G A A C C C C A A G G T T G G G A A G T C T C T C T T A A G G A G A G G A A A A A T C G G T T C C C T G G T T A A A A G G A A A A A A A A T T C C G G T T A A C C 0 0 G G C C T T C T A A C C C C C T T A G G A T G T C T C C C T C T G G C C G G A A T T T C C T A A G G G G A G G G T T A C C A C C T G C C C C G G C T G G G G C C G A C C A A G G A A A A T T C A C T T T T T T C C T A A G G G G G A C C G G G G C C A A G G G G A A A A G G A G G G C C A A T T C C A A G G T T G G T T T T C C A G A C C C G G A G T T T C A A T C C C G G G A A C C T G G C C G G G G C C C C A A A A C C G A A A C C T T A G C C G G G G 0 0 A C C A A A A G A T T T T C C C T C A G G C G A C T G T G A C C T T A A G A G G C C A A C A C C G G T T C C C G C T C C T C T T G G G G A G G A T T A G T T T T G G A G G G T T C T G G C C T C A G A G A G T C G G G A G A G A G A G G T T A A C C G G C C C C A G C C C C G G T T G G G G T C G G A A C C C C A A A G G G G G G G G G A C C C G G C C G G G G G G A A A C G G A G G G G G A A A G A G G G G G T C G A A A A G A C G G T C A C G G T C A A A A T G C T G A G A G T T C G G T T A A T T C C A A G G G G G G T T A G G A G A T T C C G G G G G A 0 0 G A C T G A T T T T T T A A G T C C C C A G A A C C T G T C T T C C A A A A T T T T A A A A C C G G T T A A A G G G C C G G C T G G A A T G C A C T A G C C C C A A A A T T C C T T G G T T G G C C T T C C G G A A G G C C C T T T C C C C G A C C A A T T T G T T G G C C C C C C G A G G T C A A C C G G C T T T G G T C A G T T G G A C C T G G G G T T T T A A A C A G C C G G G A C C C C G A C C A A C C G G G G G A T T G G G G A A G G G G A G A C T A A G C C C C G G G G G G C C C C I I G G D I C C C C G G G G G G A A G A T A C T A C G G G T G G T T G G C C A A 0 0 0 0 0 0 C C G A C C A A C C A A A A G G G G A A A A G A C C C C A A G G C C T T G G T T C C C C G G G G C C T T A A C C 0 0 T T G G C C T T T T C C G G A A 0 0 0 0 A A C C G G T T C C A A 0 0 C C T T 0 0 G G C C C C C C A A G G A G T T C C C C T T C C C C G G G G T T A A 0 0 G G A A C C C C G G G G A A C C T T G G G G C C G G C C G G T C T T A A G G C C T T A A G G C C C C A A A A G G C C A A C C A A G G G G C C T T A A T T T T G G C C G G A A T T T T G G T T T T T T C C A A A A T T C C C C T T C C G G A A C C T T C C G G G G G G C C C C G G C C A A G G G G C C T T 0 0 C C G G G G G G C C G G G G T T C C G G C C G G A A A A A A T T C C C C G G A A C C C C C C G G C C C C C C A A T C G G G G G G C G A A T T G G G G A A T T T T C C G G T T C T G G G G T C A A G A D I A A G G C C G A C T T T G A C A G A C C G G T T T T C C A G G G I I T T 0 0 C C T C G G A G G G 0 0 G G A A T T A G A G G G A A A A I D A A G G A G T C C T G A T C A G G G G G T T 0 0 G A T T A C C C T G A G G G C C C C A A A A A A C C C C A A G G T C G A G G G A C C C C G C G G A A T T T T A A G A A A A C T T T C C C G G T T G G T C G G A A T T G G T C G A A A C C C C A A C C A A G G G A A A G G C T G A G A T A A G C T A A C T T C C C C C T C G G A A C C G G C C C C C C A A T T G G A G T T C C A A T T G G G G T C 0 0 A G T T G G A A A A C C T T C C 0 0 C C G G G G A G C T T G C C G G C C C C C C T T C C T T T T A A G G T T T T T T A A G A C C T G T T T T A A T T T G C T A A G G G G 0 0 T T A A 0 0 C C A A T T A A T T G G T C A A T C A G C T A G T C A G G G T T T T G G C C A A C C T T T T A A A G A A A G T C G G T T A A T C T T A A C C A C C C C A G G T C C C A A C C T T T T C C C C G G A A C C C C A A C C T T C C T T G G G G C T T T T C 0 0 C C C C G A C A G G C C G G T T A A C A C T C C A A T T C C A A C C A A C C T T G G A A G G C C T T C C G G C C T T A A C C G G T T G G C C G G C C C C T C T C C T T A A A C C G G A A G G D D G A C T C A T C G T T C G A T C A A C C C T A G T C G G T C T C C A G A A G C C T T C C A A A A T T G A G A C C G G A A A G G G T T G G C C T T T C G G T G G G C C T C T C T T C C A A G G A A A A T G G A C T A A T T G G C C A A G G T T G G A A C C C C C T T T T T A A G A C T C T G T T C C C A A T C A A G G C C C C A A T G T G G T G T C C A A A A T T A A T C C A A T C C G A A A C T C C A A A A G G A A A A A A A G A G A G G A C C A A 0 0 A G C T C C A A T T G G G A A A T T C C A A C T C T C T A G G G C T C T T C T A T G C A C C T T G T G G T T G A A G C C G G G A T T T T C C G G T T A G G A G G T T C C G A C G T C T C C T C G G T T C A G A A C C C A C C G G G G A G A A 0 0 A C G A T T T C T T C C T C A G G G T T T T C C A G A A C C T T G G C C A A A G T T C C G G T T A A A A T T T T T T A A G G G G A A T T T T C C T T C C G G T T G G A G A A A A C C 0 0 C C C T C T 0 0 0 0 C C C C C C C C A A C C T T C C A A A C G G G G T C A A G A A C A G C C C C A C A A T T G G C C T T T T G G 0 0 T T A A G G T T C C C T T T G G C T T C G G T C T T T C T C T C T C A G A A C C C T G G A A T T G A A G T C C C A A A A A A T T G G C C 0 0 C C A A C C C C C C G G G A C C C T A A G G T T A A G G C C A G G G A A G G A A C C G G T T 0 0 0 0 C T A G T C T G T C C C C A G T T T C T G A C T A G T C A G C C C C G G T T T T C C D D A G A A A A G G T C A C C A T T G G G G T C G G T C C T G A A G T T A A T T G G C C G A T C A G C C T C T T G G G G C C G A T C C C A G C C G T C C G G G G C T G G T T 0 0 T T A A A A T T C C G G A A C C A A A A T T C C T T D D A A G G A A A A A A A A T T T T A A C C C C A A 0 0 C T C C G G T C C C C C T A D D T C A G A A A A A A I I 0 0 T C G A T C C C G G C C G G C C G G C G A G C C A G G G T T A A A A C C C C C C G T T C C C C C G G C C A G D I T T G G A A 0 0 G G G G T T T T G G A A C C T T G G A A G G C C C C T T G G T T G G C C A T C T C C T T G G G G G T C A G G A A A A G G T G T T A A T T C C T C A G C T G T T T T T C C T T C C G A C C C C T T G A C C A A C C A G G G C C T T G A C C C C C C T T T T T T T T C C C C A A C C T T G G C C A A T T G T T T G G C C G G G A T T A A C C A A T T T G A C G A A A A A A A T T A A C C T T C C T C T C C T G G G G C T C T A G G A C C T T A A A A C C T T G A C C C C G A G A T T G G C C C C A G C C A A A A A A G G C C T T G G T T C C A A C T C C A G C T C C T T C C G G G G C C A A T C T C A A G G T T T G A A G G T C T T T T A A C C G G A A T T T T C C G G G G T T A A C C T T C C A A T T A A A A C C A A C C G G G G A G T T C C T T A A A A A G T G G T T C G G C C A T I I A A G G G A G G A A A A C C C T G C G C T T G A T C G G A G C C T C A G T T T T C T G G C T C C T T A A C C G A G G A A A T G G G G T T A G C T G A T G I D G A T T A G G G G G G G G G C C T T C C T T T T T T A A A A T T A A T T T T T T A A T T G G C C C C C C A A A A T T T T T T G G A A A A A A G G A A C C G G A A G G C C C C G G D D T T G G A A C C C C C C A A C C C C C C C C A A I I T T T T G G C C C C A A G G C C A A G G A A A A G G C C C C A A G G T T G G T T G G G G A A A A G G C C G G T T T T T T T T A A C C C C G G A A G G C C G G C C C C C C T T T T C C T T A A G G C C C C A A C C T T T T T T G G C C G G A A C C C C A A T T A A A A A A T T G G G G C C A A A A T T C C C C A A G G A A T T G G T T C C G G G G G G G G G G I I G G C C C C A A T T A A A A C C T T C C C C C C C C T T T T A A T T T T G G G G T T T T C C C C C C C C A A C C A A C C A A C C G G A A C C C C G G C C T T T T C C A A A A T T A A C C A A T T C C T T G G C C T T C C G G C C G G C C G G G G A A A A A A G G T T A A A A A A G G A A G G C C G G A A T T G G A A C C C C A A C C C C C C C C G G G G T T C C T T G G T T T T A A G G C C A A G G A A G G A A A A T T G G G G G G C C G G C C G G G G T T T T T T C C G G C C A A T T T T C C G G T T T T C C G G C C T T G G T T G G A A C C C C C C G G G G A A C C G G C C C C A A G G C C G G C C C C T T G G G G C C T T C C T T T T T T T T G G A A T T T T C C C C C C A A T T C C A A C C C C C C C C G G G G A A C C C C T T T T G G A A G G C C G G G G G G D D T T C C T T C C C C G G A A C C G G G G C C A A C C A A A A C C T T T T G G G G G G C C C C A A A A C C A A C C A A 0 0 G G G G C C C C A A G G T T T T C C A A T T T T C C 0 0 C C G G G G T T T T A A T T T T T T G G A A A A T T T T G G A A G G T T T T T T G G A A T T A A T T G G T T A A G G G G A A G G C C T T A A C C G G C C G G C C A A T T A A C C A A C C C C A A C C G G A A A A A A C C G G A A C C C C A A C C C C G G T T T T C C T T G G C C T T A A C C G G A A G G T T A A A A G G C C G G G G C C G G A A C C C C C C G A A G C T G G G A C C T T A A A G G G G G C C A A I I A A I I A A C C T T C C T T C C A G T C C C C T A G G G G G A A I D A A A A C C A A C C C C C C T T A A G G C C G G A A T T C C G G T T G G G G T C C C G G A A G G D D G G T T C C A A C C C C T T C C C C G G T T T T C C C C C C G G C C C C C C C C C C G G T T G G A A C C C C C C C C A A G G T T T T G G T T T T C C G G T C C T G G C A A G C T C C A A A A A A A A T T A A G G T T C C A A C C C C T T T T T T G G G G G G G G A A G G T T C C G G A A T T T T C C C C G G G G G G G G A A A A C C C C T T A A I I G G G G A A G G C C T T G G A A A A T T A A A A A A A A C C G G T T G G C C A A T T A A A A G G T T A A G G C C C C G G C C G G C C C C C C C C C C T T G G A A G G A A G G T T G G G G G G C C G G T T 0 0 C C A A D D A A T T T T C C A A T T A A G G A A C C A A A A T T A A T T 0 0 C C C C C C T T T T A A G G C C C C G G C C A A A A G G A A T T G G G G A A C C G G A A C C C C A A A A T T G G A A T T A A G G T T T T A A C C I I C C A A G G T T G G G G C C T T A A G G C C G G T T G G A A A A T T G G C C T T A A C C T T C C T T C C C C A A C C T T T T G G A A C C G G C C C C C C T T A A C C T T C C T T T T A A G G A A A A C C A A C C T T A A T T C C A A C C A A C C A A A A C C C C C C A A G G G G T T T T G G G G A A C C G G T T T T C C C C G G T T A A G G C C C C T T C C T T G G T T G G G G T T C C C C G G G G G G A A T T A A T T C C C C G G T T G G G G T T G G A A C C C C C C A A G G A A G G A A C C A A A A G G T T A A C C G G G G D D A A I I T T C C A A A A A A C C C C C C A A G G C C T T C C C C G G G G T T G G G G T T G G T T T T T T A A G G A A G G T T T T T T T T C C G G G G C C T T A A T T A A T T A A C C G G T T G G A A C C C C G G A A C C C C C C C C C C T T T T G G G G C C A A C C T T C C T T C C T T A A G G G G G G C C A A A A C C A A G G G G I I G G T T T T T T G G A A T T T T A A A A G G G G T T T T T T T T A A G G A A D D C C G G A A T T A A G G G G A A G G G G A A A A G G G G A A T T G G C C T T G G A A G G T T C C G G C C A A G G G G T T G G C C C C C C T T G G G G G G C C A A G G T T C C C C A A C C A A A A A A T T A A I I C C G G G G A A A A A A T T T T T T C C C C C C C C C C G G A A C C C C A A T T G G A A G G T T C C C C T T G G G G T T A A C C G G G G C C C C C C A A G G 0 0 A A G G G G A A C C C C T T T T T T A A A A C C A A A A G G C C A A C C A A G G C C T T C C G G A A A A A A T T G G T T C C A A C C D D T T G G A A T T C C T T G G C C C C G G A A G G T T G G C C T T G G T T G G A A A A T T G G C C T T T T 0 0 T T A A C C C C T T C C T T T T G G C C I I G G A A T T C C C C A A G G T T C C C C T T C C G G T T G G G G A A G G C C G G G G A A A A A A A A T T C C A A C C A A G G A A C C T T C C G G C C C C G G C C C C T T G G T T C C G G A A T T C C C C G G C C A A C C G G A A G G A A A A T T C C A A A A T T A A A A C C T T A A G G A A G G T T C C G G T T T T G G T T C C C C G G C C C C T T C C A A G G C C T T A A T T T T A A G G A A A A A A T T A A C C A A C C A A G G C C G G A A C C G G T T T T T T A A G G T T C C C C T T G G A A C C 0 0 I I G G C C G G A A A A C C T T C C G G A A G G T T A A T T T T G G C C A A C C C C C C T T G G T T C C A A G G T T A A T T C C G G A A G G A A T T T T T T T T G G A A A A T T C C G G G G A A T T G G A A T T T T C C T T G G A A A A A A C C A A A A T T A A T T G G A A T T T T T T T T G G A A T T G G 0 0 A A C C 0 0 G G A A A A G G G G C C A A T T A A G G A A G G A A G G T T G G T T A A A A A A T T C C C C T T G G C C A A C C G G A A C C T T A A C C T T A A A A C C C C C C C C G G A A A A G G T T A A T T A A T T G G T T C C C C A A A A C C C C G G T T A A A A T T G G T T T T G G T T T T G G A A T T T T G G C C A A A A T T A A A A C C T T 0 0 C C A A T T T T C C T T A A T T G G T T T T T T G G C C A A G G A A G G T T T T A A A A C C A A T T G G A A G G A A G G G G G G A A C C G G A A G G A A G G C C T T A A C C A A A A C C A A G G G G A A C C A A C C G G C C T T C C G G A A C C T T G G C C C C C C G G C C G G T T A A G G G G C C T T G G T T A A G G T T C C T T A A T T G G A A G G C C T T T T A A T T G G G G C C T T G G D D T T C C A A T T A A G G C C A A A A C C G G A A C C A A T T A A T T C C A A T T G G G G A A G G G G C C G G C C A A A G A G C T T C T C C T C G C C G G T A T G A A G A G G T T T C C C C C G G C C G G T C T T G G G G C C T T C C C C T T A A C C G G C C G G T C T T A A T T C C C T A G C T G A C C G G G G C C 0 0 A A A A C C A A T T T T C T A A G A C C T T T T A A G A G G G G A G G G G A G G T T G G T T T T T T T C A G C C C C C T T T G G T C G A T T A A G T T T T T A G C C G G A A A A A G T T G G G G G A C C A A A A T T T T A T C T C C T T A A A C T T G G T T G G A A A G A A T T A A T T C C C C C C G G A A T T C C C C G G A A A T A A G G G G G G C C T T G G C C T T A A A A G G C C C C T T C C A A A A T T T T T T T C A G A A C T 0 0 C C A T G G G G G G G G C C C C T T C C A A C C C C C T G A C T C T C T G T C T G G C C C T G G T T A A A G G G G G C C C C T T C C G G C C G G C C C C C C A A T T A G A G C A G G A A G A C T 0 0 T T T T C C G G C C G G T T C C T T T T G G A A T T G G G G T T G G A A T T T T C C G G G G G G C C T T T T T T C C C C G G G G C C A A A A C C C C A A A A T T C C C C C C G G C C A A A A G G G G A A A A G G G G T T C C C C G G C C T T C C C C A A A A T T T T T T T T T T C C T T C C T T T T T T G G T T G G T T T T G G A A T T T T A A C C T T C C C C C C A A A A A A T T A A G G A A C C C C T T A A G G A A T T A A A A T T T T C C A A G G C C C C G G C C T T A A C C 0 0 C C G G C C A A A A C C T T G G C C T T A A 0 0 C C T T A A A A A A A A G G T T A A A A A A T T A A G G T T C C T T T T C C A A T T C C T T C C T T C C A A T T A A C C A A A A C C A A T T G G C C C C G G A A C C G G A A T T C C A A A A T T T T C C G G T T A A G G G G 0 0 T T A A T T C C T T G G T T G G A A T T G G T T A A A A T T T T C C A A A A T T C C A A T T G G T T C C A A T T T T C C C C T T A A C C A A C C G G G G C C T T C C T T G G A A A A C C A A A A C C A A G G C C G G C C A A C C A A T T G G C C T T A A G G C C C C C C A A T T C C C C G G C C A A C C C C C C C C G G G G C C G G T T G G C C T T C C A A C C G G C C T T 0 0 C C G G A A A A A A A A G G G G C C G G T T A A T T G G G G G A A G G G C C G T A A A G G G C C T T C C T C C C C T C A T T T T T T C C C C C C G G T T C C G G C C G G A A T T C C A A T T T T C C T T C C C C A A A A T T T T T T C C C C C C C C A A C C C C A A T T T T A A G G A A A A G A A A T C C C G A T T G G G A G T G T G G T T C C G G A G G C G G A A T C G A A G T T A A G T G A G A G A C G C C T T A A C C G G T T A G C C G G A A T T C T T C A C A T C C C C C C G G G G G G T T A A A A G G T C C A G G T T C C A C C C T T C T C C G G T T C C A A T T C C C G 0 0 T T C C 0 0 A A G G G G A A A A T T T C A A T T T T T T T T C C G A G A T T T T C T G A T A A G T T T C C T A G C C G G G G G G A G T T T C T C C A T T G T T T C C C C G G T T C T T T C C A A A A A A T C C C G G T T C C G G A A G G A A G G C G G G C T G A C T C C C T T T A C C C T C C C C C T T C C T T C T C C G T G T A A C T A G A G T T A A T T A A C C G G A A G G A G A C T A T T A A C C T C C C A A T T A A G G C C G G C C G G A C T C G G A A C C A A T T T T C T T T A A 0 0 T G C C 0 0 C C T C A G T T A A T T T T T T G G T T G G G G D D A A T T T T C C A A T T C C T T A A C C A A A A A A A A C C G G C C G G G G T T G G C C T T T T T T T T A A A A G G G G C C T T A A G G C C T T A A C C C C A A C C A A A A C C A A C C G G A A G G A A C C C C C C C C A A C C T T T T G G T T T T T T T T C C A A G G C C A A C C T T A A G G C C G G G G A A G G G G G G G G A A G G G G C C C C G G G G T T A A A A T T G G G G C C C C G G C C G G C C G G G G A A G G T T T T C C C C G G A A C C G G T T T T T T C C T T C C C C C C C C T T G G A A A A A A C C A A C C C C T T G G C C A A T T T T G G T T C C A A C C A A G G G G C C G G G G A A G G G G A A T T T T C C C C T T A A T T G G A A C C T T G G G G T T C C C C C C G G G G T T G G A A T T T T G G T T G G C C C C C C G G C C C C T T G G T T T T G G G G G G C C G G C C A A T T T T T T T T G G C C C C T T G G T T A A G G G G G G C C T T T T 0 0 A A C C T T T T C C T T C C 0 0 C C G G G G A A C C G G A A C C T T A A A A T T C C A A G G A A C C T T G G C C T T G G G G A A T T G G G G G G G G A A A A T T A A T T A A G G C C C C C C C C C C C C A A T T A A T T C C C C C C G G T T G G T T A A C C T T A A C C T T C C G G G G C C G G A A C C C C T T T T A A T T C C C C G G G G G G A A T T T T A A G G 0 0 T T C C A A A A A A G G G G A A G G A A G G G G G G C C C C T T C C C C T T G G T T A A T T T T A A A A C C T T A A G G A A C C 0 0 A A A A C C T T C C T T C C C T G G A A G G C C T T T T C C A A G G T T C C G G T T G G C C T T C C C C A A C C T T C C C C C C A A G G T T T T A A A A G G A A T T G G A A C C G G G G T T C C T T G G 0 0 A A T T C C T T G G C C T T A A T T T T G G A A T T G G C C T T T T A A A A T T A A G G C C C C C C A A C C C C A A C C G G A A A A T T G G G G A A T T G G G G C C T T C C T T G G C C G G G G C C G G G G C C T T T T T T G G G G A A T T C C A A T T T T T T C C C C G G A A G G T T A A A A C C A A T T C C G G C C A A T T T T G G T T A A T T A A G G G G C C C C T T G G G G C C A A G G G G A A T T T T A A A A T T C C G G G G G G T T A A G G G G G G T T A A T T A A T T T T A A A A 0 0 T T G G T T C C C C A A C C A A C C T T T T G G C C T T T T G G A A A A T T C C T T T T A A C C A A T T T T A A A A T T C C A A C C C C A A A A 0 0 C C C C A A G G G G T T G G G G C C C C C C C C T T C C A A A A T T A A T T A A A A T T C C A A A A T T T T A A G G T T G G C C T T T T A A C C A A A A C C T T C C C C G G T T A A G G A A C C C C G G C C C C A A G G T T G G C C A A C C G G T T C C T T A A A A C C G G T T A A G G T T G G A A C C G G G G C C C C A A T T T T G G C C T T T T C C G G C C C C G G T T G G T T G G T T C C C C T T T T G G T T C C A A G G A A C C C C C C A A C C C C G G T T A A G G C C G G C C C C C C T T A A C C A A A A T T G G C C T T G G C C C C A A G G T T T T G G A A G G A A G G T T A A C C G G G G A A C C C C G G G G A A A A A A G G T T A A T T G G A A C C A A G G T T T T C C C C C C C C A A C C T T G G C C G G T T G G C C T T A A C C T T T T C C T T G G G G 0 0 C C 0 0 A A 0 0 0 0 C C G G A A G G 0 0 C C A A G G C C T T C C A A T T A A A A G G A A T T A A G G C C G G G G G G G G A A G G A A G G C C C C T T G G T T 0 0 0 0 A A C C A A C C T C C C T T T T A A G G G G T T C C G G C C A A T T G G C C C C G G C C T T G G C C C C C C C C A A C C A A G G A A T T T T A A C C A A T T A A C C C C A A C C A A C C C C C C G G C C A A A A A A A A C C C C T T C C C C G G C C G G T T C C C C G G G G G G C C C C T T G G I I G G G G 0 0 G G G G 0 0 C C A A T T C C A A C C G G T T T T A A C C G G G G C C C C A A A A G G G G G G C C G G T T T T C C T T A A T T C C G G C C C C A A A A G G A A T T C C C C G G G G T T G G T T A A A A G G G G A A C C T T A A A A C C T T C C C C G G C C G G C C T T A A A A A A T T C C G G A A A A T T T T T T C C A A A A T T G G C C A A T T G G G G G G G G G G G G A A G G G G A A G G C C G G G G C C A A C C C C C C G G A A A A C C G G G G T T C C T T C C T T A A G G 0 0 A A T T T T C C T T C C T T A A G G G G T T T T T T T T G G G G G G T T T T G G 0 0 T T G G C C C C T T A A T T T T A A C C C C G G T T C C G G G G C C A A G G A A T T G G A A A A A A T T A A C C T T A A G G A A C C C C T T C C G G A A T T G G A G C C D I G A G G T C G G A G T T A G C C T T T T T T T T G G C C A A 0 0 T T A A T C A G G A T T G A G G T C A A T T G G G G T C G G T C G G C A T G C C G G C C G G G G C C A A G G C C G A G A C C A A C C T C G G G A C G A A C C G A T T T T C C A A C C C C A A G G T T A A G G C C A A T G C C G G G G G G T T G G C C C C T T C C G G A A C C G G T T T T C G C C A A T T T T G G T C T C A A C C T G C C C A G G C C T A G A C T T C A G G G G G I I C C G G C A A A C T G A T T T T C G C T A G A G C C C T C C G G C C G A C T C C G A T C C T A T G A T T G G C C A A C C C C T T C T C C A C C T A G G G C C A A T T A A T T T C T C C A I I T T G A C C T T T T A A T T A A C C G A T T C C G A T A A G C C A A A A T G C T A A C C G G C C C T G G G G C T G T C T T C A G A A A G T C A A T G G A C C A G A A G G C C T T C C C T T T C C G G T T T C G A G A T C C C A A A G G A A G G G G G G G C C T C G A C C G G A A C C A A C C T C C T A A T T T T A C C T C C T C A A T C A T T C G G T C G A C C A C G T T T C C G G A A A A C C C C T T A A C C T T G G C C C C C C A A G G G G C C G G T T C C C C T T C C A A G G 0 0 T T A A G G T T 0 0 C C C C 0 0 A A T T T T G G T T C C 0 0 C C T T C C C C T T C C C C A A C C A A T T G G A A G G C C C T 0 0 A A C C C C A A G C A A G G C C A A T T T T A A A A C C C C T T G G G G C C G G G G T T A C T T G A G G T T A A G G C C C C T T C C A G T T T T C G C C C C C T T C G A T T A A C T C C C C C A C C G A A G G G G G G A A A T T G A T T T T G G G G G G T T G G A A A A G T T G G A G A G G A G A G T T A A G G A G T C G G A A G G A G C C T T T T G A A G C C C C G G G G G G G G T A C C A A T T A A C C C C G G C C C C G G T T G A C C G G G G C C C T A A C T T T A A C C A A G G T T C A T T A A T T C C A A A A C C G G G G T T G G C C T T C C C C A A G G C C A A A A C C C C A A A A T T C C C C A A T T C C G G A A G G G G C C T T C C G G A A C C A C T T C T G A T C G G G A C C C C A A T C A G A G A A C C G G C C C C A A T T G G A G G T 0 0 C T C C G G C C C C C C C C C C T T T C A A T G G T T C C T A A T T G G C C G G T C 0 0 T C G C T C T C C A A A A G C C G G A A A A C A A A G G A A 0 0 C C G G A A A G C T C C A A G G A A G G C C T T C T G G C C C C G G G G T C A G A T C T A A T C T T A A A A T T A A G G A A A A C C C C G T T C C C C C A A T T A G G A A G A G G G G A C C T T A G G G A G G G G G G G G G T T C C G G T T G G A A T T G G T T A A A G G G C C T T T T A A T T G G C C C C T T G G C C T T C C T T A A C C A A G G A A T T C C A A A A G G T T C C G G T T 0 0 C C T T A A G G G G C C G G C C C C A A A A T T T T A A A A C C T T C C A A T T T T C C C C T T T T T T G G A A G G C C A A T T G G C C A A C C G G G G C C G G G G G G C C G G T T C C C C C C T T C C C C C C G G G G C C T T A A C C A A G G T T G G T T T T T T G G C C A A A A C C C C G G G G C C G G G G T T G G T T A A T T C C G G T T G G A A G G T T A A A A A A T T A A T T G G T T A A A A C C T T G G G G C C C C T T A A T T T T A A G G C C C C C C G G G G T T G G A A G G C C C C G G C C C C T T A A T T T T C C T T C C C C G G G G A A T T A A C C T T A A G G C C C C C C G G G G A A A A G G T T C C T T C C A A T T G G G G T T T T G G G G T T G G C C T T A A G G C C C C G G T T G G T T G G C C C C G G A A G G C C G G T T A A T T A A A A A A C C T T C C T T G G A A T T G G T T G G G G C C C C A A C C C C C C C C A A T T G G C C G G G G C C T T T T A A T T G G A A A A G G T T T T C C C C C C A A G G C C T T G G G G C C T T G G T T G G C C T T G G G G G G G G G G C C T T T T A A G G G G T T A A T T A A A A G G C C C C C C A A G G C C G G T T T T T T G G T T G G C C T T G G 0 0 A A G G A A T T T T T T A A T T C C G G A A A A T T C C T T G G C C A A A A C C A A C C G G T T T T C C G G A A G G A A G G T T T T T T G G G G A A A A A A C C C C C C A A G G G G T T C C T T A A G G T T C C G G T T T T A A T T T T A A T T C C G G G G C C G G T T G G A A T T T T G G C C T T C C 0 0 C C T T A A A A A A T T C C C C T T T T T T T T C C A A T T C C G G A A G G C C G G G G G G G G G G T T C C G G G G G G A A T T G G C C G G G G G G C C A A A A G G T T A A A A 0 0 C C C C T T C C C C A A G G G G C C G G T T G G G G T T A A G G A A T T A A T T C C G G C C T T T T T T A A A A T T A A G G T T G G A A T T A A C C T T G G G G D D T T A A T T G G A A A A T T C C C C T T T T G G C C C C T T C C C C G G G G C C G G C C G G D D G G C C A A G G A A A A T T T T G G G G T T G G T T G G G G C C C C G G A A T T T T A A G G T T T T T T T T A A A A A A T T T T C C T T G G G G G G C C C C C C A A G G A A G G T T G G G G T T C C C C A A G G A A T T C C T T C C C C C C C C G G A A T T G G T T A A C C G G C C C C T T C C A A G G C C T T C C T T G G A A T T C C G G T T C C C C G G G G C C T T C C C C A A A A A A G G A A C C A A G G T T G G T T A A 0 0 G G G G A A G G G G G G G G A A C C G G G G C C C C G G C C C C G G C C C C C C G G T T T T G G A A A A G G G G C C G G G G G G T T A A G G G G C C G G C C G G A A C C C C T T T T A A C C C C G G G G C C G G G G G G C C A A C C A A G G A A 0 0 T T C C A A C C A A C C A A A A T T T T A A T T T T C C G G C C C C T T A A G G C C G G T T G G C C G G G G A A T T G G G G C C C C G G T T C C G G G G T T G G G G T T G G T T A A C C T T C C C C G G A A C C T T C C C C G G G G A A C C T T C C T T G G T T T T A A A A A A A A A A A A G G A A C C C C T T T T A A A A C C T T C C A A G G T T A A T T A A A A G G G G A A G G T T A A G G C C C C T T T T T T A A G G C C G G C C T T C C A A A A G G T T C C C C C C A A T T T T C C C C C C T T C C C C G G G G T T T T T T C C T T A A A A G G T T A A G G C C C C C C A A A A C C G G G G G G C C G G G G A A C C G G T T T T G G G G G G C C C C 0 0 C C T T T T G G G G C C G G C C G G T T C C C C T T G G G G G G G G C C C C T T G G C C C C A A C C C C G G G G G G C C G G C C T T T T A A C C C C A A G G T T A A A A C C T T A A C C G G T T G G A A A A A A G G T T G G C C A A A A A A G G G G A A C C G G C C C C T T G G C C T T A A C C C C C C C C T T A A T T A A G G C C T T A A G G C C G G C C C C A A C C T T A A A A C C A A G G C C G G C C A A G G A A A A C C G G G G C C G G C C C C A A C C T T C C T T G G G G G G T T A A C C G G T T C C G G C C A A A A C C T T G G G G T T C C G G A A A A T T T T T T C C T T G G T T G G C C G G C C G G G G C C C C C C G G A A T T G G A A G G C C C C G G A A C C A A A A G G 0 0 G G G G G G T T G G A A A A G G A A A A A A T T T T A A T T G G G G C C C C C C G G T T G G T T A A G G G G I I G G A A G G G G A A T T T T C C T T C C A A A A T T G G G G C C G G T T T T A A T T A A A A G G C C A A G G A A A A G G A A G G T T C C A A 0 0 T T C C C C A A T T T T C C T T C C C C A A C C G G G G G G T T T T G G A A G G T T C C T T T T G G C C T T C C T T T T A A A A A A A A G G A A G G A A A A C C C C G G G G G G T T A A A A G G G G G G G G T T C C G G A A A A C C C C G G A A A A G G A A C C A A C C G G C C C C G G T T C C A A C C G G G G G G G G C C G G T T T T T T A A C C G G G G G G T T A A C C C C T T G G C C A A T T C C T T A A G G G G T T A A A A G G C C A A T T T T A A T T T T G G T T A A A A A A G G A A G G G G A A A A T T G G C C A A A A C C A A T T G G C C T T G G C C C C T T T T T T A A G G A A G G G G G G A A A A C C C C G G T T C C A A C C G G T T G G T T C C T T C C C C G G T T C C T T G G A A G G A A C C G G G G A A C C G G T T C C G G G G C C G G T T C C T T G G G G C C T T C C A A G G T T T T C C T T T T C C A A C C G G C C A A C C C C C C C C G G G G T T C C G G C C G G T T G G A A G G G G A A G G G G G G G G G G T T G G 0 0 C C C C T T 0 0 G G C C A A A A C C T T T T T T A A G G A A A A C C A A C C T T C C C C T T A A T T T T C C G G A A A A C C T T A A C C C C C C C C T T C C A A G G G G A A T T T T T T A A G G A A T T G G C C C C A A T T G G G G T T A A A A C C A A C C G G G G A A C C G G G G G G G G T T G G T T 0 0 T T T T C C G G C C G G T T A A G G G G C C G G G G A A T T C C G G G G G G C C A A T T T T A A G G T T A A A A C C C C C C C C C C G G C C 0 0 C C C C A A G G T T C C T T G G G G T T A A A A T T T T A A C C G G G G T T C C A A T T C C G G G G T T A A A A T T G G G G C C A A C C C C C C C C G G C C G G C C C C G G C C T T T T G G A A T T G G G G G G G G C C T T G G C C G G C C G G C C A A A A T T T T G G A A C C A A A A T T C C G G T T 0 0 G G G G A A G G A G T T T A C A A G A A C C G T T T T T A A C C A A C T T T G G C A C C G G A G T C T C T C A G T T A G C C G T A A C C G A G A C C D D A A C T C A T T C T G G C T C C A G A G G G T T G G G A T G A A G C C C A G T T G G G A T T A G T T T C T T A G G G G G G A 0 0 C T T C G G C G A A G G G G C A G G G G G G G G C C C T G A G G G G T T T C G G T C A G C C A G C C A A A A A A G G G A T T C C C T G G A A C C C T A A C C G G T T A A T C A G G A T T G A A A C C G G G G C C C C G G A A A A A A T T G G C C G G G G T T A A C C C C G G T T G G G G G G G G T T G G A A G G G G C C G G A A T T A A C C G G A A C C G G C C G G A A T T A A T T A A T T A A T T T T A A G G G G G G T T G G A A G G T T A A G G C C C C G G G G C C G G G G C C C C A A G G G G C C G G T T G G C C A A C C C C G G I I G G C C T T T T C C C C G G C C A A C C A A C C A A C C T T I I C C C C G G A A T T G G G G T T C C G G C C G G G G A A C C C C G G 0 0 T T T T T T A A G G C C G G A A A A C C T T G G G G T T C C C C C C C C A A G G C C G G C C G G A A G G C C G G C C G G G G C C A A A A A A A A G G A A C C A A G G G G A A C C C C A A C C G G G G T T G G C C G G G G 0 0 G G A A C C G G G G C C T T T T C C G G C C T T G G C C T T C C C C G G G G T T C C A A G G T T C C C C T T T T C C C C G G A A T T T T D D G G A A C C C C G G T T G G T T C C C C C C G G C C T T C C C C G G C C C C D D A A 0 0 G G A A G G A A T T C C T T C C A A T T C C T T G G C C T T C C 0 0 G G T T T T C C T T T T G G A A C C G G A A T T A A C C G G C C C C C C A A C C G G G G G G C C C C T T A A G G A A T T G G G G A A G G G G T T C C C C C C C C A A T T A A G G C C G G C C C C A A G G A A G G G G G G A A C C A A A A C C A A G G C C G G A A C C G G C C C C A A A A G G G G C C T T T T A A C C A A T T A A C C C C A A C C G G T T A A T T C C A A C C T T A A T T G G A A G G T T A A G G A A 0 0 T T C C G G C C C C T T C C C C 0 0 A A A A A A T T A A G G C C T T A A C C 0 0 C C G G G G G G G G T T A A A A G G G G T T C C G G G G G G C C G G T T A A C C C C T T A A G G G G A A C C T T A A A A G G A A 0 0 T T A A G G C C T T C C G G T T T T A A T T G G C C C C T T C C T T G G C C T T G G G G C C T T C C G G T T T T G G C C C C C C C C A A T T G G C C G G T T T T A A C C G G G G T T G G T T C C G G A A C C T T A A G G T T G G G G A A G G T T T T G G A A 0 0 A A C C A A G G C C A A G G G G A A T T C C C C A A A A C C T T C C G G C C A A T T T T G G C C C C G G C C A A C C A A G G C C T T C C A A A A C C G G A A C C A A C C G G A A G G G G G G G G A A C C C C C C A A C C G G C C T T A A T T G G G G C C G G C C C C A A G G C C T T C C A A A A G G C C T T G G G G G G G G G G A A G G C C G G G G C C G G G G G G A A C C G G G G C C 0 0 G G G G C C C C C C A A A A A A G G C C G G G G G G T T A A C C G G T T A A T T A A T T C C A A G G G G G G A A G G A A G G C C C C C C T T G G T T T T G G T T C C C C T T C C C C G G C C T T G G G G G G C C C C D D A A G G G G T T A A T T G G A A G G T T G G A A A A T T C C G G A A C C A A C C C C G G G G C C A A T T C C G G G G A A C C C C C C A A G G G G C C G G G G C C A A G G A A C C T T C C T T T T G G T T G G C C A A A A C C T T C C A A C C A A T T C C A A A A A A A A G G C C G G T T A A G G G G T T C C C C C C T T A A C C G G G G C C G G C C C C C C G G G G G G A A A A C C C C T T 0 0 C C G G C C G G C C G G A A C C T T A A T T C C G G A A G G T T T T T T A A G G T T I I G G T T G G T T G G A A C C 0 0 A A T T G G C C G G T T T T G G C C G G C C C C G G G G C C 0 0 A A G G G G T T T T G G T T G G G G G G T T 0 0 C C C C T T G G I I G G G G G G T T C C A A C C C C A A T T C C G G T T T T G G A A C C C C C C G G A A C C G G T T G G G G C C G G T T C C G G C C C C T T G G G G C C T T G G A A C C A A G G A A C C A A C C G G G G G G G G C C T T C C C C G G C C G G A A T T T T T T T T T T A A G G G G G G A A A A G G G G A A C C C C A A A A G G G G G G G G C C C C C C G G A A G G G G C C C C G G A A G G C C C C G G C C T T C C G G A A T T A A A A T T G G T T G G G G T T G G A A A A G G G G T T G G T T G G G G A A T T G G G G G G T T T T T T C C A A C C G G G G T T C C C C A A G G T T G G C C A A T T T T C C C C A A T T T T T T C C A A A A T T G G T T T T A A A A G G A A G G T T T T C C T T T T G G A A C C C C A A A A G G C C G G C C G G G G G G G G G G G G T T G G A A G G C C A A T T G G A A C C G G G G T T T T C C G G G G C C G G G G C C T T T T T T A A G G G G T T G G A A C C G G A A C C T T G G C C A A A A C C A A C C T T C C T T G G G G G G C C C C C C C C C C C C A A I I T T C C C C T T G G C C C C A A G G G G T T T T C C G G T T T T G G A A G G T T T T G G C C A A G G T T A A A A C C C C G G C C T T C C T T G G C C C C A A A A C C G G G G T T C C G G T T T T C C A A T T C C C C A A A A C C C C C C G G G G T T G G C C C C C C A A T T A A C C C C T T T T A A A A A A G G T T G G T T T T C C T T G G T T T T C C C C C C A A C C G G G G A A T T C C A A G G T T A A T T C C T T A A C C C C A A G G A A C C C C T T G G 0 0 T T G G C C G G T T T T T T G G T T G G A A C C G G C C C C C C G G A A T T A A T T G G T T A A C C A A C C A A C C A A A A G G C C T T T T C C T T C C T T C C T T A A T T G G C C G G T T C C T T T T G G G G A A G G C C A A T T A A A A C C T T G G C C T T A A T T C C T T A A G G T T C C C C C C G G G G A A C C A A C C C C A A G G C C C C T T C C G G T T A A C C T T A A G G T T C C G G A A G G A A C C T T C C A A A A T T T T C C T T I I A A C C C C G G A A A A C C C C A A T T G G G G C C T T G G T T A A T T C C T T C C T T G G A A G G G G C C C C T T G G C C C C A A A A G G G G C C C C T T G G G G A A T T C C C C A A C C G G T T C C T T G G C C A A T T C C T T G G A A C C T T C C C C A A C C G G G G A A A A G G A A T T T T T T T T C C A A T T G G G G G G C C G G T T C C A A G G G G G G A A C C C C G G A A C C A A G G T T C C G G T T C C G G G G A A A A G G A A G G G G C C C C A A T T A A C C A A C C G G G G C C T T T T T T G G C C C C G G T T C C C C C C G G A A C C T T G G A A G G A A G G G G G G C C G G G G G G C C G G T T G G A A G G A A 0 0 A A C C A A C C C C G G A A 0 0 C C G G C C A A T T G G G G T T C C G G 0 0 G G G G C C G G A A C C A A T T A A G G C C G G T T C C T T A A G G G G G G A A A A T T G G G G A A G G A A G G G G C C C C A A A A G G C C C C C C A A G G G G C C T T C C T T G G C C G G G G C C G G T T A A G G T T C C A A T T A A G G G G T T C C C C G G G G T T T T A A C C A A C C T T T T G G A A C C T T T T C C T T G G G G C C C C C C G G C C A A G G T T G G A A T T 0 0 A A C C G G T T G G G G G G T T T T C C G G C C T T C C C C G G A A I I A A A A C C G G C C A A T T T T C C T T C C G G G G A A G G G G T T A A A A C C T T G G G G T T G G A A G G G G G G G G G G G G T T C C T T G G T T G G G G G G G G G G G G A A T T T T G G T T C C A A G G G G G G T T A A A A G G C C T T A A C C C C C C A A G G A A A A C C G G A A T T C C G G T T C C T T T T A A T T A A T T A A A A C C G G T T G G C C G G T T G G G G C C A A T T 0 0 0 0 G G A A G G C C T T A A A A G G A A A A C C T T G G C C C C C C A A A A C C G G T T T T A A A A A A T T G G C C G G C C G G G G C C G G T T C C T T T T C C A A A A C C G G G G C C A A G G C C C C T T A A G G G G A A G G G G A A T T T T A A C C A A A A C C A A A A A A C C C C C C G G C C T T A A T T G G C C C C T T A A G G A A C C T T G G G G G G C C G G A A A A G G C C C C C C A A C C C C A A A A C C G G T T A A A A C C A A G G C C G G C C G G G G T T G G A A A A G G C C C C T T G G C C C C G G T T G G C C G G C C A A T T T T A A A A A A G G T T C C T T G G A A A A T T A A T T A A A A T T T T C C A A G G G G C C A A A A C C C C C C A A G G C C A A C C C C T T C C G G C C T T A A G G C C C C T T C C A A T T C C A A G G G G C C A A T T G G G G T T T T G G C C T T C C C C C C A A G G T T T T C C C C G G G G T T A A C C A A T T A A T T A A A A G G A A C C C C A A A A A A A A G G C C T T G G T T G G T T G G T T C C A A G G T T C C A A A A G G A A T T T T C C C C T T G G G G T T C C G G G G C C A A T T T T C C C C C C C C G G C C G G T T A A C C T T T T C C C C C C C C C C G G C C T T C C G G G G A A A A A A C C T T G G G G G G A A G G A A A A A A T T G G C C 0 0 G G G G G G C C C C T T C C T T T T C C T T C C G G A A C C A A C C G A C T C G T C A G G G C T C T T T T T C C A A C C G G G A C T G A A G C C C C A A G G G A T C A G T T A A G G T A A A T T A G G G A T G G C T G G T T T C A G G G G A G A G G A A T C C C A G A A C C G G C C G G T T T T G G I I T C A A C C A A A A C C T T C C A A C C T T T T A A T T 0 0 G G A A T T T T C C A A C C A A I I A A T T T T A A T T C C T T G G C C A A T T T T A A T T T T G G G G C C G G C C G G G G C C C C A A G G A A A A G G A A C C A A C C T T C C A A G G T T C C G G A A A A C C A A T T C C C C T T T T A A C C A A A A C C C C G G C C T T C C C C C C A A A A C C C C T T T T C C G G C C T T C C T T G G G G C C T T G G T T C C T T G G A A C C G G G G G G A A C C C C G G G G T T A A A A A A A A C C G G G G G G A A T T T T G G A A G G T T G G C C G G A A G G C C T T G G G G A A A A A A G G C C C C G G T T T T C C A A C C C C G G C C A A C C G G T T C C G G G G T T C C T T C C G G G G T T G G C C A A A A G G G G G G A A A A G G C C T T C C G G T T C C C C C C A A G G C C G G A A G G G G G G T T C C G G G G G G T T G G G G A A C C T T G G C C C C T T G G G G A A A A T T C C T T G G A A C C G G A A C C A A C C G G A A C C A A A A C C G G T T C C C C G G G G T T G G T T T T C C G G G G C C C C A A G G T T G G G G T T T T A A G G C C G G A A G G C C C C T T A A A A A C T G A A T T T T A A A A C C G G C C C C C T C G G T C C G A T C C C C C C C G G A A T T C C G G C T C A C T A G T G C C C C C T C C C T C C A C A T A G C T A A T C G C G A G A G T A A C T T C A A C T A G C C G G T C C C A A C C T C C A T C A G C C T T A A T T A A C C G G C C T T G G A C T T T T A A C C C C A A C C G G A A G G G G C C C C G A A G G A G G G G A A G G G G T T C C G G T T A A T G C C G G T C C C C C C C C C T T G A C C T T C C C C G A G G A A A G T C A G A A G G T C G G G C A A C C T T C C C C C C G G G G 0 0 C T A A C C A A 0 0 T T G G G T G G T T C C A G G G A A G G G G C C C C T C A G T T T T G G T T T T T T C A C A G A G G T T G T G T G T G G C C C C A A A A G G C C A A A A C C A A C C G G A A T T G G T T T T T T A A T T A A G G G G T T A A A A A G G A G A T G G G C A C C T G C A A G T C A G T T G G C C A A T T T T G G G G G G T T G A A G C A G C A G T T T C A A C C A A G G A G C T A G A G C C A G T T A A G G G G C T T C G G G G T C T A C C C C T T A A T T A A C C A A G A C A G T T T T C T T A A A A A G G C T G C T A G T T C C G G G A T A T C T T A G G A G G C C T T T G A G C T T T G G G G T T G A T C A A C C A G T T C T G G G G G G A G C C A A G A T T A A T T G G G G T T A A G G A A A A C C C C T T C C A A A A G G G G C C T T G G T T C C T T T T A A C C A A C C G G T T T T C C C C A A A A T T A A T T G G T T G G G G A A A A G G T T G G T T T T G G T T A A T T C C C C T T G G C C T T A A C C G G T T C C T T C C A A G G C C T T C C C C G G C C G G A A T T A A T T T T T T T T G G T T A A T T C C T T A A T T A A C C A A G G G G C C G G T T G G G G C C T T G G T T C C A A G G T T A A G G C C G G A A C C A A C C T T T T T T G G G G G G G G G G G G A A A A A A A A C C C C A A A A T T A A G G G G G G T T A A C C C C G G C C G G T T T T A A T T A A C C G G G G A A A A C C T T T T C C A A C C T T T T G G T T T T A A C C A A A A G G C C T T G G C C C C A A T T C C T T G G T T C C G G C C A A A A G G T T A A A A T T A A C C G G G G T T A A T T G G G G T T A A T T T T T C G A G A C T A A G G G A G A C T T C C G G A C C A A T T G G C C T T C C G G G G A A C C 0 0 C C G G C C A A A A T T C C G G C C C C G G T T C C G G C C A A G G G G T T T T G G C C A A A A C C C C G G G G C C C C G A G G C C T T A G A G G T C A G A C T G A G G A A T T C C T T G G A A T T G G C C G G C C C C C C A T A A C C G A A A G G C C T C T T C C C C C T C C C C T A A G G G C C A A A A C C A G G G C C C C C C G A T A C C A A T T C C G T G A T C G G T C A A T T C T G G A G G G 0 0 0 0 0 0 G T T T T T T T T T T T T T G G G G C C G G C C A A C C A A A A A A A A T G A G T C G A G G A A A G T A G G T T G G C C T T G G A A T T T T G A A G T T G G G G A A G G T G G G G G A A T T T T C C T T G G C T C C G G G G G A T T A A T C T C T G C T G A A T C C G G A A G G G G T C A G C T G T G C A G A T C T C C T C A G G T G A G G G G A A T T A A T T T T G G G G G G T T G G T T C T G G C C C C A G G T A A G G G A A A C C C C T C G G T T A A T T A G A A A C C C T C A A C C A A G G T T A A G G A A G A G A G A A A C C G G G G C T T T C T G G G G C C T T C C C C A A C T A A C C A A G G C C T T A A T T T T T C T C T T A G 0 0 T T G T T T C C A A A A C T A G G C A A A G G A G A T G A C T T 0 0 T T C C T T T T C C A A T C C C G G A A G G A G C T T T C T G A G G C T A G C T A G C G G G C A C C G G C C A A T T C C C C A A A A T T A A C C C C C C A A A T A A G G T T A A G G T T C C T T C C T T G G A A T T C C A G G G T T T T A G A G T C G A C C G G A A A A C C A A G G A A A A T T C C T T C C A A C C A A T T G G T T G G A A C C C C A A T T C C T T C C A A A A C A G A A T C A T C T T C A T T A A C T C T A G A G T T T T G G C C G G T C A G T C T T C T C C G A C T C T T T A G A G G C C T A A A C G C G A T T A A G A C T G T C T A G G A A G A C C C A A C T G G G A G G A A T A C T T T A G T T T T A C C C T G T C A G G T C T T C G A A C A C A C C C A G C C C C G G G G G G T T G G A A T C T G C C 0 0 G G G G C C A A G G A A C C C C C C A A G G T T C C C C G A T C G A A G G G T T G G A A G G G G G G A A G G A G C C C C T G T C C C T C T C T G T C C C 0 0 G A T T A A G A A A C A C C C C C C C C C C T T C C A A C C C C T T C C A A C T C C A G T C G G A A C C C C A G C C T T C C C C G G A A T T G G C C C C T T G G C T A G G G A G G A C T C T A A G T T T G A A A T T C C G A T A A G C A G G G G T C T A A A G G C T C A C C T T T C G A G A G A G T C C C C A A T T G G T T G T A A G G C C T T G G G A A A C C C C T T T T C C A C T T C C T T A A T C T T G G A A C C C T A G C C G G A C G G A G G A T C T T C C A A C C T G G T A G C T G A G T G G A A G A A G C G C C C T A C C T G G C C C C T T G G G G A G G A C T G G T T T T T C A T G A G T A T C A A G G T G A A A T T A A C C A A T T G G T T T T T T G G G G A A T C G A T T A C G A T G A C T G A A C T A A C C T T C C G G T G A G C T T T A A G A A A T T A A T C G G A A G G A A T T T T C T C C A A G G C C A A A A C C T T G G T T C C G T C C C C T C C T G G A A T G A A T T T T C C A A A A C C C C G G C T G G T T C C A A T C C C A T A A C C A C A A C C T T C C C C G G G A A A A A A A A A T T G A G G T T C C G G G G C C C C T T G G A A T T G G T T G G T C G G C T G G G A T T T T A C I I I D C C A G T T G A T C G G C C G T C C A G C C C C C C T T G G A A G G G G T T C C T T C C G T G G C C G G G G T C C T C T T C T C G A T C C T A G C T T G C T C T C C C T C T C T G G C T T G C T G A G T C T C T C T G T G G A A A G G A G A T C G G C T A A G G C C G G A T A A T C A G C T A G C T G A A G C T C C A A C T C C G T T G G G C C G T T C C T T T T G C A A G T C T C A T C T A G C T G G T C C C A A A A C C C C G A C C C C C C G G T G C C T T A C C T G G T T C C A A C C C C A A A A C C T T A C A A C C A A C C T T A A A A G G C C C C A C G A A A C T C T A G G A G A G A T G C T A A G G A C C T A C A G T T A A C C I D 0 0 G A A A A A A G A G C C A A C C C C C T T T G G G T G G C C T T G G C C A C A A A A T T A A G G G G G G A C A A A A C C G G G G A A G G T T C C G G T T T T T T G A T C A A G G T T T C A G T T C T G A G A A C 0 0 T C G G G A C T T T G G C C C C G A G G T T T C A C G G T T C C C C T T C C A G G G A A T T A G G G A G A A T T C C T T A A C C C C C C C A A A C C T T A A C T C C C C G A A A A C A A A A G A C T G A A C T T G G A A T C C T G G T C A A A A G G G G A A T T G G C C A A C C G G G G C C C C T T T T T T G G C C G G C C A A G G T T T T A A C C A A C C A A T T G G T T C C T T G G G G A A C C C C G G C C C C G G T T G G C C T C C C G G T T A A G G C T T T T T T T A G T C G G A A T C G A C G T C A G C A C T C T T C C T T A A A T T A A A A T T A A G G C A T T T T T T T T C C T T C C A A A A A A A A G G A A T C A A A A A A A T A C A G T T C T G G C T T G A A T C C C A A T T T C G T A C T G A G G G A G C C T G T T T C C T A T C C T T G G T G G T C T G G G G A A C T A A T A A G G G C C G A C T T C A A T C T T A A A A T T G G C C T T A A G G T G A A A G T T C C T T T T A A A G T T G A A A A A G A T T G G C C T T C C C C C C A C G T T T C T T T T T C C C C G G A A G A T C G G T C C T G G C C C C C C T T G T G G C C C C T T C C G A C T T C A G C C C C T C A A C T G T A A T T G G A A C C T T T T T T G G A A A A A A A A G G C C G G G G T T T T A G C T T T A A T C A A T T C T C C G A A G G T A G G G T T C A A A T C A G T C C C T C T C C C C T G G G G G G G A T T C C G G T T T T 0 0 T T G G G G C C A G C C A A C C C C C C A C G G C C G G C C G G T T T T A A A A C C T G T T G G A A T T T A T T G A T T C C T C G A C C G G C C A A T T C C T T T T A A A A A A A A G G T T G G C T G G T T T T C C A A T T T C T C T T G G A A C C G G C T C C G A A A A A G G C C C T C T T C G G C C C C C C T T A A G G T T G G T T C C C C A A C C G C C C A A C C 0 0 A A T T T G T C G G C C A A C C T T G G T T G G C C A A A A C C A A T T T T G G G G G G G G C C C C G G T T A A G G G G C C A A G G G G T T A A C C G G A A G G A A T T C C T T C C G G T T G G C C C C C C C C A A C C A A A A A A T T G G C C C C G G G G G G G G G G A A G G C C A A C C C C C C A A T T A A G G G G A A C C T T C C C C A A T T G G T T G G G G A A A A A A T T G G G G T T G G T T A A A A G G G G T T C C T T T T C C G G C C G G C C T T T T T T A A 0 0 C C T T C C T T A A A A T T A A C C T T A A T T C C G G G G T T C C A A A A A A A A C C C C C C A A G G G G G G A A C C C C T T G G C C G G A A T T C C T T T T T T C C A A C C C C T T T T T T C C C C C C C C C C C C G G T T A A T T C C G G G G A A T T G G T T T T G G T T C C A A T T T T C C G G G G G G C C A A T T C C C C C C T T C C G G T T G G A A C C A A T T C C C C A A G G A A A A T T G G A A A A A A C A T A G G A G C C C C C T G C A A C C A G C C T C C C C C A C C C G A G A A T A A C C G G G G G G T T T T G G G G A A A A G G C C A A G G C C C C A A 0 0 C C T T A A T T C C A A A A T T G G G G G G G G T T G G A A G G C C A A 0 0 0 0 T T G G T T C C T T A A C C T T C C C C A A C C C C C C G G A A G G C C G G G G C C A A T T G G G G C C T T A A T T G G A A A A T T C C C C T T T T C C G G G G C C T T T T C C G G A A G G G G A A A A G G G G T T C C G G G G A A T T C C G G A A T T A A C C G G T T C C G G T T T T C C C C C C G G T T G G G G G G G G G G T T G G A A A A G G T T T T C C C C A A A A G G A A C C A A G G T T A A A A T T T T G G 0 0 G G G G C C A A T T T T C C G G G G G G C C T T C C G G A A G G C C G G A A A A A A A A C C T T C C C C T T G G A A G G C C G G T T C C A A C C A A C C C C C C G G G G G G A A C C C C G G A A C C T T T T A A T T A A I I I I T T G G C C C C A A G G A A C C C C G G G G A A C C C C C C A A C C G G T T T T A A G G C C T T C C C C A A A A A A G G A A T T A A G G A A G G T T G G C C A A C C G G A A T T C C T T T T G G T T 0 0 C C A A 0 0 A A C C T T T T A A C C 0 0 A A A A A A G G A A T T A A G G A A T T T T A A C C G G G G A A A A A A C C A A C C G G G G T T G G C C C C C C C C I I C C C C T T A A G G T T T T G G C C A A T T T T T T C C C T C T C C C T G A C C C C G G C C T T G G C C G A T C C T A G G G G G A A C C T T G G T T A A C C C C A A T T A A T C 0 0 C C A A A A T T G G T T G G A A T T T T G G C C A G G T G G A T G C T T A G C C C T C C 0 0 C C A A C C G G T C A A A C T T C C C A C C C T C T T C C C G A A A A G G A C C T T T C C T A A G A A G C T C T C A G A G A T T T T G G C C T T C C A A C C 0 0 0 0 0 0 G G T T G G C C G G C C T T G G A A C C T T A A A A T T A A C C C C C C A A C C A A A A T T C C G G A A C C C C C C G G T T A A C C T T T T A A G G C C A A C C C C A A A A C C C C G G A A C C G G T T C C C C C C G G G G A A G G T T T T C C C C T T A A C C A A A A G G C C G G G G G G G G A A A A G G T T A A G G C C C C C C C C G G G G C C C C T T T T G G G G G G A A A A A A T T C C C C A A A A T T G G G G C C C C T T C C T T T T T T C C C C G G G G A A A A T T G G T T G G A A A A C C A A T T T T A A C C G G T T G G G G G G C C A A T T G G G G A A A A C C A A A A T T G G A A C C A A G G A A T T C C G G T T A A C C G G T T A A C C A A C C A A A A A A A A G G C C A A G G G G T T G G G G T T A A G G T T G G C C C C T T C C C C G G A A T T C C G G G G G G G G A A C C C C G G A A A A T T A A A A T T T T G G C C G G G G C C 0 0 C C G G G G T T A A G G A A A A C C A A C C C C C C G G A A C C G G C C G G T T A A C C A A A A C C A A G G A A T T T T G G A A G G G G T T A A A A T T G G A A G G C C C C T T A A A A C C T T G G T T C C A A C C A A A A C C T T A A C C C C T T T T G G G G A A T T A A C C T T T T T T T T G G T T T T C C G G C C C C A A T T G G G G T T C C C C T T G G C C A A G G C C A A C C T T A A C C G G G G G G T T G G G G C C G G T T G G C C G G G G G G A A G G G G T T C C G G C C C C A A G G C C G G A A G G A A T T T T T T 0 0 C C C C G G G G A A A A G G T T C C A A C C G G A A C C A A A A G G A A A A C C C C G G A A T T A A A A T T T T A A C C C C C C G G A A C C T T C C A A A A A A A A T T A A A A C C G G C C C C 0 0 T T A A A A G G G G A A G G T T A A G G G G C C A A G G C C C C A A A A G G T T C C G G G G G G T T G G G G G G G G C C C C A A G G G G A A A A A A G G 0 0 G G A A G G T T C C A A C C T T A A A A A A C C C C C C G G A A G G T T G G T T G G C C T T C C A A T T I I G G T T A A A A A A C C G G C C G G A A G G C C A A T T T T A A C C C C C C T T A A G G C C T T G G T T T T G G T T C C A A A A C C G G G G G G G G T T T T G G T T C C A A G G G G C C G G T T T T G G C C G G C C G G G G A A G G T T T T C C A A A A T T T T T T A A C C A A G G A A C C A A A A T T A A A A T T T T T T T T T T A A T T C C A A T T G G G G G G G G T T C C G G C C G G C C T T G G G G C C C C G G T T G G A A C C C C T T 0 0 C C T T G G C C C C T T C C G G T T T T A A T T C C G G T T C C T T A A A A C C A A T T A A G G T T C C C C G G T T C C C C G G A A G G T T C C T T G G C C T T G G C C T T 0 0 G G C C C C C C T T C C G G T T G G G G T T G G G G G G C C C C T T A A G G G G C C C C C C G G G G T T C C G G C C G G T T G G G G G G G G T T G A G G A A G G C C G G A A C C C C A A A G G G A A T C G G T C G A T A C C G G C C G G A A T T T T C C G G C A G G T T G G G G A C C T G G A G T C C T T C T T T C G G C C T C G G G G C T T C T T G G G G A A G A A G G G T T C C T C G A C T C C G A G G G A T T I D C C C C G G A A A A A A T T G G T C C T T C T T T C A G G G C C C T T T C C G G T T A A C T A A G A G G A C A A A A C T C C G G G G C A A G T C A T C T G G T T C T G G C T T G G G T A G G T C C A G G C C T T G G T T T T T T 0 0 A A C T C C A A A G T C G C A A A A G G T T C C A A A G G G C C C C C C A A A A G G T T G G C C G G A A C C T T A A G G T T T T C C C C T T A A T T T T A A T T T T A A T T T T C C G G T T C C T T A A A A T C A G T T G G G G A A G A A G A G C C C C G A T C G G T T A A C C C T A A G G C C T T A A T T G G A A T T C C C C A G G A A G A A G G C G C C C C C C G G G G G G T C T C G G A A G G A C T C G A G T C T C C C C G G A G C C C C C C C A G A A A G G C C T C C C C C G G C C C C A A T T T T A A C C G A A A A T C T A G G T A G C T G A C C T T G G A A T T T T G G A A C C T T A A T T T T G G A A G G T T G G G G C C A A C C G G A A C C T T T T C C A A C C T T C C A A C C C C G G C C T T A A A A T T C C T T C C A A G G C C A A T T A A G G C C G G C C G G T T G G C C T T T T A A T T G G C C A A A A A A T T C C T T G G C C C C C C T T G G A A T T T T T T C C A A G G G G T T A A G G G G C C A A G G A A A A G G T T A A A A A A A A C C C C A A T T A A A A A A A A G G G G T T C C G G C C T T G G A A C C A A G G C C T T C C G G T T C C T T C C A A T T G G A A A A T T G G T T G G T T C C A A T T T T T T A A T T A A C C T T C C C C G G A A C C A A G G C C G G C C C C A A T T G G G G C C C C C C T T A A G G T T T T C C T T G G C C T T T T C C T T T T G G C C A A C C C C C C C C A A A A C C C C A A G G T T G G A A G G A A C C C C A A A A G G T T A A T T A A G G C C C C A A G G C C T T I I T T A A C C G G T T T T C C G G T T G G A A C C A A A A G G C C C C C C G G A A A A G G G G C C G G T T G G C C C C A A G G G G C C T T C C G G T T T T T T T T G G C C T T A A C C T T C C C C T T G G C C G G A A A A G G T T C C C C T T T T G G A A C C C C G G G G G G C C T T C C G G C C A A T T A A A A C C G G C C A A A A G G G G T T G G A A T T T T C C G G G G T T C C C C T T A A G G G G C C C C G G A A C C C C T T G G C C T T T T T T G G C C A A T T A A C C A A T T A A T T T T C C A A C C C C T T A A A A G G C C A A C C G G C C A A C C T T T T T T C C A A A A C C C C A A A A A A C C C C T T A A C C A A T T C C C C A A T T C C G G G G C C G G T T C C G G T T G G G G T T G G A A T T G G A A A A C C G G A A C C C C G G C C A A A A C C C C T T A A C C G G A A C C G G G G G G G G A A C C G G G G 0 0 C C T T G G A A A A A A C C C C G G C C C C A A C C C C G G G G C C A A C C T T C C A A C C T T A A C C G G C C T T G G T T G G G G A A A A G G A A T T G G C C T T C C G G C C C C G G T T G G C C C C G G A A C C G G G G C C G G A A C C A A A A G G G G A A A A C C T T A A T T A A T T C C A A C C G G G G A A T T G G C C G G C C T T G G G G A A C C C C C C T T T T C C T T G G G G C C C C G G A A A A C C G G T T A A A A C C C C A A G G G G G G T T G G A A C C G G T T G G G G A A C C T T T T G G G G G G G G A A G G G G G G T T A A C C G G A A C C A A A A G G T T C C A A C C T T C C A A G G T T T T T T G G C C A A A A A A G G G G A A T T T T T T C C G G T T G G A A G G C C C C A A A A C C D D C C G G C C C C G G C C T T T T C C T T C C C C 0 0 T T C C I I A A T T C C T T C C G G A A C C A A T T G G C C C C A A A A T T C C C C G G C C C C T T G G T T C C A A G G A A T T G G C C G G A A A A A A C C C C T T G G T T T T C C G G T T G G C C G G T T T A C T T G C T T T T C G G T T A C T T T C A G C C C C A A A A G G T C T T A A A C T C A G G A G G T C G A C T C T C T G G G G A G T T G G T C C C A C G G T T A A T C T T G T A A A A A G G T G G 0 0 T T T T G G T T C C T T G G T T G G T T T T A A C C G G T T T T A A C C A A T T T T C C A A A A T T C C G G A A T T T T 0 0 A A T T T T T T C C G G A A A A C C C C C C G G C C G G G G G G T T G G A A T T A A A A T T T T C C A A C C C C A A T T T T G G G G C T G G 0 0 T T A G T C T T A A T A A A G G T G A A G G C C C C A A T T T T C T G G G A C C A A A A A A C C A A A A G G C C C C A A C C A A G A G A C T T C A A C C G T G G T C G A T C C C T C G A G G G G G G T T C T G A T C T T G G T C C C G A A A G A C C C C G G C T C T A A G A G A G A G G C C A A G G G G A A A G C C C T T T G G C C T T A A C C C C C C G G C C G T A A G G T C T C C C G G G G T C T T T T A A T T T T C C C T C A C C A G G A A C C T T T G G C C G A C T C C G G G G 0 0 T T A A G G C C A A A A G G A A T T G G C C C C C C C C G G A A T T A A A A C C C C G G G G C C A A A A A A G G A A T T G G G G G G T T A A A A T T T T T T A A G G C C G G A A G G G G T T A A G G A A G G C C T T A A G G A A G G T T A A G G T T G G T T T T G G G G T T G G T T A A A A C C C C C C T T C C T T T T T T T T G A C C T T C C T T G G T C A A T C C T C T C C C C C C G A A A A A C C C C G G G G T T G G C C G G T T G G G G T G T C C T T T A A A A G G A A G A G G G A T T A G T C G G G G A C C C A A T C G A G G C C T T G G G G T T T T G G T T G G A A C C A A T T G T G G A C A G C C T T A A T T T T T T T T C T T T A A G G T C T C G G T C T G G G G G C G A A A A C C C C G G C C A A G A T A A A G T G C C C C C 0 0 C C T T G A G G G A A A G G G G A A T T A A T T A G A A G A C T A A C C T T T C G G G A T T A A A G C C A A T C G A C C A A G G C A G G T T C A T C A A C T I I A G G G A G C C G G T C T T C C C C C C C C C C 0 0 A A A A T T C C G G A G T T C C C C T T A A T A G C A A A G G A C T I D C C A G A G T C A A G G 0 0 T T A A G T A A T T A A C C G G T T T T G G C C C C G G G G A A C C A A C C T T 0 0 T C T C G G A C C C A G G G T C A G G T G G G G T T G G C T T T C C 0 0 A A T T G G G G T T T T A A A A T T A A G G C C C C A A G G G G A A T T G A A A C C G G A G G G G G A G G A C T G A G A A A C C G A G A A A C C C T C C T T A A A A A A C C T G G G C C C C C C C T G G C C G G A A C C A A G G A C G G G G G G A A A G G G G T C T G A C C C T A G G T A G A G G A C T G A C T C T T T C C C T A G C C T A A C G A G A A G G A C C C C C C A G G G T A A C G A C T C G C C G G A G C C C A G G G G A C A G G G G G A G T C T A T C A G T C G A T C C T T C T C T G A A T C T T A G T C C T G G G G A A G A T C C C G A G G A C G G C C G G G G A A C C C C C T G G G G G G G G A A C C C C A A A G G A T T T T C T G C C C G A C T T T T G A C A A T T T T A A G A C C T A G T G G A A A A A A T T C C G G T C C C G G G C G G C C T C A A G G A A A G T G T T G G G T C C C C A A A A G C G G A A T T C C C C A A A A C C C T G G C C A A C C T T T C G A C C G G T T G A A G A A A A C C C C T T G A C C T C C C C C C T G G G G C T T T C C C C T T C C A A C T G G C C C T C C A G T T C C C T A A C T G A C C G A G G C C G G T T A A T T A A 0 0 G G C C C T G G G G T T G G A A G G G A T T C C T C G G G G G G A A G C G G G A C T A T T T C T G C G G G G G G G G G G G G C C T T T T A A T C C T C C T T G G C C T C C G G A G G A G A C G G T T G G G G G G T T G G A A G G G G T T T T C C A A C C G G G G A A T T G G C C C C T T T T G G C C T T A A A A C C T T G G G G T T A A A A C C C C G G C C A A A A T T C C C C C C A A A A G G C C G G G G C C A A C C A A T T A A A A A A A A T T G G C C G G C C A A C C T T G G A A C C G G C C C C G G C C C C G G C C C C A A A A A A G G C C A A G G T T A A C C A A A A A A T C G G G G C A A A C C C C T T C C T T C C C C G G C C A A G G T T T T C C A G G G A G C C A A I I T T A A C C T T D I T C C T C T C C T T T T G G T T 0 0 A A A A A A T T A A T T C C G G A A G G T C A G T C T T G G C C G G G G A A G A C C C C T T T T G G A A C C A A G G C C C C C C G G C C T T G G G G G G G G A A T T T T G G C T G G 0 0 C T T T C C C C A A A A T T G G T T T T C G T T T T C C C C G G A A C T T T A A G G C C A A C C A A C C C T T T T T C C C C T T A A G G T C A A C C A A C C T T C C G G T T T T C C C C T T C C T T C C T T G G C C T T A A C C C C C C T T G G C C T T C C C C A A A A G G C C C C A A G G T T T T C C A A A G G A A G C T G G G G A A T C G A G A T C C A G G A A G A C A T T G G G G C A G A A A A G G G G G T C T A T C A G A C G A G A T C T C T C C C G G C C G A T C C T A A A A C T G T T T T T A A G A C C C C G G C A G A T A T C A G T C A A G G G G C C G G C C A A G G A A A A C C G G C A A C C T T C C C T T T T T T A A C T G A A A T T T T C T T G A A A A C T C C A C A G A G A A T G G A G G A A A A A A G G C C A A G G C C A G C C C T C C G G G G A G G C A A C C G A A A T C A C A G G A T C C C G G C G G G C C T T C T C C C C G G A A G G T T G G G G G G G G T T G G G G G G C C G G T T A G T T C C T T T T A A A A C C G C A G T C G G A G A C C C A G C A C C A A C C C T C C C C G G C C A A G A G A G T T T C C C C A G C C T G C C T C C C T T T C A G G G C T T C G G C C A A C C G G G T C C A A T C T T T T A G G G A A C T C T C C T T C C G G G G G G T T G G A A G G C C T T T T T T C C C C G G G G T T C C T C T C A G A T A A T T T C G A T C C C T T A A T T G A T C C T G C G G T T G G C C G G A A T T T T C C C C G A C C A A A T T T T C G C G A G A A G G A G A A T G G G G A G T T G A A G A A C C A G C T C T G G T G G A A A C A A G G G T T T T T T T T G G C C A G T T T T C C C C C C T T G G G G A G A G G A C C G A T C G A G G A A G A C T C T A A T T T C G G A G C C C C G A T T A A G G G C C C G G A A C A C C G G T T A C G G T T A A T G G G A G G G C C G T A G T T G T T T C C T C G G A A A A C A T C G G G A C C C C C G T T G G G G T C A A G A T C C C G G C C T G A G G G G A A G T C A A C C C C G A C T G A A G G A T T G G G T T C A A C T A C T G T C G G A G G G C T G A A G C T G A C C T G C C T T G G C C A C A A G A C T G G G G A G T T C C A A T G A A T C A T G G A A A A C C A A G G G G C C T C T T G T T T C C A A C C C C T T T T G G A A C C G C C C C C C C T T T T A G A A C C T C G A A T C G C C A G G A G G C C A A A A A A G G A A T C C C C C T T A G C C A A T C C C C C T T G G G A T T G G A A C C A A T T A A C C A A C C C C T T A A A A G G C C A A T C G A A G C T C A A G A A A G C C C C C T A G A T G T C T T G G G G G A G C A T C T C T C C T T C A T T C C T T C A T A G C C C T C C A A G G A G C C T A C T A C A G G A G A T C A G A G C C A A G A A A G G C C T T G G A A A A C C A A A A G G T T C C A A T T G A C T C T A G C T C C 0 0 C C T A G A A A G G G G C T G T G A C C G A A A C C G G A A A G C C C C A A C T C C C T A A C C C T G A C C C C C T C T A G G G A A A A C C C C G G A A C A C C C A A G C C A A G G A A G G T T C C C C G G A A A C C C A A C C T T G G A A G A G T G T C C T T A A T C T C C A G A G G T G A A G A C A G A C T C T C T G G G A G A A A G T A A A G A A C T A C G G C C C C C C A A C A A A T T T C G G A A T T G G A A A A A A T C A C T C A G G G T C T C C C C T C A G G A A C T A A T T G A A A C T C C T C G A C C C C C T G A G A G G T C A A G A A G A G G G T T A A G A A A G G G T T C G A C C T T G G A A G G G G G G A C G T C C T T C C G C T T C C A G A G G T C T A T G G C C T T C C A A A G G G C C A A G G T T G T A A A G A G G G G G A A A A A A G G C T A A T T A A C T G G T A A T T T G A C T C T T T A T T G T C A G G T C T G G G A T T G G G G G A T C A G T C A T A A A A T T C C T T A A G G T T T T C C G G C C C C C C T T G G G G A G C C A A A G G A C C A G A C C T A A C C C T T C G A C C 0 0 G G A G C C G A T T A A A A G G C C C C T G T T G G G G A G C T G G T T T T G G C T T C G A T C G G G G T T G C A G A G A C G A G T C C A A C C G C G T C T G A C C A G C T A A 0 0 T C G T A G G A A G G A C T G A T C A A T T T T T T T C A G G G T C A A A A T C A T C C C C T T C T G G G G C C 0 0 T T A A G G T T T T T T C C T C C C C C G G G G G G G G T T G G T T T T C C A A G G T T C C C C C C A A A A T T G G A A G G A A G G G G A A A A G G C C C C G G G G G G G G C C T T G G C C T T T T G G T T C C C C C C T T C C C C G G G G C C C T A G C A T C T C T C G A A A A A T T A A G G G G G A G A T T G A T C C C C T A C T T A A T C A A A G T T A G C C G G T T G G T T T C A G A T C C G A G G A G C T A G T T T T T T A A C C G G A A T T C G T C C T A G G G C C T T A G T A C C C C T T T T A A G G C T C C G G G G G G A A C T G G C C G G T C G T C C A T G A A A C C C C T T A A A A T T G G A A C C A A T T G G T T T T C C G G T T C T A A G G G G G G T G A G T C C A A A T T C C C C A A C C A G G A T C G G T C A G T C C C C C C G G A A G A A G G G G C C T C G A A G A G I I T T C C A A T T C C T A G G T C G G A A A A C G G G T C C C C C G G T T A A T T G G C C C C G G G G G G C C C C C C G T C C A A T T G G C C G G T C G G G G C C T T G G T C A A T T 0 0 G T C C C C G G A A A A T T C C C C A G A A G G G G T T G G C C G G T C A A A A A A C C G G A G C T C C C C T T 0 0 G A C T G A T C T T A T C T A G T T G A T C G G T C A G T T T C G G G G G G G C T C C C G G G C T T C T G T C C T C C C T T A A C C G G G G G G T T T T C C G G T T A G G A A A T T C C C C 0 0 G A C C A G T T T C T T G A C C T C T T G A G G C C T T A A G A C C G G C C C T G G G A G G C A T T G G G G T T G G C C C C A A A A C C T T A A A A T T T T T C T C C C T T C T C C T T C C A C G G C T T T C C G G C C C C G A G G G G C C G A A A G A A C C C T A G G A A C C G G T T C C C C C C T T T T G G T T C G T C T T C T T C C C T T A C G A T A G G A T C C G G A A T T G G G G A G C C G G G G C C C C G G G G G G G G C C C C T T A A A A C C G G T C A C A G C G T C G G T T G G C C T T C C T C T T T G C G T A C C T T T A A G G G C C A A C C G G C C G G T C A A T C G A T T G G T T A G A G G A T T T G A A A A A A T T G G A A C C C C A A T C T T G A T T C C G G G G C T T T G G G G A C A A C C T G G A T A C T G G C T T T C C T T T C G G G G C C G G C T G A G G T T C C G T G G A G A A C C A A A A G G T T C C G G A A T C T C 0 0 C T T G G C A C A G A G A A G G T C C C G G C C T C C C G A C C 0 0 G G D D A A C C A A T T A A A A A A G G 0 0 C C C A G T T T A A G G G G T C A A A G G G C T A A C T G A A G A A A G G T C T G G A G A G G G C C A A G G C T G C A G G G C C C C T C A G G G C C C C G G T T C G C T C T T C G G T C G G G A C T A G A C G G A G C C C C A A G A A G C C A A C A A G C C T C C C G G G T C C G G C C C C T T C C C C G A A G T T G A T G A G T T C T A A T C A G G T C T G G G A A C C C A G 0 0 T G T T C T G G T C C T C C G G G T C C C C T T A G T T A A G G C C A A A A G G G G G G T C T T T C T T G G T T A C G G A A C T C C G A A A T T A C A A G G G G T T C C G G T T A A G G C C G G C C C C A A C C C C T C T C G G T T T T T T G G T T G G T T G G C C C C T T A T T C A A G G C C C C A A C C A A C C A A C C A A C C G G G G C C G G T T C C T T A A G G G G T T 0 0 G G C C T T A A A A G G G G A A G G A A T T C C A A C C A A A A A A T T C C C C G G T T T T G G T T A A C C G G A A G G T T G G C C T T A A A A C C T T A A C C C C T T C C G G G G G G T T C C A A C C A A A A C C C C C C G G T T G G A A C C A A G G T T A A T T C C G G G G T T G G G G G G C C A A T T C C C C T T T T T T A A G G G G A A C C C C C C G G C C G G C C A A G G C C T T T T A A T T T T C C A A A A T T A A G G T T C C A A T T C C C C G G A A T T C C C C G G G G A A A A T T T T G G C C A A A A A A C C G G A A C C T T C C C C C C G G G G C C G G G G C C C C C C T C C T A C C C A C G G A C T C T C T T T T C C A G A A C T T C C C A A A G C C T T G G A A T T T T T T C G G A T T C C C T G G T T C C G G A A T T A A G G A G A G A A C C G G G G T T C C T T C C C C A A C C T T G G C C C T A A G G T A A T C C C C T T T T T T A T C C C C C C A A T T C C C C G G G G G G C C G G T T T T C C T C G G G G G G T T C T T T C C C T G A A G T C G T G A T T A T G A A A G G G G C T T T A G G A C C T T T T G G T T C C T G T C G G T T G G T T A A A G T C A G C C T T G A T T C C A G C C G G A A A A A A C T G T G G T T A A C C 0 0 G A C T G T G T C T A G C T C T C C C T C C C C G G C C C C T T G G T T A A A A C C G G A A T T C C C C G G C C C C C C A A A A T T T T G G G G A A C C T T C C A A C C A A C C T T A A A A G G G G G G A A T T C C G G G G G G C C T T T T A A G G G G G G C C C C C C T T A A T T G G G G C C G G C C C C C C T T A A C C G G A A T T C C A A C C G G C C G G G G G G T T C C G G C C C C T T C C C C G G C C G G 0 0 T T A A A A T T C C A A C C G G A A C C G G G G C C G G A A T T A A G G T T A A A A A A G G C C T T C C T T C C T T C C G G C C A A A A C C T T T T C C G G C C C C C C C C G G G G C C A A G G C C A A A A A A G G C C C C G G G G T T G G C C T T A A A A A A G G G G I I G G A A G G A A C C A A T T A A G G A A A A T T A A C C G G G G G G G G T T C C T T C C T T T T T T A A C C T T A A C C G G G G C C C C T T G G G G T T G G C C G G T T C C C C T T A A C C C C A A T T G G A A G G C C C C G G C C C C A A T T T T G G G G G G G G G G C C C C T T A A T T T T G G C C T T G G C C C C G G G G C C G G G G C C G G A A G G T T A A A A G G A A A A A A A A C C C C T T G G G G G G G G G G G G G G C C C C C C C C G G G G G G G G C C 0 0 C C A A A A T T G G C C G G A A G G C C C C A A A A G G A A T T C C G G G G A A A A T T A A C C T T A A G G C C T T A A T T A A A A T T C C C C G G A A G G T T G G T T C C G G C C G G G G C C G G A A C C C C A A T T A A G G T T C C C C A A C C G G T T A A G G G G T T G G G G A A C C C C T T C C G G G G T T G G T T G G T T T T G G T T G G T C C T A G G G T T C C G A C T G G A G A G G G G G C C G A C T C C T T A G G A G G C C C C G G C C G G A C G G C C C C G G C C G G C C G G C C G G T C T T A A C C C T A A C A G G T C A C T G A A T T T G T A C C C T A G G A A A T C G A A G T G T T T C C A G A C C A A A A C C G C T C G A A T A G A G G G T T T T G A G G C T C C G G T C C T A A T C A G T T G G C C T T T T A G T T G G C T C T T C C A C T G A G G T T C C C C C C G G G G C T A A C C G G C C A A C C C C T T C C C C T T C C C T A G G G A A C A T G T C C C C C G G T T G G A A A G G G G G T T C C G G T T A A G A C T G G G G A A C C T T A G A A T T A A G G A A T T A A T T A A C C G G T T C C C C C C A A C C A A T T T T C C C C A A C C G G A A G G C C C C T T G G A A G G C C G G T T G G A A T T A A C C T T T T T T A A C C A A C C C C T T T T T T G G G G C C C C C C C C G G T T T T C C A A T T C C C C G G C C T T A A G G G G T T A A T T T T G G G G T T A A T T C C C C C C C C A A G G C C G G G G C C T T G G C C A A G G A A G G T T G G A A A A C C G G G G A A A A G G T T T T C C C C G G T T T T A A C C A A T T G G G G G G A A A A C C C C T T T T T T T T C C G G T T G G G G T T T T G G G G C C C C C C T T C C G G A A C C G G A A G G C C G G G G C C C C C C C C G G G G T T C C G G G G G G C C A A C C A A T T T T G G T T T T T T A A A A T T T T G G G G T T G G A A T T C C T T A A A A T T G G C C C C G G G G T T G G C C A A A A T T G G C C A A G G A A T T C C C C C C G G G G C C T T A A C C T T G G 0 0 G G G G T T C C A A G G G G G G A A T T C C 0 0 C C C C C C T T C C A A G G A A T T G G T T C C G G G G G G T T C C C C A A G G G G T T G G C C T T C C T T T T G G C C C C G G T T C C A A T T G G G G A A G G C C A A G G G G A A C C 0 0 G G G G G G A A T T C C G G C C G G A A A A A A G G T T C C C C A A A A T T G G C C C C C C T T G G A A G G T T T T C C A A G G A A G G G G T T G G T T T T A A A A T T A A G G T T G G C C T T C C A A C C C C C C T T A A G G T T G G C C A A A A A A 0 0 G G G G A A C C A A A A C C C C G G C C T T C C A A T T C C C C G G C C G G C C A A G G C C G G C C A A T T G G G G C C A A A A A A T T G G T T A A G G G G C C T T T T G G C C A A A A G G T T A A G G C C C C C C C C C C C C G G C C G G G G G G G G C C G G G G C C A A G G C C C C C C A A G G 0 0 T T G G G G C C G G D D 0 0 A A 0 0 C C G G T T T T T T C C A G A A G G C C T T A A C C G G C C D D C C G G A A T T C C G G A A A A C C G G A A C C G G C C C C G G G G C C G G A A G G T T C C C C G G G G A A C C G G A A T T G G G G G G T T G G G G 0 0 0 0 T T C C A A G G C C G G C C G G G G G G G G C C C C G G C C A A G G G G A A G G C C G G 0 0 G G G G C C A A C C C C G G T T A A C C T T G G T T G G G G C C G G T T C C C C A A G G C C G G C C C C A A A A C C C C A A T T G G C C T T A A G G C C C C G G C C C C G G A A C C 0 0 G G T T C C C C A A C C G G T T 0 0 C C T T T T G G C C C C A A C C C C G G T T T T G G C C C C C C C C G G G G T T T T G G C C T T C C C C G G T T C C A A 0 0 C C A A T T C C G G G G T T G G T T T T G G C C T T A A A A G G G G G G A A C C C C G G C C T T T T A A G G G G A A C C C C A A A A G G A A C C A A T T T T G G 0 0 C C A A T T C C C C G G A A T T C C T T C C C C T T C C T T G G A A T T G G C C C C G G G G C C T T A A A A A A C C G G G G A A T T C C G G G G A A T T T T G G C C A A A A C C A A T T G G T T C C A A C C T T T T C C T T A A G G G G G G G G A A G G C C T T C C T T C C A A G G C T I I C T G G G G A G C C G G A A C C T T A A T T C C G A G A C C G G T T G G C C T T C C T T C C G G T T G G G A G G A A A G C C G G C A G A C C A C C C T C T T T T G A A G G T C T C C G A A G G G G A C T A A A A G G G G T C G G C C C T T C G A T C T C C C G G T C A G G G T T G G A C G G A A C C C T T T T T C C C A G G C A T T C C C C 0 0 T T A A A A T T G G T T G G G A A G G A T T T C C C T C G A C C T T A G G T T T T C C T T T A A T T G G C C C C C C C C C C T T A A A A A A T T A C A C C C T C G G C T T T A A T T A A C C A A T T A A A A T T T T C C C C G A G A G G C A A A T A G G G G A A A A A A T T G G T T G G C C T T T T I I T T T T C C C C G G G G A A A A G G T G C T T T T G A A A A G G C C G A T C T T G G A C T T T C G G C C A A G G G G T T T C G A A G C C C T C T C C C T A A C C A A G A G A T C A G T C A C A G T T C T A A C T G A A A A G A C A C C C T C T C G A T G C C A G G G T T C T T C A A C C C T A A G G A A C C C C C C C C T T G G G G T T G G T T A A T T T C C C T T C C T T T T T C
[truncated: 74,691,720 more chars]
