# Supplementary material for: A RAPGEF6 variant constitutes a major risk factor for laryngeal paralysis in dogs
Source: PLoS Genet. 2019 Oct 24;15(10):e1008416. doi: 10.1371/journal.pgen.1008416 (PMC6812752; doi:10.1371/journal.pgen.1008416)
Supplement: S1 Table — (XLSX) [file pgen.1008416.s002.xlsx]

## Sheet: Miniature Bull Terrier
S1 Table. Phenotype and genotype information of all Miniature Bull Terriers included in this study.
Lab ID	Phenotype laryngeal paralysis	Phenotype classification	LP case endoscopically diagnosed under standardized conditions	Included in GWAS	RAPGEF6 SINE insertion	ADAMTS3:c.2786G>A (p.Arg929His)
MB001	affected	Case, endoscopy confirmed	yes	case	ins/ins	G/G
MB002	unaffected	Control, owner reported		control	wildtype/ins	G/G
MB003	affected	Case, endoscopy confirmed	yes	case	ins/ins	G/G
MB004	affected	Case, endoscopy confirmed	yes	case	ins/ins	G/G
MB005	affected	Case, endoscopy confirmed			ins/ins	G/G
MB006	affected	Case, endoscopy confirmed	yes	case	wildtype/ins	G/G
MB007	affected	Case, endoscopy confirmed		case	ins/ins	G/G
MB008	unaffected	Control, owner reported			wildtype/ins	G/G
MB009	affected	Case, endoscopy confirmed	yes	case	ins/ins	G/G
MB010	unaffected	Control, owner reported		control	wildtype/ins	G/G
MB011	unaffected	Control, owner reported		control	wildtype/wildtype	G/G
MB012	unaffected	Control, owner reported		control	wildtype/wildtype	G/G
MB013	unaffected	Control, owner reported		control	wildtype/wildtype	G/G
MB014	unknown	Phenotype unknown			ins/ins	G/G
MB015	affected	Case, endoscopy confirmed	yes	case	ins/ins	G/G
MB016	unaffected	Control, owner reported		control	wildtype/wildtype	G/G
MB017	unaffected	Control, owner reported		control	wildtype/wildtype	G/G
MB018	unknown	Phenotype unknown			wildtype/ins	G/G
MB019	unaffected	Control, owner reported		control	wildtype/ins	G/G
MB020	unaffected	Control, owner reported		control	ins/ins	G/G
MB021	affected	Excluded, hypothyroidism	yes		wildtype/wildtype	G/G
MB022	affected	Case, endoscopy confirmed	yes		wildtype/wildtype	G/G
MB023	unaffected	Control, endoscopy confirmed		control	wildtype/wildtype	G/G
MB024	unaffected	Excluded, control < 2 years of age			wildtype/ins	G/G
MB025	unaffected	Control, owner reported		control	wildtype/ins	G/G
MB026	unaffected	Control, owner reported		control	wildtype/ins	G/G
MB027	unaffected	Control, owner reported			wildtype/ins	G/G
MB028	affected	Case, endoscopy confirmed	yes	case	ins/ins	G/G
MB029	affected	Case, endoscopy confirmed	yes	case	ins/ins	G/G
MB030	unknown	Phenotype unknown			wildtype/wildtype	G/G
MB031	unknown	Phenotype unknown			wildtype/wildtype	G/G
MB032	unknown	Phenotype unknown			wildtype/wildtype	G/G
MB033	unaffected	Control, owner reported		control	wildtype/wildtype	G/G
MB034	unaffected	Control, owner reported		control	wildtype/wildtype	G/G
MB035	unknown	Phenotype unknown			wildtype/wildtype	G/G
MB036	unknown	Phenotype unknown			wildtype/wildtype	G/G
MB037	unknown	Phenotype unknown			wildtype/wildtype	G/G
MB038	unknown	Phenotype unknown			wildtype/wildtype	G/G
MB039	unknown	Phenotype unknown			wildtype/wildtype	G/G
MB040	affected	Case, endoscopy confirmed		case	wildtype/wildtype	G/G
MB041	unaffected	Control, owner reported		control	wildtype/wildtype	G/G
MB042	unaffected	Control, owner reported			ins/ins	G/G
MB043	affected	Case, endoscopy confirmed		case	ins/ins	G/G
MB044	unaffected	Excluded, control < 2 years of age	yes		wildtype/wildtype	G/G
MB045	unaffected	Excluded, control < 2 years of age			wildtype/wildtype	G/G
MB046	unaffected	Control, owner reported			ins/ins	G/G
MB047	unaffected	Control, owner reported		control	wildtype/wildtype	G/G
MB048	unknown	Phenotype unknown			wildtype/wildtype	G/G
MB049	unaffected	Control, owner reported			wildtype/wildtype	G/G
MB050	unknown	Phenotype unknown			wildtype/wildtype	G/G
MB051	unknown	Phenotype unknown			wildtype/ins	G/G
MB052	unknown	Phenotype unknown			wildtype/wildtype	G/G
MB053	unknown	Phenotype unknown			wildtype/wildtype	G/G
MB054	unknown	Phenotype unknown			ins/ins	G/G
MB055	unknown	Phenotype unknown			wildtype/wildtype	G/G
MB056	unaffected	Control, owner reported			wildtype/wildtype	G/G
MB057	unaffected	Control, owner reported			wildtype/ins	G/G
MB058	unaffected	Control, owner reported			wildtype/wildtype	G/G
MB059	unaffected	Control, owner reported			wildtype/ins	G/G
MB060	unaffected	Control, owner reported			wildtype/wildtype	G/G
MB061	unaffected	Control, owner reported			wildtype/ins	G/G
MB062	unaffected	Control, owner reported		control	wildtype/ins	G/G
MB063	unaffected	Control, owner reported			wildtype/wildtype	G/G
MB064	unaffected	Control, owner reported		control	wildtype/wildtype	G/G
MB065	unaffected	Control, owner reported			wildtype/ins	G/G
MB066	affected	Case, endoscopy confirmed		case	ins/ins	G/G
MB067	unaffected	Control, owner reported			ins/ins	G/G
MB068	unaffected	Excluded, control < 2 years of age			wildtype/wildtype	G/G
MB069	unaffected	Control, owner reported		control	wildtype/ins	G/G
MB070	unaffected	Excluded, control < 2 years of age			wildtype/ins	G/G
MB071	affected	Case, endoscopy confirmed	yes	case	ins/ins	G/G
MB072	unaffected	Control, owner reported			wildtype/wildtype	G/G
MB073	unaffected	Control, owner reported			ins/ins	G/G
MB074	affected	Excluded, case ≥ 8 years age of onset			wildtype/ins	G/G
MB075	affected	Case, endoscopy confirmed		case	ins/ins	G/G
MB076	affected	Case, owner reported			wildtype/wildtype	G/G
MB077	affected	Excluded, case ≥ 8 years age of onset			wildtype/wildtype	G/G
MB078	unaffected	Control, owner reported		control	wildtype/wildtype	G/G
MB079	unaffected	Control, owner reported		control	wildtype/wildtype	G/G
MB080	unaffected	Control, owner reported		control	wildtype/ins	G/G
MB081	unaffected	Control, owner reported		control	wildtype/wildtype	G/G
MB082	unaffected	Control, owner reported		control	wildtype/ins	G/G
MB083	unaffected	Excluded, control < 2 years of age			wildtype/wildtype	G/G
MB084	unaffected	Control, owner reported		control	wildtype/ins	G/G
MB085	unaffected	Control, owner reported		control	wildtype/ins	G/G
MB086	unaffected	Control, owner reported		control	wildtype/wildtype	G/G
MB087	unaffected	Control, owner reported		control	wildtype/wildtype	G/G
MB088	unaffected	Control, owner reported		control	wildtype/wildtype	G/G
MB089	unaffected	Control, owner reported			wildtype/wildtype	G/G
MB090	unaffected	Control, owner reported			wildtype/wildtype	G/G
MB091=M105	affected	Case, endoscopy confirmed		case	ins/ins	G/G
MB092	unaffected	Control, owner reported		control	wildtype/wildtype	G/G
MB093	unaffected	Excluded, control < 2 years of age			wildtype/wildtype	G/G
MB094	unaffected	Control, owner reported		control	wildtype/ins	G/G
MB095	unaffected	Excluded, control < 2 years of age			wildtype/wildtype	G/G
MB096	unaffected	Excluded, control < 2 years of age			wildtype/ins	G/G
MB097	affected	Case, endoscopy confirmed	yes	case	ins/ins	G/G
MB098	unaffected	Control, owner reported		control	wildtype/ins	G/G
MB099	unaffected	Excluded, control < 2 years of age			ins/ins	G/G
MB100	unaffected	Control, owner reported			wildtype/wildtype	G/G
MB101	affected	Case, owner reported		case	ins/ins	G/G
MB102	unaffected	Control, owner reported		control	wildtype/ins	G/G
MB103	affected	Excluded, case ≥ 8 years age of onset			ins/ins	G/G
MB104	affected	Excluded, case ≥ 8 years age of onset			wildtype/ins	G/G
MB106	unaffected	Control, owner reported		control	wildtype/ins	G/G
MB107	unaffected	Excluded, control < 2 years of age			wildtype/ins	G/G
MB108	unaffected	Control, owner reported		control	wildtype/wildtype	G/G
MB109	unaffected	Control, owner reported		control	wildtype/ins	G/G
MB110	unaffected	Control, owner reported		control	wildtype/ins	G/G
MB111	unaffected	Control, owner reported		control	wildtype/wildtype	G/G
MB112	unaffected	Control, owner reported		control	wildtype/ins	G/G
MB113	unaffected	Excluded, control < 2 years of age			wildtype/ins	G/G
MB114	unaffected	Excluded, control < 2 years of age			wildtype/ins	G/G
MB115	unaffected	Excluded, control < 2 years of age			wildtype/ins	G/G
MB116	affected	Case, endoscopy confirmed	yes		wildtype/ins	G/G
MB117	affected	Case, endoscopy confirmed		case	wildtype/ins	G/G
MB118	unaffected	Control, owner reported		control	wildtype/wildtype	G/G
MB119	unaffected	Control, owner reported		control	wildtype/ins	G/G
MB120	unaffected	Excluded, control < 2 years of age			wildtype/wildtype	G/G
MB121	unaffected	Control, owner reported		control	wildtype/wildtype	G/G
MB122	unaffected	Control, owner reported		control	wildtype/ins	G/G
MB123	unaffected	Excluded, control < 2 years of age			wildtype/wildtype	G/G
MB124	unaffected	Control, owner reported			wildtype/ins	G/G
MB125	affected	Case, endoscopy confirmed		case	ins/ins	G/G
MB126	unaffected	Control, owner reported		control	wildtype/wildtype	G/G
MB127	unaffected	Excluded, control < 2 years of age			wildtype/wildtype	G/G
MB128	unaffected	Excluded, control < 2 years of age			wildtype/ins	G/G
MB129	unknown	Phenotype unknown			ins/ins	G/G
MB130	unaffected	Excluded, control < 2 years of age			wildtype/ins	G/G
MB131	unaffected	Control, owner reported		control	wildtype/ins	G/G
MB132	unaffected	Excluded, control < 2 years of age			wildtype/wildtype	G/G
MB133	unaffected	Control, owner reported		control	wildtype/ins	G/G
MB134	unaffected	Excluded, control < 2 years of age			wildtype/ins	G/G
MB135	unaffected	Excluded, control < 2 years of age			wildtype/ins	G/G
MB136	unaffected	Control, owner reported		control	wildtype/wildtype	G/G
MB137	unaffected	Excluded, control < 2 years of age			wildtype/ins	G/G
MB138	unaffected	Control, owner reported		control	wildtype/ins	G/G
MB139	unaffected	Control, owner reported		control	wildtype/ins	G/G
MB140	affected	Case, owner reported		case	ins/ins	G/G
MB141	unaffected	Control, owner reported		control	wildtype/ins	n.d.
MB142	unaffected	Control, owner reported		control	wildtype/ins	n.d.
MB143	unaffected	Control, owner reported			wildtype/ins	G/G
MB144	unaffected	Control, owner reported			wildtype/ins	G/G
MB145	unknown	Phenotype unknown			ins/ins	G/G
MB146	unaffected	Control, owner reported		control	wildtype/wildtype	G/G
MB147	unaffected	Excluded, control < 2 years of age			wildtype/ins	G/G
MB148	unaffected	Control, owner reported		control	wildtype/ins	G/G
MB149	unaffected	Excluded, control < 2 years of age			wildtype/wildtype	G/G
MB150	unaffected	Control, owner reported			wildtype/ins	G/G
MB151	unaffected	Control, owner reported		control	wildtype/ins	G/G
MB152	unaffected	Control, owner reported			wildtype/wildtype	G/G
MB153	unaffected	Control, owner reported			wildtype/wildtype	G/G
MB154	unaffected	Control, owner reported		control	wildtype/ins	G/G
MB155	unaffected	Control, owner reported			wildtype/ins	G/G
MB156	unaffected	Control, owner reported			wildtype/wildtype	G/G
MB161	unaffected	Excluded, control < 2 years of age			wildtype/wildtype	G/G
MB163	unaffected	Excluded, control < 2 years of age			wildtype/wildtype	n.d.
MB164	unaffected	Control, owner reported			wildtype/wildtype	G/G
MB165	unaffected	Control, owner reported			wildtype/wildtype	G/G
MB166	unaffected	Control, owner reported			wildtype/wildtype	G/G
MB167	unaffected	Control, owner reported			wildtype/wildtype	G/G
MB168	unaffected	Control, owner reported			wildtype/wildtype	G/G
MB169	unaffected	Control, owner reported			wildtype/wildtype	G/G
MB170	unaffected	Control, owner reported			wildtype/wildtype	G/G
MB171	unaffected	Control, owner reported			wildtype/wildtype	G/G
MB172	unaffected	Control, owner reported			wildtype/wildtype	G/G
MB173	unaffected	Control, owner reported			wildtype/ins	G/G
MB174	unaffected	Control, owner reported			wildtype/ins	G/G
MB175	unaffected	Control, owner reported			wildtype/ins	G/G
MB176	unaffected	Control, owner reported			wildtype/ins	G/G
MB177	unaffected	Control, owner reported			wildtype/wildtype	n.d.
MB178	unaffected	Control, owner reported			wildtype/wildtype	G/G
MB179	unaffected	Control, owner reported			wildtype/ins	n.d.
MB180	unaffected	Control, owner reported			wildtype/wildtype	G/G
MB181	unaffected	Control, owner reported			wildtype/ins	n.d.
MB182	unaffected	Excluded, control < 2 years of age			wildtype/wildtype	n.d.
MB183	unaffected	Excluded, control < 2 years of age			wildtype/wildtype	n.d.
MB184	unaffected	Excluded, control < 2 years of age			wildtype/ins	n.d.
MB185	unaffected	Excluded, control < 2 years of age			wildtype/wildtype	n.d.
MB186	unaffected	Excluded, control < 2 years of age			wildtype/wildtype	G/G
MB187	unaffected	Control, owner reported		control	wildtype/ins	G/G
MB188	unaffected	Control, owner reported			wildtype/ins	G/G
MB189	unaffected	Control, owner reported			ins/ins	G/G
MB190	unaffected	Control, owner reported		control	wildtype/ins	G/G
MB191	unaffected	Control, owner reported			wildtype/ins	G/G
MB192	unaffected	Control, owner reported			wildtype/wildtype	G/G
MB193	affected	Case, owner reported		case	wildtype/ins	G/G
MB194	unaffected	Control, owner reported		control	wildtype/ins	G/G
MB195	unaffected	Control, owner reported			wildtype/wildtype	G/G
MB196	affected	Case, owner reported			ins/ins	G/G
MB197	unaffected	Control, owner reported			ins/ins	G/G
MB198	unaffected	Control, owner reported			wildtype/wildtype	G/G
MB199	unaffected	Control, owner reported			wildtype/wildtype	G/G
MB200	unaffected	Control, owner reported			wildtype/wildtype	G/G
MB201	unaffected	Excluded, control < 2 years of age			wildtype/ins	G/G
MB202	unaffected	Control, owner reported			wildtype/ins	G/G
MB203	unaffected	Excluded, control < 2 years of age			wildtype/ins	G/G
MB204	unaffected	Excluded, control < 2 years of age			wildtype/wildtype	G/G
MB205	unaffected	Excluded, control < 2 years of age			wildtype/wildtype	G/G
MB206	unknown	Phenotype unknown			wildtype/wildtype	G/G
MB207	unaffected	Control, owner reported			wildtype/wildtype	G/G
MB208	unknown	Phenotype unknown			wildtype/ins	G/G
MB209	unknown	Phenotype unknown			wildtype/ins	G/G
MB210	unknown	Phenotype unknown			wildtype/ins	G/G
MB211	unknown	Phenotype unknown			wildtype/wildtype	G/G
MB212	unaffected	Control, owner reported			wildtype/ins	G/G
MB213	unaffected	Control, owner reported			wildtype/wildtype	G/G
MB214	unaffected	Control, owner reported			wildtype/wildtype	G/G
MB215	unaffected	Control, owner reported			wildtype/wildtype	G/G
MB216	affected	Case, owner reported		case	wildtype/ins	G/G
MB217	unknown	Phenotype unknown			wildtype/ins	G/G
MB218	unknown	Phenotype unknown			wildtype/ins	G/G
MB219	unknown	Phenotype unknown			wildtype/wildtype	G/G
MB220	unknown	Phenotype unknown			wildtype/wildtype	G/G
MB222	unknown	Phenotype unknown			wildtype/wildtype	G/G
MB223	unaffected	Control, owner reported		control	wildtype/ins	G/G
MB224	unaffected	Control, owner reported			wildtype/ins	G/G
MB225	affected	Case, owner reported		case	ins/ins	G/G
MB226	unaffected	Excluded, control < 2 years of age			wildtype/wildtype	G/G
MB227	unaffected	Control, owner reported		control	wildtype/wildtype	G/G
MB228	unaffected	Control, owner reported		control	wildtype/ins	G/G
MB229	unaffected	Control, owner reported		control	wildtype/wildtype	G/G
MB230	unaffected	Excluded, control < 2 years of age			wildtype/ins	G/G
MB231	unaffected	Excluded, control < 2 years of age			wildtype/wildtype	G/G
MB232	unaffected	Control, owner reported			wildtype/ins	G/G
MB233	unaffected	Control, owner reported			wildtype/ins	G/G
MB234	unaffected	Excluded, control < 2 years of age			wildtype/ins	G/G
MB235	unaffected	Control, owner reported			ins/ins	G/G
MB236	unaffected	Excluded, control < 2 years of age			wildtype/ins	G/G
MB237	unaffected	Excluded, control < 2 years of age			wildtype/ins	G/G
MB238	unaffected	Excluded, control < 2 years of age			ins/ins	G/G
MB239	unaffected	Control, owner reported			wildtype/ins	G/G
MB240	unaffected	Control, owner reported			wildtype/wildtype	G/G
MB241	unaffected	Control, owner reported			wildtype/wildtype	G/G
MB242	unaffected	Control, owner reported			wildtype/wildtype	G/G
MB243	affected	Case, owner reported			wildtype/wildtype	G/G
MB244	unaffected	Control, owner reported			wildtype/wildtype	G/G
MB245	unaffected	Control, owner reported			wildtype/ins	G/G
MB246	unaffected	Control, owner reported			ins/ins	G/G
MB247	unknown	Phenotype unknown			wildtype/ins	G/G
MB248	unaffected	Control, owner reported			wildtype/wildtype	G/G
MB249	unaffected	Control, owner reported			wildtype/wildtype	G/G
MB250	unaffected	Control, owner reported			wildtype/ins	G/G
MB251	unaffected	Control, owner reported			wildtype/wildtype	G/G
MB252	unaffected	Control, owner reported			wildtype/wildtype	G/G
MB253	unaffected	Control, owner reported			wildtype/wildtype	G/G
MB254	unaffected	Excluded, control < 2 years of age			wildtype/wildtype	G/G
MB255	unaffected	Control, owner reported			wildtype/wildtype	G/G
MB256	unaffected	Excluded, control < 2 years of age			wildtype/wildtype	G/G
MB257	unaffected	Control, owner reported			wildtype/ins	G/G
MB258	unaffected	Control, owner reported			wildtype/ins	G/G
MB259	unaffected	Excluded, control < 2 years of age			ins/ins	G/G
MB260	unaffected	Excluded, control < 2 years of age			wildtype/wildtype	G/G
MB261	unaffected	Control, owner reported			wildtype/ins	G/G
MB262	unaffected	Control, owner reported			wildtype/ins	G/G
MB263	affected	Case, endoscopy confirmed	yes		ins/ins	G/G
MB264	unaffected	Excluded, control < 2 years of age			wildtype/ins	G/G
MB265	unaffected	Excluded, control < 2 years of age			wildtype/wildtype	G/G
MB267	affected	Case, endoscopy confirmed	yes		wildtype/ins	G/G
MB268	unaffected	Control, owner reported			wildtype/wildtype	G/G
MB269	unaffected	Excluded, control < 2 years of age			wildtype/wildtype	G/G
MB270	unaffected	Control, owner reported			wildtype/wildtype	G/G
MB271	unaffected	Excluded, control < 2 years of age			wildtype/ins	G/G
MB272	unaffected	Excluded, control < 2 years of age			wildtype/wildtype	G/G
MB273	unaffected	Excluded, control < 2 years of age			wildtype/ins	G/G
MB274	unaffected	Control, owner reported			wildtype/wildtype	G/G
MB275	unaffected	Control, owner reported			wildtype/wildtype	G/G
MB276	unaffected	Excluded, control < 2 years of age			wildtype/ins	G/G
MB277	unaffected	Excluded, control < 2 years of age			wildtype/wildtype	G/G
MB278	unaffected	Excluded, control < 2 years of age			wildtype/ins	G/G
MB279	unaffected	Excluded, control < 2 years of age			wildtype/ins	G/G
MB280	unaffected	Control, owner reported			ins/ins	G/G
MB281	unaffected	Control, owner reported			ins/ins	G/G
MB282	unaffected	Excluded, control < 2 years of age			wildtype/wildtype	G/G
MB283	unaffected	Excluded, control < 2 years of age			wildtype/wildtype	G/G
MB284	unaffected	Control, owner reported			wildtype/wildtype	G/G
MB285	unaffected	Control, owner reported			wildtype/ins	G/G
MB286	unaffected	Excluded, control < 2 years of age			wildtype/wildtype	G/G
MB287	unaffected	Excluded, control < 2 years of age			wildtype/ins	G/G
MB288	unaffected	Excluded, control < 2 years of age			wildtype/wildtype	n.d.
MB289	unaffected	Excluded, control < 2 years of age			wildtype/wildtype	G/G
MB290	unaffected	Control, owner reported			wildtype/ins	G/G
MB291	unaffected	Excluded, control < 2 years of age			wildtype/ins	G/G
MB292	unaffected	Excluded, control < 2 years of age			wildtype/ins	G/G
MB293	unaffected	Control, owner reported			wildtype/ins	G/G
MB294	unaffected	Control, owner reported			wildtype/wildtype	G/G
MB295	unaffected	Control, owner reported			wildtype/wildtype	G/G
MB296	unaffected	Control, owner reported			wildtype/ins	G/G
MB297	unaffected	Control, owner reported			wildtype/ins	G/G
MB298	unaffected	Excluded, control < 2 years of age			wildtype/wildtype	G/G
MB299	unaffected	Excluded, control < 2 years of age			wildtype/ins	G/G
MB300	unaffected	Control, owner reported			wildtype/wildtype	G/G
MB301	unaffected	Control, owner reported			wildtype/ins	G/G
MB302	unaffected	Control, owner reported			wildtype/ins	G/G
MB303	unaffected	Control, owner reported			wildtype/wildtype	G/G
MB304	unaffected	Control, owner reported			wildtype/ins	G/G
MB305	unaffected	Control, owner reported			wildtype/ins	G/G
MB306	unaffected	Control, owner reported			wildtype/ins	G/G
MB307	unaffected	Excluded, control < 2 years of age			wildtype/wildtype	G/G
MB308	unaffected	Control, owner reported			wildtype/ins	G/G
MB309	unaffected	Control, owner reported			wildtype/ins	G/G
MB310	unaffected	Excluded, control < 2 years of age			wildtype/wildtype	G/G
MB311	unaffected	Excluded, control < 2 years of age			wildtype/wildtype	G/G
MB312	unaffected	Excluded, control < 2 years of age			wildtype/wildtype	G/G
MB313	unaffected	Excluded, control < 2 years of age			wildtype/ins	G/G
MB314	unaffected	Excluded, control < 2 years of age			wildtype/wildtype	G/G
MB315	unaffected	Excluded, control < 2 years of age			wildtype/wildtype	G/G
MB316	unaffected	Excluded, control < 2 years of age			wildtype/wildtype	G/G
MB317	unaffected	Excluded, control < 2 years of age			wildtype/ins	G/G
MB318	unaffected	Control, owner reported			wildtype/wildtype	G/G
MB319	unaffected	Excluded, control < 2 years of age			wildtype/wildtype	G/G
MB320	unaffected	Control, owner reported			wildtype/wildtype	G/G
MB321	unaffected	Excluded, control < 2 years of age			wildtype/ins	G/G
MB322	unaffected	Excluded, control < 2 years of age			wildtype/ins	G/G
MB323	unaffected	Control, owner reported			wildtype/ins	G/G
MB324	unaffected	Control, owner reported			wildtype/wildtype	G/G
MB325	unaffected	Excluded, control < 2 years of age			wildtype/ins	G/G
MB326	unaffected	Excluded, control < 2 years of age			wildtype/ins	G/G
MB327	unaffected	Excluded, control < 2 years of age			wildtype/wildtype	G/G
MB328	unaffected	Control, owner reported			wildtype/wildtype	G/G
MB329	unaffected	Control, owner reported			wildtype/ins	G/G
MB330	unaffected	Excluded, control < 2 years of age			wildtype/wildtype	G/G
MB331	unaffected	Excluded, control < 2 years of age			wildtype/wildtype	G/G
MB332	affected	Case, endoscopy confirmed	yes		ins/ins	G/G
MB333	affected	Case, endoscopy confirmed	yes		wildtype/ins	G/G
MB334	unaffected	Control, endoscopy confirmed	yes		wildtype/wildtype	G/G
MB335	affected	Case, endoscopy confirmed	yes		ins/ins	G/G
MB336	affected	Case, endoscopy confirmed	yes		ins/ins	G/G
MB337	unaffected	Control, owner reported			wildtype/ins	G/G
MB338	unaffected	Control, owner reported			wildtype/wildtype	G/G
MB339	affected	Case, endoscopy confirmed	yes		ins/ins	G/G
MB340	unaffected	Control, owner reported			wildtype/ins	G/G
MB341	unaffected	Excluded, control < 2 years of age			ins/ins	G/G
MB344	affected	Case, endoscopy confirmed			ins/ins	G/G
MB345	unaffected	Excluded, control < 2 years of age			wildtype/ins	G/G
MB346	unaffected	Control, endoscopy confirmed			ins/ins	G/G
MB347	unaffected	Control, owner reported			wildtype/ins	G/G
MB348	unaffected	Control, owner reported			wildtype/ins	G/G
MB349	unaffected	Control, owner reported			wildtype/wildtype	G/G
MB350	affected	Case, owner reported			ins/ins	G/G
MB351	unaffected	Excluded, control < 2 years of age			wildtype/ins	G/G
MB352	affected	Case, owner reported			ins/ins	G/G
MB353	unaffected	Excluded, control < 2 years of age			wildtype/ins	G/G
MB354	unaffected	Control, owner reported			wildtype/ins	G/G
MB355	affected	Case, endoscopy confirmed	yes		wildtype/ins	G/G
MB356	unaffected	Control, owner reported			wildtype/wildtype	G/G
MB357	unaffected	Excluded, control < 2 years of age			wildtype/wildtype	G/G
MB358	unaffected	Control, owner reported			wildtype/ins	G/G
MB359	unaffected	Control, owner reported			wildtype/ins	G/G
MB360	unaffected	Control, owner reported			wildtype/wildtype	G/G
MB361	unaffected	Excluded, control < 2 years of age			wildtype/ins	G/G
MB362	unaffected	Excluded, control < 2 years of age			ins/ins	G/G
MB363	unaffected	Control, owner reported			wildtype/wildtype	G/G
MB364	unaffected	Excluded, control < 2 years of age			ins/ins	G/G
MB365	unaffected	Control, owner reported			wildtype/ins	G/G
MB366	unaffected	Control, owner reported			wildtype/ins	G/G
MB367	unaffected	Control, owner reported			wildtype/wildtype	G/G
MB368	unaffected	Control, owner reported			wildtype/ins	G/G
MB369	unaffected	Excluded, control < 2 years of age			wildtype/ins	G/G
MB370	unaffected	Excluded, control < 2 years of age			wildtype/ins	G/G
MB371	unaffected	Excluded, control < 2 years of age			wildtype/wildtype	G/G
MB372	unaffected	Excluded, control < 2 years of age			wildtype/ins	G/G
MB373	unaffected	Excluded, control < 2 years of age			wildtype/wildtype	G/G
MB374	unaffected	Control, owner reported			wildtype/wildtype	G/G
MB375	unaffected	Control, owner reported			wildtype/wildtype	G/G
MB376	unaffected	Control, owner reported			wildtype/ins	G/G
MB377	unaffected	Control, owner reported			ins/ins	G/G
MB378	unaffected	Control, owner reported			wildtype/ins	G/G
MB379	unaffected	Control, owner reported			wildtype/ins	G/G
MB380	unaffected	Control, owner reported			wildtype/wildtype	G/G
MB381	unaffected	Excluded, control < 2 years of age			wildtype/ins	G/G
MB382	unaffected	Control, owner reported			wildtype/ins	G/G
MB383	affected	Case, endoscopy confirmed			wildtype/ins	G/G
MB384	unaffected	Excluded, control < 2 years of age			wildtype/ins	G/G
MB385	affected	Case, endoscopy confirmed			wildtype/wildtype	G/G
MB386	unknown	Phenotype unknown			wildtype/ins	G/G
MB387	unaffected	Control, owner reported			wildtype/wildtype	G/G
MB388	affected	Case, endoscopy confirmed	yes		ins/ins	n.d.
BT001	unknown	Phenotype unknown			wildtype/wildtype	G/G
BT003	unknown	Phenotype unknown			wildtype/ins	G/G
BT004	unknown	Phenotype unknown			wildtype/ins	G/G
BT005	unknown	Phenotype unknown			ins/ins	G/G
BT006	unknown	Phenotype unknown			wildtype/ins	G/G
BT007	unknown	Phenotype unknown			wildtype/ins	G/G
BT008	unknown	Phenotype unknown			ins/ins	G/G
