# Supplementary material for: A RAPGEF6 variant constitutes a major risk factor for laryngeal paralysis in dogs
Source: PLoS Genet. 2019 Oct 24;15(10):e1008416. doi: 10.1371/journal.pgen.1008416 (PMC6812752; doi:10.1371/journal.pgen.1008416)
Supplement: S2 Table — (XLSX) [file pgen.1008416.s003.xlsx]

## Sheet: Sheet1
S2 Table. Sample designations, breed information and accessions on 602 dogs or wolves with genome sequences. The LP affected Miniature Bull Terrier MB003 is highlighted in red. The genome sequences of one Miniature Bull Terrier and two Bull Terriers with unknown LP phenotypes were excluded during the variant filtering process. RAPGEF6:c.1793_1794ins36 genotypes were made by visual inspection of s…
Sample ID	Breed	Study accession	Sample accession	Remarks	RAPGEF6 genotype by visual inspection of short read alignments in IGV
6455RE	Greater Swiss Mountain Dog	PRJEB16012	SAMEA104658568		wt/wt
AC023	Australian Cattle Dog	PRJEB16012	SAMEA104091560		wt/wt
AC046	Australian Cattle Dog	PRJEB16012	SAMEA104283464		wt/wt
AC065	Australian Cattle dog	PRJEB13468	SAMEA3928139		wt/wt
AC108	Australian Cattle dog	PRJEB16012	SAMEA4504820		wt/wt
AC364	Australian Cattle Dog	PRJEB16012	SAMEA104500413		wt/wt
AD009	Alpine Dachsbracke	PRJEB14840	SAMEA4346711		wt/wt
AD034	Alpine Dachsbracke	PRJEB16012	SAMEA4848713		wt/wt
AM007	Alaskan Malamute	PRJEB16012	SAMEA104091571		wt/wt
AM019	Alaskan Malamute	PRJEB16012	SAMEA4848707		wt/wt
AR001	Australian Terrier	PRJEB16012	SAMEA4504840		n.d.
AS006	American Staffordshire Terrier	PRJEB16012	SAMEA4504831		wt/wt
AS008	American Staffordshire Terrier	PRJEB16012	SAMEA4867927		wt/wt
AU178	Australian Shepherd	PRJEB16012	SAMEA104283461		wt/wt
AU184	Australian Shepherd	PRJEB16012	SAMEA4867934		wt/wt
BB011	Berger Blanc Suisse	PRJEB16012	SAMEA4506887		wt/wt
BC0480	Border Collie	PRJEB16012	SAMEA104091558		wt/wt
BC1028	Border Collie	PRJNA319610	SRR3466766		wt/wt
BC1029	Border Collie	PRJNA319610	SRR3466767		wt/wt
BC1893	Bearded Collie	PRJEB28877	SAMEA4949388		wt/wt
BC1895	Bearded Collie	PRJEB28877	SAMEA4949389		wt/wt
BC1896	Bearded Collie	PRJEB28877	SAMEA4949390		n.d.
BC222	Border Collie	PRJNA319610	SRR3466763		wt/wt
BC272	Border Collie	PRJEB4544 / PRJNA188158	SAMEA2177732 / SAMN01908107		wt/wt
BC273	Border Collie	PRJEB16012	SAMEA4505490		wt/wt
BC387	Border Collie	PRJNA319610	SRR3466764		wt/wt
BC485	Border Collie	PRJEB16012	SAMEA104125112		wt/wt
BC518	Border Collie	PRJEB16012	SAMEA104125113		wt/wt
BC555	Border Collie	PRJEB16012	SAMEA104125114		wt/wt
BC578	Border Collie	PRJNA319610	SRR3466765		wt/wt
BC597	Border Collie	PRJEB16012	SAMEA104125115		wt/wt
BC604__BC_24093	Border Collie	PRJEB12337	ERR1210832		wt/wt
BC621	Border Collie	PRJEB16012	SAMEA4867922		wt/wt
BD016	Bearded Collie	PRJEB13468	SAMEA3928140		wt/wt
BD036	Bearded Collie	PRJEB16012	SAMEA4505492		wt/wt
BD052	Bearded Collie	PRJEB16012	SAMEA4504824		wt/wt
BD085	Bearded Collie	PRJEB16012	SAMEA4505493		wt/wt
BD089	Bearded Collie	PRJEB16012	SAMEA4504827		wt/wt
BD091	Bearded Collie	PRJEB16012	SAMEA4505496		wt/wt
BD093	Bearded Collie	PRJEB16012	SAMEA4504832		wt/wt
BD098	Bearded Collie	PRJEB16012	SAMEA4504839		wt/wt
BE020	Beagle (contamination mit Westie CMO allele)	PRJEB5500	SAMEA2376414		n.d.
BF21	Bichon Frise	PRJEB16012	SAMEA5059512		wt/wt
BF39	Bichon Frise	PRJEB16012	SAMEA5059513		n.d.
BG064	Bavarian Hound (Bayerischer Gebirgsschweisshund)	PRJEB16012	SAMEA104091562		wt/wt
BH003	Basset Hound	PRJEB16012	SAMEA4509488		wt/wt
BH005_SEA04046	Basset Hound	PRJEB16012	SAMEA5209170		n.d.
BI005_HCS01268	Brussels Griffon	PRJEB16012	SAMEA5209171		wt/wt
BI006_HCS01271	Brussels Griffon	PRJEB16012	SAMEA5209172		wt/wt
BJ001	Basenji	PRJEB16012	SAMEA104283473		wt/wt
BJ002	Basenji	PRJEB16012	SAMEA104283472		wt/wt
BJ003	Basenji	PRJEB16012	SAMEA104283471		wt/wt
BJ004	Basenji	PRJEB16012	SAMEA104283470		wt/wt
BJ005	Basenji	PRJEB16012	SAMEA104283469		wt/wt
BJ006	Basenji	PRJEB16012	SAMEA104283468		wt/wt
BT007	Miniature Bull Terrier	PRJEB16012	SAMEA4506897	excluded during variant filtering for LP-associated private variants	wt/ins
BT012	Bull Terrier	PRJEB16012	SAMEA104125116	excluded during variant filtering for LP-associated private variants	wt/ins
BU002	Bullmastiff	PRJEB16012	SAMEA103949042		wt/wt
CE073	Cairn Terrier	PRJEB16012	SAMEA104091555		wt/wt
CH019	Chihuahua (without pedigree)	PRJEB13139	SAMEA3905753		wt/wt
CH022_LCR05127	Chihuahua Smooth Coat	PRJEB16012	SAMEA5209173		wt/wt
CH023_LCR05128	Chihuahua Smooth Coat	PRJEB16012	SAMEA5209174		wt/wt
CH027	Chihuahua	PRJEB16012	SAMEA4848714		wt/wt
CK006	Cavalier King Charles Spaniel	PRJEB16012	SAMEA104091570		wt/wt
CK023	Cavalier King Charles Spaniel	PRJEB16012	SAMEA104091569		wt/wt
CL013	Collie	PRJEB16012	SAMEA4867926		wt/wt
CP003	Cocker Spaniel	PRJEB16012	SAMEA4506900		wt/wt
CP010_SEA04160	English Cocker Spaniel	PRJEB16012	SAMEA5209204		wt/wt
CR018	Curly Coated Retriever	PRJEB16012	SAMEA4867931		wt/wt
CR023	Curly Coated Retriever	PRJEB16012	SAMEA4867930		wt/wt
CR039	Curly Coated Retriever	PRJEB16012	SAMEA104091556		wt/wt
CR040	Curly Coated Retriever	PRJEB16012	SAMEA4848709		wt/wt
CR101	Curly Coated Retriever	PRJEB16012	SAMEA4848710		wt/wt
CW011	Chow Chow	PRJEB16012	SAMEA104091566		wt/wt
DAL162K1	Dalmatian dog	PRJNA360671	SRR5161902		wt/wt
DD116	Great Dane	PRJEB16012	SAMEA104091557		wt/wt
DH0117	Dachshund	PRJEB16012	SAMEA104091567		wt/wt
DH098	Dachshund	PRJEB7736	SAMEA3121338		wt/wt
DH126	Dachshund	PRJEB16012	SAMEA104125117		wt/wt
DH136_SEA04054	Dachshund (Miniature Longhaired)	PRJEB16012	SAMEA5209175		wt/wt
DH137_SEA04056	Dachshund (Miniature Longhaired)	PRJEB16012	SAMEA5209176		wt/wt
DO159	Doberman Pinscher	PRJEB16012	SAMEA4509491		wt/wt
DO242	Doberman Pinscher	PRJEB16012	SAMEA4505489		wt/wt
DO263	Doberman Pinscher	PRJEB16012	SAMEA4509492		wt/wt
DQ1	Chinese indigenous dogs	PRJNA266585	Bai, B., W.-M. Zhao, B.-X. Tang, Y.-Q. Wang, L. Wang et al., 2015 DoGSD: The Dog and Wolf Genome SNP Database. Nucleic Acids Res. 43 (Database issue): D777-783.		wt/wt
DQ10	Chinese indigenous dogs	PRJNA266585	Bai, B., W.-M. Zhao, B.-X. Tang, Y.-Q. Wang, L. Wang et al., 2015 DoGSD: The Dog and Wolf Genome SNP Database. Nucleic Acids Res. 43 (Database issue): D777-783.		wt/wt
DQ2	Chinese indigenous dogs	PRJNA266585	Bai, B., W.-M. Zhao, B.-X. Tang, Y.-Q. Wang, L. Wang et al., 2015 DoGSD: The Dog and Wolf Genome SNP Database. Nucleic Acids Res. 43 (Database issue): D777-783.		wt/wt
DQ3	Chinese indigenous dogs	PRJNA266585	Bai, B., W.-M. Zhao, B.-X. Tang, Y.-Q. Wang, L. Wang et al., 2015 DoGSD: The Dog and Wolf Genome SNP Database. Nucleic Acids Res. 43 (Database issue): D777-783.		wt/wt
DQ4	Chinese indigenous dogs	PRJNA266585	Bai, B., W.-M. Zhao, B.-X. Tang, Y.-Q. Wang, L. Wang et al., 2015 DoGSD: The Dog and Wolf Genome SNP Database. Nucleic Acids Res. 43 (Database issue): D777-783.		wt/wt
DQ5	Chinese indigenous dogs	PRJNA266585	Bai, B., W.-M. Zhao, B.-X. Tang, Y.-Q. Wang, L. Wang et al., 2015 DoGSD: The Dog and Wolf Genome SNP Database. Nucleic Acids Res. 43 (Database issue): D777-783.		wt/wt
DQ6	Chinese indigenous dogs	PRJNA266585	Bai, B., W.-M. Zhao, B.-X. Tang, Y.-Q. Wang, L. Wang et al., 2015 DoGSD: The Dog and Wolf Genome SNP Database. Nucleic Acids Res. 43 (Database issue): D777-783.		wt/wt
DQ7	Chinese indigenous dogs	PRJNA266585	Bai, B., W.-M. Zhao, B.-X. Tang, Y.-Q. Wang, L. Wang et al., 2015 DoGSD: The Dog and Wolf Genome SNP Database. Nucleic Acids Res. 43 (Database issue): D777-783.		wt/wt
DQ8	Chinese indigenous dogs	PRJNA266585	Bai, B., W.-M. Zhao, B.-X. Tang, Y.-Q. Wang, L. Wang et al., 2015 DoGSD: The Dog and Wolf Genome SNP Database. Nucleic Acids Res. 43 (Database issue): D777-783.		wt/wt
DQ9	Chinese indigenous dogs	PRJNA266585	Bai, B., W.-M. Zhao, B.-X. Tang, Y.-Q. Wang, L. Wang et al., 2015 DoGSD: The Dog and Wolf Genome SNP Database. Nucleic Acids Res. 43 (Database issue): D777-783.		wt/wt
DS032	German Shepherd / Mixed breed	PRJEB14110	SAMEA3994036		wt/wt
DS041	German Shepherd / Mixed breed	PRJEB14110	SAMEA3994037		wt/wt
DS042	German Shepherd / Mixed breed	PRJEB14110	SAMEA3994038		wt/wt
DS043	German Shepherd	PRJEB16012	SAMEA4506895		wt/wt
DS051	German Shepherd	PRJEB16012	SAMEA72802168		wt/wt
DS053	German Shepherd	PRJEB16012	SAMEA72802918		wt/wt
DS064	German Shepherd	PRJEB16012	SAMEA104283465		wt/wt
EB003	English Bulldog	PRJEB16012	SAMEA4848708		wt/wt
EL565	Elo	PRJEB16012	SAMEA4506890		wt/wt
EN091	Entlebucher Sennenhund	PRJEB16012	SAMEA4504828		wt/wt
EN154	Entlebucher Sennenhund	PRJEB16012	SAMEA4505497		wt/wt
EN221	Entlebucher Sennenhund	PRJEB16012	SAMEA4504829		wt/wt
EN247	Entlebucher Sennenhund	PRJEB16012	SAMEA4505498		wt/wt
EN261	Entlebucher Sennenhund	PRJEB16012	SAMEA4504830		wt/wt
EN262	Entlebucher Sennenhund	PRJEB16012	SAMEA4505499		wt/wt
EN263	Entlebucher Sennenhund	PRJEB16012	SAMEA4505500		wt/wt
EN264	Entlebucher Sennenhund	PRJEB16012	SAMEA4505501		wt/wt
EU008	Eurasier	PRJEB6079	SAMEA2446720		wt/wt
EU035	Eurasier	PRJEB16012	SAMEA4506889		wt/wt
FB046	French Bulldog	PRJEB13468	SAMEA3928146		n.d.
FB065	French Bulldog	PRJEB16012	SAMEA4504835		wt/wt
GP3	Great Pyrenees	PRJEB16012	SAMEA4848700		wt/wt
GR0855	Golden Retriever	PRJEB16012	SAMEA4504838		wt/wt
GR0859	Golden Retriever	PRJEB16012	SAMEA4506899		wt/wt
GR0860	Golden Retriever	PRJEB16012	SAMEA4509487		wt/wt
GR0892	Golden Retriever	PRJEB16012	SAMEA104016307		wt/wt
GR1078	Golden Retriever Mix	PRJEB16012	SAMEA104091572		wt/wt
GR1161	Golden Retriever	PRJEB16012	SAMEA4867924		wt/wt
GS1	German Shepherd	PRJNA266585	Bai, B., W.-M. Zhao, B.-X. Tang, Y.-Q. Wang, L. Wang et al., 2015 DoGSD: The Dog and Wolf Genome SNP Database. Nucleic Acids Res. 43 (Database issue): D777-783.		wt/wt
GS10	German Shepherd	PRJNA266585	Bai, B., W.-M. Zhao, B.-X. Tang, Y.-Q. Wang, L. Wang et al., 2015 DoGSD: The Dog and Wolf Genome SNP Database. Nucleic Acids Res. 43 (Database issue): D777-783.		wt/wt
GS104	Spitz (Grossspitz)	PRJEB16012	SAMEA104105252		wt/wt
GS2	German Shepherd	PRJNA266585	Bai, B., W.-M. Zhao, B.-X. Tang, Y.-Q. Wang, L. Wang et al., 2015 DoGSD: The Dog and Wolf Genome SNP Database. Nucleic Acids Res. 43 (Database issue): D777-783.		wt/wt
GS3	German Shepherd	PRJNA266585	Bai, B., W.-M. Zhao, B.-X. Tang, Y.-Q. Wang, L. Wang et al., 2015 DoGSD: The Dog and Wolf Genome SNP Database. Nucleic Acids Res. 43 (Database issue): D777-783.		wt/wt
GS4	German Shepherd	PRJNA266585	Bai, B., W.-M. Zhao, B.-X. Tang, Y.-Q. Wang, L. Wang et al., 2015 DoGSD: The Dog and Wolf Genome SNP Database. Nucleic Acids Res. 43 (Database issue): D777-783.		wt/wt
GS5	German Shepherd	PRJNA266585	Bai, B., W.-M. Zhao, B.-X. Tang, Y.-Q. Wang, L. Wang et al., 2015 DoGSD: The Dog and Wolf Genome SNP Database. Nucleic Acids Res. 43 (Database issue): D777-783.		wt/wt
GS6	German Shepherd	PRJNA266585	Bai, B., W.-M. Zhao, B.-X. Tang, Y.-Q. Wang, L. Wang et al., 2015 DoGSD: The Dog and Wolf Genome SNP Database. Nucleic Acids Res. 43 (Database issue): D777-783.		wt/wt
GS7	German Shepherd	PRJNA266585	Bai, B., W.-M. Zhao, B.-X. Tang, Y.-Q. Wang, L. Wang et al., 2015 DoGSD: The Dog and Wolf Genome SNP Database. Nucleic Acids Res. 43 (Database issue): D777-783.		wt/wt
GS8	German Shepherd	PRJNA266585	Bai, B., W.-M. Zhao, B.-X. Tang, Y.-Q. Wang, L. Wang et al., 2015 DoGSD: The Dog and Wolf Genome SNP Database. Nucleic Acids Res. 43 (Database issue): D777-783.		wt/wt
GS9	German Shepherd	PRJNA266585	Bai, B., W.-M. Zhao, B.-X. Tang, Y.-Q. Wang, L. Wang et al., 2015 DoGSD: The Dog and Wolf Genome SNP Database. Nucleic Acids Res. 43 (Database issue): D777-783.		wt/wt
GW004	German Wirehaired	PRJEB13468	SAMEA3928144		wt/wt
GY391	Greyhound	PRJEB16012	SAMEA4867933		wt/wt
GY393	Greyhound	PRJEB16012	SAMEA4848711		wt/wt
GY415	Greyhound	PRJEB16012	SAMEA4867932		wt/wt
GY416	Greyhound	PRJEB16012	SAMEA4848712		wt/wt
GY432	Greyhound	PRJEB16012	SAMEA104125118		wt/wt
HA008_SEA02120	Havanese	PRJEB16012	SAMEA5209177		wt/wt
HA009_SEA02121	Havanese	PRJEB16012	SAMEA5209178		wt/wt
HA010_GER00024	Havanese	PRJEB16012	SAMEA5209179		wt/wt
HT001	Heideterrier	PRJEB16012	SAMEA103135918		wt/wt
HW1706	Hovawart	PRJEB16012	SAMEA4506894		wt/wt
HW1872	Hovawart	PRJEB16012	SAMEA4848705		wt/wt
HW1979	Hovawart	PRJEB16012	SAMEA4867928		wt/wt
IT0390	Irish Terrier	PRJEB16012	SAMEA104283467		wt/wt
IT221	Irish Terrier	PRJEB13468	SAMEA3928141		wt/wt
JR0034	Jack Russell Terrier	PRJEB16012	SAMEA104125119		wt/wt
JR043_SEA02220	Jack Russell Terrier	PRJEB16012	SAMEA5209180		wt/wt
JR044_SEA02225	Jack Russell Terrier	PRJEB16012	SAMEA5209181		wt/wt
JR045	Jack Russell Terrier	PRJEB16012	SAMEA4867925		wt/wt
JT007	German Hunting Terrier	PRJEB16012	SAMEA104125120		wt/wt
JT011	German Hunting Terrier	PRJEB16012	SAMEA104283460		wt/wt
KEP033K1	Central Asian Shepherd dog	PRJNA380744	SRR5381785		n.d.
KF042	Kromfohrlander	PRJEB6076	SAMEA2446055		wt/wt
KKH2684	Siberian Husky	PRJEB10823	SAMEA3539249		wt/wt
KM1	Kunming Dog	PRJNA266585	Bai, B., W.-M. Zhao, B.-X. Tang, Y.-Q. Wang, L. Wang et al., 2015 DoGSD: The Dog and Wolf Genome SNP Database. Nucleic Acids Res. 43 (Database issue): D777-783.		wt/wt
KM10	Kunming Dog	PRJNA266585	Bai, B., W.-M. Zhao, B.-X. Tang, Y.-Q. Wang, L. Wang et al., 2015 DoGSD: The Dog and Wolf Genome SNP Database. Nucleic Acids Res. 43 (Database issue): D777-783.		wt/wt
KM2	Kunming Dog	PRJNA266585	Bai, B., W.-M. Zhao, B.-X. Tang, Y.-Q. Wang, L. Wang et al., 2015 DoGSD: The Dog and Wolf Genome SNP Database. Nucleic Acids Res. 43 (Database issue): D777-783.		wt/wt
KM3	Kunming Dog	PRJNA266585	Bai, B., W.-M. Zhao, B.-X. Tang, Y.-Q. Wang, L. Wang et al., 2015 DoGSD: The Dog and Wolf Genome SNP Database. Nucleic Acids Res. 43 (Database issue): D777-783.		wt/wt
KM4	Kunming Dog	PRJNA266585	Bai, B., W.-M. Zhao, B.-X. Tang, Y.-Q. Wang, L. Wang et al., 2015 DoGSD: The Dog and Wolf Genome SNP Database. Nucleic Acids Res. 43 (Database issue): D777-783.		wt/wt
KM5	Kunming Dog	PRJNA266585	Bai, B., W.-M. Zhao, B.-X. Tang, Y.-Q. Wang, L. Wang et al., 2015 DoGSD: The Dog and Wolf Genome SNP Database. Nucleic Acids Res. 43 (Database issue): D777-783.		wt/wt
KM6	Kunming Dog	PRJNA266585	Bai, B., W.-M. Zhao, B.-X. Tang, Y.-Q. Wang, L. Wang et al., 2015 DoGSD: The Dog and Wolf Genome SNP Database. Nucleic Acids Res. 43 (Database issue): D777-783.		wt/wt
KM7	Kunming Dog	PRJNA266585	Bai, B., W.-M. Zhao, B.-X. Tang, Y.-Q. Wang, L. Wang et al., 2015 DoGSD: The Dog and Wolf Genome SNP Database. Nucleic Acids Res. 43 (Database issue): D777-783.		wt/wt
KM8	Kunming Dog	PRJNA266585	Bai, B., W.-M. Zhao, B.-X. Tang, Y.-Q. Wang, L. Wang et al., 2015 DoGSD: The Dog and Wolf Genome SNP Database. Nucleic Acids Res. 43 (Database issue): D777-783.		wt/wt
KM9	Kunming Dog	PRJNA266585	Bai, B., W.-M. Zhao, B.-X. Tang, Y.-Q. Wang, L. Wang et al., 2015 DoGSD: The Dog and Wolf Genome SNP Database. Nucleic Acids Res. 43 (Database issue): D777-783.		wt/wt
LA1869	Labrador Retriever	PRJEB16012	SAMEA4504834		wt/wt
LA2382	Mixed Breed (Labrador Retriever cross, Italy)	PRJEB16012	SAMEA104125075		wt/wt
LA2438	Labrador	PRJEB16012	SAMEA5209182		wt/wt
LA2439__PER00177	Labrador retriever	PRJEB16012	SAMEA5209183		n.d.
LA2443	Labrador retriever	PRJEB16012	SAMEA104091568		wt/wt
LA882	Labrador Retriever	PRJEB5874	SAMEA2417015		wt/wt
LA900	Labrador Retriever	PRJEB5875	SAMEA2417016		wt/wt
LB0013	Leonberger	PRJEB16012	SAMEA4848665		wt/wt
LB0139	Leonberger	PRJEB16012	SAMEA4848666		wt/wt
LB0147	Leonberger	PRJEB16012	SAMEA4848690		wt/wt
LB0197	Leonberger	PRJEB16012	SAMEA4848676		wt/wt
LB0203	Leonberger	PRJEB16012	SAMEA4848667		n.d.
LB0268	Leonberger	PRJEB16012	SAMEA4848668		wt/wt
LB0304	Leonberger	PRJEB16012	SAMEA4848669		wt/wt
LB0305	Leonberger	PRJEB16012	SAMEA4848670		wt/wt
LB0339	Leonberger	PRJEB16012	SAMEA4848671		wt/wt
LB0418	Leonberger	PRJEB16012	SAMEA4848672		wt/wt
LB0482	Leonberger	PRJEB16012	SAMEA4848673		wt/wt
LB0507	Leonberger	PRJEB16012	SAMEA4848691		wt/wt
LB0554	Leonberger	PRJEB16012	SAMEA4848692		wt/wt
LB0656	Leonberger	PRJEB16012	SAMEA4848693		wt/wt
LB0683	Leonberger	PRJEB16012	SAMEA4848674		wt/wt
LB111	Leonberger	PRJEB16012	SAMEA47266168		wt/wt
LB1848	Leonberger	PRJEB16012	SAMEA104656180		wt/wt
LB1919	Leonberger	PRJEB16012	SAMEA103935360		wt/wt
LB1961	Leonberger	PRJEB16012	SAMEA4848675		wt/wt
LB214	Leonberger	PRJEB16012	SAMEA4867936		wt/wt
LB3506	Leonberger	PRJEB16012	SAMEA4848684		wt/wt
LB3521	Leonberger	PRJEB16012	SAMEA4848694		wt/wt
LB3601	Leonberger	PRJEB16012	SAMEA4848685		n.d.
LB3659	Leonberger	PRJEB16012	SAMEA4848686		n.d.
LB3705	Leonberger	PRJEB16012	SAMEA4848687		n.d.
LB3906	Leonberger	PRJEB16012	SAMEA4848688		wt/wt
LB4183	Leonberger	PRJEB16012	SAMEA4848689		wt/wt
LB4693	Leonberger	PRJEB16012	SAMEA4848695		wt/wt
LB5378	Leonberger	PRJEB16012	SAMEA4873254		wt/wt
LB5751	Leonberger	PRJEB16012	SAMEA4848699		wt/wt
LE0051	Leonberger	PRJEB16012	SAMEA4848677		wt/wt
LE0237	Leonberger	PRJEB16012	SAMEA4848678		wt/wt
LE0269	Leonberger	PRJEB16012	SAMEA4848679		wt/wt
LE0512	Leonberger	PRJEB16012	SAMEA4848680		wt/wt
LE0738	Leonberger	PRJEB16012	SAMEA4848681		wt/wt
LE0896	Leonberger	PRJEB16012	SAMEA4848696		wt/wt
LE1294	Leonberger	PRJEB16012	SAMEA4848682		wt/wt
LE1301	Leonberger	PRJEB16012	SAMEA4848683		wt/wt
LE1302	Leonberger	PRJEB16012	SAMEA4848697		wt/wt
LE1355	Leonberger	PRJEB16012	SAMEA4848698		wt/wt
LE2450	Leonberger	PRJEB16012	SAMEA104656181		wt/wt
LJ1	Chinese indigenous dogs	PRJNA266585	Bai, B., W.-M. Zhao, B.-X. Tang, Y.-Q. Wang, L. Wang et al., 2015 DoGSD: The Dog and Wolf Genome SNP Database. Nucleic Acids Res. 43 (Database issue): D777-783.		wt/wt
LJ10	Chinese indigenous dogs	PRJNA266585	Bai, B., W.-M. Zhao, B.-X. Tang, Y.-Q. Wang, L. Wang et al., 2015 DoGSD: The Dog and Wolf Genome SNP Database. Nucleic Acids Res. 43 (Database issue): D777-783.		wt/wt
LJ2	Chinese indigenous dogs	PRJNA266585	Bai, B., W.-M. Zhao, B.-X. Tang, Y.-Q. Wang, L. Wang et al., 2015 DoGSD: The Dog and Wolf Genome SNP Database. Nucleic Acids Res. 43 (Database issue): D777-783.		wt/wt
LJ3	Chinese indigenous dogs	PRJNA266585	Bai, B., W.-M. Zhao, B.-X. Tang, Y.-Q. Wang, L. Wang et al., 2015 DoGSD: The Dog and Wolf Genome SNP Database. Nucleic Acids Res. 43 (Database issue): D777-783.		wt/wt
LJ4	Chinese indigenous dogs	PRJNA266585	Bai, B., W.-M. Zhao, B.-X. Tang, Y.-Q. Wang, L. Wang et al., 2015 DoGSD: The Dog and Wolf Genome SNP Database. Nucleic Acids Res. 43 (Database issue): D777-783.		wt/wt
LJ5	Chinese indigenous dogs	PRJNA266585	Bai, B., W.-M. Zhao, B.-X. Tang, Y.-Q. Wang, L. Wang et al., 2015 DoGSD: The Dog and Wolf Genome SNP Database. Nucleic Acids Res. 43 (Database issue): D777-783.		wt/wt
LJ6	Chinese indigenous dogs	PRJNA266585	Bai, B., W.-M. Zhao, B.-X. Tang, Y.-Q. Wang, L. Wang et al., 2015 DoGSD: The Dog and Wolf Genome SNP Database. Nucleic Acids Res. 43 (Database issue): D777-783.		wt/wt
LJ7	Chinese indigenous dogs	PRJNA266585	Bai, B., W.-M. Zhao, B.-X. Tang, Y.-Q. Wang, L. Wang et al., 2015 DoGSD: The Dog and Wolf Genome SNP Database. Nucleic Acids Res. 43 (Database issue): D777-783.		wt/wt
LJ8	Chinese indigenous dogs	PRJNA266585	Bai, B., W.-M. Zhao, B.-X. Tang, Y.-Q. Wang, L. Wang et al., 2015 DoGSD: The Dog and Wolf Genome SNP Database. Nucleic Acids Res. 43 (Database issue): D777-783.		wt/wt
LJ9	Chinese indigenous dogs	PRJNA266585	Bai, B., W.-M. Zhao, B.-X. Tang, Y.-Q. Wang, L. Wang et al., 2015 DoGSD: The Dog and Wolf Genome SNP Database. Nucleic Acids Res. 43 (Database issue): D777-783.		wt/wt
LJP027A2	Swedish Vallhund	PRJNA394814	SRR5834680		wt/wt
LJP030A2	Swedish Vallhund	PRJNA394814	SRR5834680		wt/wt
LN048	Landseer	PRJEB9437	SAMEA3402917		wt/wt
LN47	Border Collie (sample mixup)	PRJEB16012	SAMEA4504821		n.d.
LR1030	Lagotto Romagnolo	PRJEB16012	SAMEA4509490		wt/wt
LR1149	Lagotto Romagnolo	PRJEB16012	SAMEA4867929		wt/wt
LR390	Lagotto Romagnolo	PRJEB13468	SAMEA3928142		n.d.
LR416	Lagotto Romagnolo	PRJEB16012	SAMEA4867935		wt/wt
LR433	Lagotto Romagnolo	PRJEB16012	SAMEA4505491		wt/wt
LR494	Lagotto Romagnolo	PRJEB16012	SAMEA4505494		wt/wt
LR538	Lagotto Romagnolo	PRJEB16012	SAMEA104283462		wt/wt
LR654	Lagotto Romagnolo	PRJEB16012	SAMEA104283463		wt/wt
LR753	Lagotto Romagnolo	PRJEB16012	SAMEA4504833		wt/wt
MA008	Malinois	PRJEB16012	SAMEA4504823		wt/wt
MA0163	Malinois	PRJEB16012	SAMEA104032048		wt/wt
MA094	Malinois	PRJEB16012	SAMEA4504826		wt/wt
MA142	Malinois	PRJEB16012	SAMEA104125121		wt/wt
MA152	Malinois	PRJEB16012	SAMEA4506898		wt/wt
MA324	Malinois	PRJEB16012	SAMEA104125122		wt/wt
MA437	Malinois	PRJEB16012	SAMEA4848704		wt/wt
MB003	Miniature Bull Terrier	PRJEB16012	SAMEA4867920	affected with laryngeal paralysis	ins/ins
MI016	Mixed Breed	PRJEB16012	SAMEA4506893		wt/wt
MI020	Mixed breed	PRJEB16012	SAMEA4867919		wt/wt
MI025	mixed breed	PRJEB16012	SAMEA4867923		wt/wt
MP011_CAN00015	Pug	PRJEB16012	SAMEA5209184		wt/wt
MP012_CAN00016	Pug	PRJEB16012	SAMEA5209185		wt/wt
MP013_CAN00017	Pug	PRJEB16012	SAMEA5209186		wt/wt
MS32	Miniature Schnauzer	PRJEB16012	SAMEA5059499		wt/wt
MS77	Miniature Schnauzer	PRJEB16012	SAMEA5059500		wt/wt
NF187000	Newfoundland	PRJEB16012	SAMEA4848701		wt/wt
NF492	Newfoundland	PRJEB16012	SAMEA104500411		wt/wt
NW062	Norwich Terrier	PRJEB16012	SAMEA104091550		wt/wt
NW152	Norwich Terrier	PRJEB16012	SAMEA104091551		wt/wt
NW206	Norwich Terrier	PRJEB16012	SAMEA104091552		wt/wt
NW255	Norwich Terrier	PRJEB16012	SAMEA104091553		wt/wt
OS001	Old English Sheepdog	PRJEB16012	SAMEA4504841		n.d.
PA073_AMY00153	Papillon	PRJEB16012	SAMEA5209187		n.d.
PA074_AMY00157	Papillon	PRJEB16012	SAMEA5209188		wt/wt
PA075_AMY00158	Papillon	PRJEB16012	SAMEA5209189		wt/wt
PE002	Perro de Agua Espanol	PRJEB7903	SAMEA3164479		wt/wt
PG002__BGVP_17289	Basset Griffon Vendeen Petit	PRJEB11835	SAMEA3723573		wt/wt
PG003_GENEBANK0060	Petit Basset Griffon Vendeen	PRJEB16012	SAMEA5209190		wt/wt
PG004_GENEBANK00143	Petit Basset Griffon Vendeen	PRJEB16012	SAMEA5209191		wt/wt
PG005_GENEBANK00199	Petit Basset Griffon Vendeen	PRJEB16012	SAMEA5209192		wt/wt
PL116	Poodle	PRJEB16012	SAMEA4506891		wt/wt
PL148__PER_BAN00024	Miniature Poodle	PRJEB16012	SAMEA5209193		wt/wt
PL150__D00105	Poodle	PRJNA503969	SAMN10386546		n.d.
PL152__D00270	Poodle	PRJNA503969	SAMN10386547		wt/wt
PL153__D00271	Poodle	PRJNA503969	SAMN10386548		wt/wt
PL154__D00285	Poodle	PRJNA503969	SAMN10386549		wt/wt
PL156__D00353	Poodle	PRJNA503969	SAMN10386550		wt/wt
PL157__D00354	Poodle	PRJNA503969	SAMN10386551		wt/wt
PL158__D00373	Poodle	PRJNA503969	SAMN10386552		wt/wt
PL159__D00382	Poodle	PRJNA503969	SAMN10386553		wt/wt
PL160__D00392	Poodle	PRJNA503969	SAMN10386554		wt/wt
PL161__D00397	Poodle	PRJNA503969	SAMN10386555		wt/wt
PL162__D00477	Poodle	PRJNA503969	SAMN10386556		wt/wt
PL163__D00530	Poodle	PRJNA503969	SAMN10386557		wt/wt
PL164__D00817	Poodle	PRJNA503969	SAMN10386558		wt/wt
PL165__D00868	Poodle	PRJNA503969	SAMN10386559		wt/wt
RO2	Rottweiler	PRJEB7735	SAMEA3121337		wt/wt
ROS.gDNA.SID00115	Pug	PRJEB17926	SAMEA104389202		wt/wt
ROS.gDNA.SID00400	Whippet	PRJEB17926	SAMEA104389243		wt/wt
ROS.gDNA.SID00434	Bichon Frise	PRJEB17926	SAMEA104388844		wt/wt
ROS.gDNA.SID00436	Pug	PRJEB17926	SAMEA104389203		wt/wt
ROS.gDNA.SID00437	Pug	PRJEB17926	SAMEA104389204		wt/wt
ROS.gDNA.SID00439	Pug	PRJEB17926	SAMEA104389205		wt/wt
ROS.gDNA.SID00464	Bichon Frise	PRJEB17926	SAMEA104388845		wt/wt
ROS.gDNA.SID00488	Pug	PRJEB17926	SAMEA104389206		wt/wt
ROS.gDNA.SID00539	Bichon Frise	PRJEB17926	SAMEA104388846		wt/wt
ROS.gDNA.SID00860	Saluki	PRJEB17926	SAMEA104389241		wt/wt
ROS.gDNA.SID01138	Kerry Blue Terrier	PRJEB17926	SAMEA104389201		wt/wt
ROS.gDNA.SID01166	Pug	PRJEB17926	SAMEA104389207		wt/wt
ROS.gDNA.SID01169	Pug	PRJEB17926	SAMEA104389208		wt/wt
ROS.gDNA.SID01170	Pug	PRJEB17926	SAMEA104389209		wt/wt
ROS.gDNA.SID01171	Pug	PRJEB17926	SAMEA104389210		wt/wt
ROS.gDNA.SID01221	Pug	PRJEB17926	SAMEA104389211		wt/wt
ROS.gDNA.SID01232	Bull Terrier	PRJEB17926	SAMEA104388849	excluded during variant filtering for LP-associated private variants	wt/wt
ROS.gDNA.SID01237	Pug	PRJEB17926	SAMEA104389212		wt/wt
ROS.gDNA.SID01578	Shih Tzu	PRJEB17926	SAMEA104389242		wt/wt
ROS.gDNA.SID01682	Pug	PRJEB17926	SAMEA104389213		wt/wt
ROS.gDNA.SID01737	Dogue de Bordeaux	PRJEB17926	SAMEA104388851		wt/wt
ROS.gDNA.SID01899	Japanese Chin	PRJEB17926	SAMEA104388850		wt/wt
ROS.gDNA.SID01940	Airedale Terrier	PRJEB17926	SAMEA104388843		wt/wt
ROS.gDNA.SID02492	Pug	PRJEB17926	SAMEA104389237		wt/wt
ROS.gDNA.SID02765	Pug	PRJEB17926	SAMEA104389238		wt/wt
ROS.gDNA.SID02770	Pug	PRJEB17926	SAMEA104389239		wt/wt
ROS.gDNA.SID02832	Pug	PRJEB17926	SAMEA104389240		wt/wt
ROS.gDNA.SID02920	Bichon Frise	PRJEB17926	SAMEA104388847		wt/wt
ROS.gDNA.SID03009	American Bulldog	PRJEB17926	SAMEA104388842		wt/wt
ROS.gDNA.SID03103	Brussels Griffon	PRJEB17926	SAMEA104388848		wt/wt
RR098	Rhodesian Ridgeback	PRJEB16012	SAMEA104091554		wt/wt
RR123	Rhodesian Ridgeback	PRJEB16012	SAMEA4504822		wt/wt
RR224	Rhodesian Ridgeback	PRJEB16012	SAMEA4505495		wt/wt
RR320	Rhodesian Ridgeback	PRJNA357866	SRR5117439		n.d.
SG005	Sloughi	PRJEB13468	SAMEA3928143		wt/wt
SG006	Sloughi	PRJEB16012	SAMEA4506885		wt/wt
SG008	Sloughi	PRJEB16012	SAMEA4506888		wt/wt
SH008	Greater Swiss Mountain Dog	PRJEB16012	SAMEA4504837		wt/wt
SH010	Greater Swiss Mountain Dog	PRJEB16012	SAMEA104658569		wt/wt
SH011	Greater Swiss Mountain Dog	PRJEB16012	SAMEA104658570		wt/wt
SH012	Greater Swiss Mountain Dog	PRJEB16012	SAMEA104656182		wt/wt
SH013	Greater Swiss Mountain Dog	PRJEB16012	SAMEA104656183		wt/wt
SID00101	Cavalier King Charles Spaniel	PRJEB17926	SAMEA104379882		wt/wt
SID00110	American bulldog	PRJEB17926	SAMEA104379885		wt/wt
SID00122	Boxer	PRJEB17926	SAMEA104379880		wt/wt
SID00142	Affenpinscher	PRJEB17926	SAMEA104379879		wt/wt
SID00176	Bullmastiff	PRJEB17926	SAMEA104379881		wt/wt
SID00225	French Bulldog	PRJEB17926	SAMEA104379883		wt/wt
SID00354	Dogue de Bordeaux	PRJEB17926	SAMEA104379884		n.d.
SL006	Saluki	PRJEB16012	SAMEA4504825		wt/wt
SM010	Standard Schnauzer	PRJEB16012	SAMEA104500412		wt/wt
SRR2094385	Beagle01	PRJNA288568	SRR2094385		wt/wt
SRR2094386	Beagle04	PRJNA288568	SRR2094386		wt/wt
SRR2094387	BorderCollie02	PRJNA288568	SRR2094387		wt/wt
SRR2094388	BorderCollie03	PRJNA288568	SRR2094388		wt/wt
SRR2094389	BorderCollie04	PRJNA288568	SRR2094389		wt/wt
SRR2094390	BrittanySpaniel01	PRJNA288568	SRR2094390		wt/wt
SRR2094392	ChowChow02	PRJNA288568	SRR2094392		wt/wt
SRR2094393	ClumberSpaniel01	PRJNA288568	SRR2094393		wt/wt
SRR2094396	EnglishMastiff01	PRJNA288568	SRR2094396		wt/wt
SRR2094398	EnglishPointer01	PRJNA288568	SRR2094398		wt/wt
SRR2094399	GreyhoundRacing01	PRJNA288568	SRR2094399		wt/wt
SRR2094400	IrishWolfhound01	PRJNA288568	SRR2094400		wt/wt
SRR2094401	ItalianGreyhound01	PRJNA288568	SRR2094401		wt/wt
SRR2094404	Pug03	PRJNA288568	SRR2094404		n.d.
SRR2094405	Pug04	PRJNA288568	SRR2094405		wt/wt
SRR2094406	Pug05	PRJNA288568	SRR2094406		wt/wt
SRR2094407	RhodesianRidgeback01	PRJNA288568	SRR2094407		wt/wt
SRR2094408	Saluki02	PRJNA288568	SRR2094408		wt/wt
SRR2094409	ScottishTerrier01	PRJNA288568	SRR2094409		wt/wt
SRR2095316	CockerSpaniel02	PRJNA288568	SRR2095316		wt/wt
SRR2095317	CavalierKCSpaniel01	PRJNA288568	SRR2095317		wt/wt
SRR2095318	Doberman01	PRJNA288568	SRR2095318		wt/wt
SRR2095320	GoldenRetreiver01	PRJNA288568	SRR2095320		wt/wt
SRR2095321	GreatPyrenees01	PRJNA288568	SRR2095321		wt/wt
SRR2095322	ItalianGreyhound02	PRJNA288568	SRR2095322		wt/wt
SRR2095323	LabradorRetreiver04	PRJNA288568	SRR2095323		wt/wt
SRR2095324	PortuguesePointer01	PRJNA288568	SRR2095324		wt/wt
SRR2095325	StandardPoodle01	PRJNA288568	SRR2095325		wt/wt
SRR2095330	WestHighlandWhiteTerr01	PRJNA288568	SRR2095330		wt/wt
SRR2095368	BelgianSheepdog01	PRJNA288568	SRR2095368		wt/wt
SRR2095457	BelgianTurvuren01	PRJNA288568	SRR2095457		wt/wt
SRR2095463	BerneseMountainDog01	PRJNA288568	SRR2095463		wt/wt
SRR2095469	Bloodhound01	PRJNA288568	SRR2095469		wt/wt
SRR2095477	Bulldog01	PRJNA288568	SRR2095477		wt/wt
SRR2095478	Chihuahua01	PRJNA288568	SRR2095478		wt/wt
SRR2095479	CockerSpaniel01	PRJNA288568	SRR2095479		wt/wt
SRR2095480	FlatcoatedRetreiver02	PRJNA288568	SRR2095480		wt/wt
SRR2095487	FlatcoatedRetreiver01	PRJNA288568	SRR2095487		wt/wt
SRR2095497	GreatDane01	PRJNA288568	SRR2095497		wt/wt
SRR2095500	Pekingese01	PRJNA288568	SRR2095500		wt/wt
SRR2095501	Rottweiler01	PRJNA288568	SRR2095501		wt/wt
SRR2095502	SaintBernard01	PRJNA288568	SRR2095502		wt/wt
SRR2095503	Saluki01	PRJNA288568	SRR2095503		wt/wt
SRR2095504	ShetlandSheepdog01	PRJNA288568	SRR2095504		wt/wt
SRR2095539	SiberianHusky01	PRJNA288568	SRR2095539		wt/wt
SRR2095540	ToyPoodle01	PRJNA288568	SRR2095540		wt/wt
SRR2827577	Chinese Indigenous Dog	PRJNA266585	SRR2827577		wt/wt
SRR2827578	Chinese Indigenous Dog	PRJNA266585	SRR2827578		wt/wt
SRR2827579	Chinese Indigenous Dog	PRJNA266585	SRR2827579		wt/wt
SRR2827580	Chinese Indigenous Dog	PRJNA266585	SRR2827580		wt/wt
SRR2827581	Chinese Indigenous Dog	PRJNA266585	SRR2827581		wt/wt
SRR2827582	Chinese Indigenous Dog	PRJNA266585	SRR2827582		wt/wt
SRR2827583	Chinese Indigenous Dog	PRJNA266585	SRR2827583		wt/wt
SRR2827584	Chinese Indigenous Dog	PRJNA266585	SRR2827584		wt/wt
SRR2827585	Chinese Indigenous Dog	PRJNA266585	SRR2827585		n.d.
SRR2827586	Chinese Indigenous Dog	PRJNA266585	SRR2827586		n.d.
SRR2827587	Chinese Indigenous Dog	PRJNA266585	SRR2827587		wt/wt
SRR2827588	Chinese Indigenous Dog	PRJNA266585	SRR2827588		wt/wt
SRR2827589	Chinese Indigenous Dog	PRJNA266585	SRR2827589		n.d.
SRR2827590	Chinese Indigenous Dog	PRJNA266585	SRR2827590		wt/wt
SRR2827591	Nigerian Indigenous Dog	PRJNA266585	SRR2827591		wt/wt
SRR2827592	Nigerian Indigenous Dog	PRJNA266585	SRR2827592		wt/wt
SRR2827593	Nigerian Indigenous Dog	PRJNA266585	SRR2827593		wt/wt
SRR2827594	Nigerian Indigenous Dog	PRJNA266585	SRR2827594		wt/wt
SRR2827595	Vietnamese Indigenous Dog	PRJNA266585	SRR2827595		wt/wt
SRR2827596	Vietnamese Indigenous Dog	PRJNA266585	SRR2827596		wt/wt
SRR2827597	Vietnamese Indigenous Dog	PRJNA266585	SRR2827597		wt/wt
SRR2827598	Vietnamese Indigenous Dog	PRJNA266585	SRR2827598		wt/wt
SRR2827599	Vietnamese Indigenous Dog	PRJNA266585	SRR2827599		wt/wt
SRR2827604	Jamthund	PRJNA266585	SRR2827604		wt/wt
SRR2827605	Jamthund	PRJNA266585	SRR2827605		wt/wt
SRR2827606	Chinese Indigenous Dog	PRJNA266585	SRR2827606		n.d.
SRR2827607	Chinese Indigenous Dog	PRJNA266585	SRR2827607		n.d.
SRR4011154	Shetland Sheepdog	PRJNA338147	SRR4011154		wt/wt
SRR4011155	German Shepherd Dog	PRJNA338147	SRR4011155		wt/wt
SRR5190659	Collie	PRJNA338147	SRR5190659		n.d.
SRR5190660	Collie	PRJNA338147	SRR5190660		wt/wt
SRR5190661	Collie	PRJNA338147	SRR5190661		wt/wt
SRR5190662	Collie	PRJNA338147	SRR5190662		wt/wt
SRR5190663	Collie	PRJNA338147	SRR5190663		wt/wt
SRR7120157	Dalmatian	PRJNA448733	SRR7120157		wt/wt
SRR7120158	Flat-Coated Retriever	PRJNA448733	SRR7120158		wt/wt
SRR7120159	FonniDog01	PRJNA448733	SRR7120159		wt/wt
SRR7120196	PortugueseWaterDog04	PRJNA448733	SRR7120196		wt/wt
SRR7120198	PortugueseWaterDog04	PRJNA448733	SRR7120198		wt/wt
SRR7120199	PortugueseWaterDog04	PRJNA448733	SRR7120199		wt/wt
SRR7120200	PortugueseWaterDog04	PRJNA448733	SRR7120200		wt/wt
SRR7120201	PortugueseWaterDog04	PRJNA448733	SRR7120201		wt/wt
SRR7120203	PortugueseWaterDog04	PRJNA448733	SRR7120203		wt/wt
SRR7120204	Rottweiler	PRJNA448733	SRR7120204		wt/wt
SRR7120205	Rottweiler	PRJNA448733	SRR7120205		wt/wt
SRR7120206	Rottweiler	PRJNA448733	SRR7120206		wt/wt
SRR7120207	Rottweiler	PRJNA448733	SRR7120207		wt/wt
SRR7120208	Rottweiler	PRJNA448733	SRR7120208		wt/wt
SRR7120211	Samoyed	PRJNA448733	SRR7120211		wt/wt
SRR7120212	ScottishTerrier02	PRJNA448733	SRR7120212		wt/wt
SRR7120213	ScottishTerrier04	PRJNA448733	SRR7120213		wt/wt
SRR7120232	WestHighlandWhiteTerr02	PRJNA448733	SRR7120232		wt/wt
SRR7120233	WestHighlandWhiteTerr08	PRJNA448733	SRR7120233		wt/wt
SRR7120234	WestHighlandWhiteTerr09	PRJNA448733	SRR7120234		wt/wt
SRS661486	Wolf Great Lakes	PRJNA255370	SAMN02921310		wt/wt
SRS661488	Wolf Iran	PRJNA255370	SAMN02921312		wt/wt
SRS661492	Wolf Portugal	PRJNA255370	SAMN02921316		wt/wt
SRS661495	Wolf Spain	PRJNA255370	SAMN02921319		wt/wt
SRS661496	Wolf Yellowstone	PRJNA255370	SAMN02921320		wt/wt
SRS713815	Chinese Crested dog	PRJNA261736	SAMN03075611		wt/wt
SRS732550	Pembroke Welsh Corgi	PRJNA263947	SAMN03145703		wt/wt
SRS732551	Pembroke Welsh Corgi	PRJNA263947	SAMN03145704		wt/wt
SRS833812	Black Russian Terrier	PRJNA263947	SAMN03323668		wt/wt
SRS932138	Shetland Sheepdog	PRJNA263947	SAMN03580413		wt/wt
SRS932143	Standard Poodle	PRJNA263947	SAMN03580408		wt/wt
SRS932144	Border Terrier	PRJNA263947	SAMN03580407		wt/wt
SRS932145	Tibetan Terrier	PRJNA263947	SAMN03580406		wt/wt
SRS932146	Berger Picard	PRJNA263947	SAMN03580405		wt/wt
SRS932147	Jack Russell Terrier	PRJNA263947	SAMN03580404		wt/wt
SRS932148	Tibetan Terrier	PRJNA263947	SAMN03580403		wt/wt
SRS932149	Golden Retriever	PRJNA263947	SAMN03580402		wt/wt
SRS932150	Scottish Deerhound	PRJNA263947	SAMN03580401		wt/wt
SRS932151	Jack Russell Terrier	PRJNA263947	SAMN03580400		wt/wt
SRS932152	Labrador Retriever	PRJNA263947	SAMN03580399		wt/wt
SRS932153	West Highland White Terrier	PRJNA263947	SAMN03580398		wt/wt
SRS932157	Scottish Terrier	PRJNA263947	SAMN03580394		wt/wt
SRS932158	Basenji	PRJNA263947	SAMN03580393		wt/wt
SRS932159	German Shepherd	PRJNA263947	SAMN03580392		wt/wt
SRS932160	English Springer Spaniel	PRJNA263947	SAMN03580391		wt/wt
SRS932161	Airedale Terrier	PRJNA263947	SAMN03580390		wt/wt
SRS932162	Border Collie	PRJNA263947	SAMN03580389		wt/wt
SRS932163	Portuguese Podengo	PRJNA263947	SAMN03580388		wt/wt
SRS932164	Kerry Blue Terrier	PRJNA263947	SAMN03580387		wt/wt
SS004	Shetland Sheepdog	PRJEB16012	SAMEA104091573		wt/wt
SS096	Shetland Sheepdog	PRJEB16012	SAMEA4867921		wt/wt
STB24	St. Bernard	PRJEB16012	SAMEA4848702		wt/wt
STB27	St. Bernard	PRJEB16012	SAMEA4848703		wt/wt
SV_25951	Swedish Vallhund	PRJEB21485	ERR2834335		wt/wt
SY001	Alaskan Husky (not purebred)	PRJEB9590	SAMEA3449656		wt/wt
SY018	Alaskan Husky (not purebred)	PRJEB9591	SAMEA3449657		wt/wt
SY046	Siberian Husky	PRJEB16012	SAMEA104091559		wt/wt
SZ004__PER00751	Shih Tzu	PRJNA448733	SRR7120214		wt/wt
SZ005_SEA05009	Shih Tzu	PRJEB16012	SAMEA5209194		wt/wt
SZ006_SEA05080	Shih Tzu	PRJEB16012	SAMEA5209195		wt/wt
TA001	Airedale Terrier	PRJEB16012	SAMEA4506896		wt/wt
TM1	Tibetan Mastiff	PRJNA266585	Bai, B., W.-M. Zhao, B.-X. Tang, Y.-Q. Wang, L. Wang et al., 2015 DoGSD: The Dog and Wolf Genome SNP Database. Nucleic Acids Res. 43 (Database issue): D777-783.		wt/wt
TM10	Tibetan Mastiff	PRJNA266585	Bai, B., W.-M. Zhao, B.-X. Tang, Y.-Q. Wang, L. Wang et al., 2015 DoGSD: The Dog and Wolf Genome SNP Database. Nucleic Acids Res. 43 (Database issue): D777-783.		wt/wt
TM2	Tibetan Mastiff	PRJNA266585	Bai, B., W.-M. Zhao, B.-X. Tang, Y.-Q. Wang, L. Wang et al., 2015 DoGSD: The Dog and Wolf Genome SNP Database. Nucleic Acids Res. 43 (Database issue): D777-783.		wt/wt
TM3	Tibetan Mastiff	PRJNA266585	Bai, B., W.-M. Zhao, B.-X. Tang, Y.-Q. Wang, L. Wang et al., 2015 DoGSD: The Dog and Wolf Genome SNP Database. Nucleic Acids Res. 43 (Database issue): D777-783.		wt/wt
TM4	Tibetan Mastiff	PRJNA266585	Bai, B., W.-M. Zhao, B.-X. Tang, Y.-Q. Wang, L. Wang et al., 2015 DoGSD: The Dog and Wolf Genome SNP Database. Nucleic Acids Res. 43 (Database issue): D777-783.		wt/wt
TM5	Tibetan Mastiff	PRJNA266585	Bai, B., W.-M. Zhao, B.-X. Tang, Y.-Q. Wang, L. Wang et al., 2015 DoGSD: The Dog and Wolf Genome SNP Database. Nucleic Acids Res. 43 (Database issue): D777-783.		wt/wt
TM6	Tibetan Mastiff	PRJNA266585	Bai, B., W.-M. Zhao, B.-X. Tang, Y.-Q. Wang, L. Wang et al., 2015 DoGSD: The Dog and Wolf Genome SNP Database. Nucleic Acids Res. 43 (Database issue): D777-783.		wt/wt
TM7	Tibetan Mastiff	PRJNA266585	Bai, B., W.-M. Zhao, B.-X. Tang, Y.-Q. Wang, L. Wang et al., 2015 DoGSD: The Dog and Wolf Genome SNP Database. Nucleic Acids Res. 43 (Database issue): D777-783.		wt/wt
TM8	Tibetan Mastiff	PRJNA266585	Bai, B., W.-M. Zhao, B.-X. Tang, Y.-Q. Wang, L. Wang et al., 2015 DoGSD: The Dog and Wolf Genome SNP Database. Nucleic Acids Res. 43 (Database issue): D777-783.		wt/wt
TM9	Tibetan Mastiff	PRJNA266585	Bai, B., W.-M. Zhao, B.-X. Tang, Y.-Q. Wang, L. Wang et al., 2015 DoGSD: The Dog and Wolf Genome SNP Database. Nucleic Acids Res. 43 (Database issue): D777-783.		wt/wt
V_23005	Vizsla (smooth coat)	PRJEB12340	ERR1210830		wt/wt
WE006	Weimaraner	PRJEB16012	SAMEA4506902		wt/wt
WE008	Weimaraner	PRJEB16012	SAMEA104283466		wt/wt
WH083	Whippet	PRJEB16012	SAMEA4506886		wt/wt
WO001_895	wolf	PRJEB16012	SAMEA104091563		wt/wt
WO002_732	wolf	PRJEB16012	SAMEA104091564		wt/wt
WO003_636	wolf	PRJEB16012	SAMEA104091565		wt/wt
WW174	West Highland White Terrier	PRJEB16012	SAMEA4506901		wt/wt
WW361	West Highland White Terrier	PRJEB16012	SAMEA4504842		wt/wt
WW362	West Highland White Terrier	PRJEB16012	SAMEA4509489		wt/wt
WW363	West Highland White Terrier	PRJEB16012	SAMEA4504843		wt/wt
WW364	West Highland White Terrier	PRJEB16012	SAMEA4504836		wt/wt
WW558	West Highland White Terrier	PRJEB16012	SAMEA104091561		wt/wt
WW635__West04	West Highland White Terrier	PRJEB16012	SAMEA5059501		wt/wt
WW637__West06	West Highland White Terrier	PRJEB16012	SAMEA5059502		wt/wt
WW639__West10	West Highland White Terrier	PRJEB16012	SAMEA5059503		wt/wt
WW64	West Highland White Terrier	PRJEB13723	SAMEA3940300		wt/wt
WW640__West13	West Highland White Terrier	PRJEB16012	SAMEA5059504		wt/wt
WW641__West16	West Highland White Terrier	PRJEB16012	SAMEA5059505		wt/wt
WW642__West19	West Highland White Terrier	PRJEB16012	SAMEA5059506		wt/wt
WW643__West24	West Highland White Terrier	PRJEB16012	SAMEA5059507		wt/wt
WW644__West25	West Highland White Terrier	PRJEB16012	SAMEA5059508		wt/wt
WW645__West26	West Highland White Terrier	PRJEB16012	SAMEA5059509		wt/wt
WW646__West30	West Highland White Terrier	PRJEB16012	SAMEA5059510		wt/wt
WW647__Zombie	Dutch Shepherd	PRJEB16012	SAMEA5059511		wt/wt
WW665	West Highland White Terrier	PRJEB16012	SAMEA4848706		wt/wt
YJ1	Chinese indigenous dogs	PRJNA266585	Bai, B., W.-M. Zhao, B.-X. Tang, Y.-Q. Wang, L. Wang et al., 2015 DoGSD: The Dog and Wolf Genome SNP Database. Nucleic Acids Res. 43 (Database issue): D777-783.		wt/wt
YJ2	Chinese indigenous dogs	PRJNA266585	Bai, B., W.-M. Zhao, B.-X. Tang, Y.-Q. Wang, L. Wang et al., 2015 DoGSD: The Dog and Wolf Genome SNP Database. Nucleic Acids Res. 43 (Database issue): D777-783.		wt/wt
YJ3	Chinese indigenous dogs	PRJNA266585	Bai, B., W.-M. Zhao, B.-X. Tang, Y.-Q. Wang, L. Wang et al., 2015 DoGSD: The Dog and Wolf Genome SNP Database. Nucleic Acids Res. 43 (Database issue): D777-783.		wt/wt
YJ4	Chinese indigenous dogs	PRJNA266585	Bai, B., W.-M. Zhao, B.-X. Tang, Y.-Q. Wang, L. Wang et al., 2015 DoGSD: The Dog and Wolf Genome SNP Database. Nucleic Acids Res. 43 (Database issue): D777-783.		wt/wt
YJ5	Chinese indigenous dogs	PRJNA266585	Bai, B., W.-M. Zhao, B.-X. Tang, Y.-Q. Wang, L. Wang et al., 2015 DoGSD: The Dog and Wolf Genome SNP Database. Nucleic Acids Res. 43 (Database issue): D777-783.		wt/wt
YJ6	Chinese indigenous dogs	PRJNA266585	Bai, B., W.-M. Zhao, B.-X. Tang, Y.-Q. Wang, L. Wang et al., 2015 DoGSD: The Dog and Wolf Genome SNP Database. Nucleic Acids Res. 43 (Database issue): D777-783.		wt/wt
YJ7	Chinese indigenous dogs	PRJNA266585	Bai, B., W.-M. Zhao, B.-X. Tang, Y.-Q. Wang, L. Wang et al., 2015 DoGSD: The Dog and Wolf Genome SNP Database. Nucleic Acids Res. 43 (Database issue): D777-783.		wt/wt
YJ9	Chinese indigenous dogs	PRJNA266585	Bai, B., W.-M. Zhao, B.-X. Tang, Y.-Q. Wang, L. Wang et al., 2015 DoGSD: The Dog and Wolf Genome SNP Database. Nucleic Acids Res. 43 (Database issue): D777-783.		wt/wt
YT003	Yorkshire Terrier	PRJEB13468	SAMEA3928145		wt/wt
YT024__PER_BAN00032	Yorkshire Terrier	PRJNA448733	SRR7120237		wt/wt
YT025__PER_BAN00040	Yorkshire Terrier	PRJNA448733	SRR7120238		wt/wt
YT027__PER_BAN00079	Yorkshire Terrier	PRJNA448733	SRR7120239		wt/wt
YT028__PER_BAN00119	Yorkshire Terrier	PRJEB16012	SAMEA5209196		wt/wt
YT030__PER_BAN00133	Yorkshire Terrier	PRJNA448733	SRR7120241		wt/wt
YT031__PER_BAN00136	Yorkshire Terrier	PRJNA448733	SRR7120242		wt/wt
YT032__PER_BAN00140	Yorkshire Terrier	PRJEB16012	SAMEA5209197		wt/wt
YT033__PER_BAN00142	Yorkshire Terrier	PRJEB16012	SAMEA5209198		wt/wt
YT036__PER_BAN00183	Yorkshire Terrier	PRJNA448733	SRR7120244		wt/wt
YT040__PER_BAN00283	Yorkshire Terrier	PRJNA448733	SRR7120246		wt/wt
YT041__PER_BAN00289	Yorkshire Terrier	PRJNA448733	SRR7120247		wt/wt
YT044__PER_BAN00368	Yorkshire Terrier	PRJNA448733	SRR7120248		wt/wt
YT046__PER_BAN00380	Yorkshire Terrier	PRJNA448733	SRR7120249		wt/wt
YT048__PER_BAN00437	Yorkshire Terrier	PRJNA448733	SRR7120250		wt/wt
YT049__PER_BAN00449	Yorkshire Terrier	PRJNA448733	SRR7120251		wt/wt
YT050__PER_BAN00461	Yorkshire Terrier	PRJNA448733	SRR7120252		wt/wt
YT052__PER00016	Yorkshire Terrier	PRJNA448733	SRR7120253		wt/wt
YT053__PER00018	Yorkshire Terrier	PRJNA448733	SRR7120254		wt/wt
YT055__PER00061	Yorkshire Terrier	PRJNA448733	SRR7120256		wt/wt
YT056__PER00064	Yorkshire Terrier	PRJNA448733	SRR7120257		wt/wt
YT058__PER00107	Yorkshire Terrier	PRJNA448733	SRR7120259		wt/wt
YT059__PER00138	Yorkshire Terrier	PRJNA448733	SRR7120260		wt/wt
YT062__PER00144	Yorkshire Terrier	PRJNA448733	SRR7120262		wt/wt
YT065__PER00204	Yorkshire Terrier	PRJNA448733	SRR7120264		wt/wt
YT066__PER00226	Yorkshire Terrier	PRJNA448733	SRR7120265		wt/wt
YT067__PER00259	Yorkshire Terrier	PRJNA448733	SRR7120266		wt/wt
YT068__PER00274	Yorkshire Terrier	PRJNA448733	SRR7120267		wt/wt
YT070__PER00314	Yorkshire Terrier	PRJNA448733	SRR7120269		wt/wt
YT073__PER00327	Yorkshire Terrier	PRJNA448733	SRR7120272		wt/wt
YT074__PER00344	Yorkshire Terrier	PRJNA448733	SRR7120273		wt/wt
YT076__PER00361	Yorkshire Terrier	PRJNA448733	SRR7120274		wt/wt
YT077__PER00393	Yorkshire Terrier	PRJNA448733	SRR7120275		n.d.
YT078__PER00394	Yorkshire Terrier	PRJNA448733	SRR7120276		wt/wt
YT079__PER00408	Yorkshire Terrier	PRJNA448733	SRR7120277		n.d.
YT080__PER00409	Yorkshire Terrier	PRJNA448733	SRR7120278		wt/wt
YT081__PER00419	Yorkshire Terrier	PRJEB16012	SAMEA5209199		wt/wt
YT082__PER00425	Yorkshire Terrier	PRJNA448733	SRR7120279		wt/wt
YT085__PER00449	Yorkshire Terrier	PRJEB16012	SAMEA5209200		wt/wt
YT087__PER00462	Yorkshire Terrier	PRJNA448733	SRR7120283		wt/wt
YT088__PER00465	Yorkshire Terrier	PRJNA448733	SRR7120284		wt/wt
YT089__PER00481	Yorkshire Terrier	PRJNA448733	SRR7120285		wt/wt
YT090__PER00484	Yorkshire Terrier	PRJNA448733	SRR7120286		n.d.
YT091__PER00550	Yorkshire Terrier	PRJNA448733	SRR7120287		wt/wt
YT092__PER00594	Yorkshire Terrier	PRJNA448733	SRR7120288		wt/wt
YT094__PER00605	Yorkshire Terrier	PRJNA448733	SRR7120290		n.d.
YT095__PER00606	Yorkshire Terrier	PRJNA448733	SRR7120291		wt/wt
YT096__PER00607	Yorkshire Terrier	PRJNA448733	SRR7120292		wt/wt
YT097__PER00622	Yorkshire Terrier	PRJNA448733	SRR7120293		wt/wt
YT098__PER00626	Yorkshire Terrier	PRJNA448733	SRR7120294		wt/wt
YT101__PER00642	Yorkshire Terrier	PRJNA448733	SRR7120296		wt/wt
YT102__PER00646	Yorkshire Terrier	PRJNA448733	SRR7120297		wt/wt
YT103__PER00650	Yorkshire Terrier	PRJNA448733	SRR7120298		wt/wt
YT104__PER00658	Yorkshire Terrier	PRJNA448733	SRR7120299		wt/wt
YT105__PER00738	Yorkshire Terrier	PRJNA448733	SRR7120300		wt/wt
YT106__PER00739	Yorkshire Terrier	PRJNA448733	SRR7120301		wt/wt
YT108__PER00750	Yorkshire Terrier	PRJNA448733	SRR7120303		wt/wt
YT109__PER00758	Yorkshire Terrier	PRJNA448733	SRR7120304		wt/wt
YT110__PER00777	Yorkshire Terrier	PRJNA448733	SRR7120305		wt/wt
YT111__PER00806	Yorkshire Terrier	PRJNA448733	SRR7120306		n.d.
YT112__PER00816	Yorkshire Terrier	PRJNA448733	SRR7120307		wt/wt
ZS14	Landseer (sample mixup)	PRJEB7734	SAMEA3121328		wt/wt
ZS14_2	Pomeranian	PRJEB16012	SAMEA4506892		wt/wt
ZS554_SEA05298	Pomeranian	PRJEB16012	SAMEA5209201		wt/wt
ZS555_PLM00063	Pomeranian	PRJEB16012	SAMEA5209203		wt/wt
ZZ023__MS04593	Pomeranian	PRJEB16012	SAMEA5209202		wt/wt
ZZ024_MS13	Miniature Schnauzer	PRJEB16012	SAMEA5059514		wt/wt
ZZ025_MS25	Miniature Schnauzer	PRJEB16012	SAMEA5059515		wt/wt
ZZ026_MS80	Miniature Schnauzer	PRJEB16012	SAMEA5059516		wt/wt
ZZ028_MS171	Miniature Schnauzer	PRJEB16012	SAMEA5059517		wt/wt
ZZ029_MS190	Miniature Schnauzer	PRJEB16012	SAMEA5059518		wt/wt
ZZ030_MS241	Miniature Schnauzer	PRJEB16012	SAMEA5059519		n.d.
ZZ031_MS249	Miniature Schnauzer	PRJEB16012	SAMEA5059520		wt/wt
ZZ032_MS251	Miniature Schnauzer	PRJEB16012	SAMEA5059521		wt/wt
ZZ034_MS260	Miniature Schnauzer	PRJEB16012	SAMEA5059522		wt/wt
ZZ035_MS279	Miniature Schnauzer	PRJEB16012	SAMEA5059523		wt/wt
ZZ16_MS06	Miniature Schnauzer	PRJEB16012	SAMEA3444493		wt/wt
ZZ17_MS07	Miniature Schnauzer	PRJEB16012	SAMEA1066474		wt/wt
ZZ18_MS08	Miniature Schnauzer	PRJEB16012	SAMEA1066475		wt/wt
ZZ19_MS09	Miniature Schnauzer	PRJEB16012	SAMEA1066476		wt/wt
