# Supplementary material for: A RAPGEF6 variant constitutes a major risk factor for laryngeal paralysis in dogs
Source: PLoS Genet. 2019 Oct 24;15(10):e1008416. doi: 10.1371/journal.pgen.1008416 (PMC6812752; doi:10.1371/journal.pgen.1008416)
Supplement: S3 Table — (XLSX) [file pgen.1008416.s004.xlsx]

## Sheet: 2019Mar27_Variant _Calling_MB00
S3 Table. Private variants in the genome of an affected Miniature Bull Terrier (MB003). Variants were called with respect to the CanFam 3.1 reference genome assembly. The functional annotation of the variants is based on the NCBI annotation release 105. The table is in "1 effect per line" format. Thus, one variant will be listed several times, if multiple effects, e.g. on different alternative tr…
CHROM	POS	REF	ALT	FILTER	EFFECT	IMPACT	GENE	GENEID	FEATURE	FEATUREID	BIOTYPE	RANK	HGVS_C	HGVS_P	CDNA_POS	CDNA_LEN	CDS_POS	CDS_LEN	AA_POS	AA_LEN	DISTANCE	ERRORS
1	5826403	T	TA	PASS	intergenic_region	MODIFIER	LOC100685303-LOC111092976	100685303-111092976	intergenic_region	100685303-111092976		-1	n.5826403_5826404insA		-1	-1	-1	-1	-1	-1	0
1	5826410	T	TTAGGATTTTA	PASS	intergenic_region	MODIFIER	LOC100685303-LOC111092976	100685303-111092976	intergenic_region	100685303-111092976		-1	n.5826410_5826411insTAGGATTTTA		-1	-1	-1	-1	-1	-1	0
1	8654153	C	A	GATKstd	intron_variant	MODIFIER	DOK6	476173	transcript	XM_022404583.1	protein_coding	3	c.247+25918G>T		-1	-1	-1	-1	-1	-1	0
1	9763681	CTGTG	C	PASS	intergenic_region	MODIFIER	TMX3-LOC111090592	476176-111090592	intergenic_region	476176-111090592		-1	n.9763682_9763685delTGTG		-1	-1	-1	-1	-1	-1	0
1	10020057	T	A	GATKstd	intergenic_region	MODIFIER	LOC111090592-LOC483943	111090592-483943	intergenic_region	111090592-483943		-1	n.10020057T>A		-1	-1	-1	-1	-1	-1	0
1	11525943	T	A	PASS	intergenic_region	MODIFIER	LOC111090601-LOC100684751	111090601-100684751	intergenic_region	111090601-100684751		-1	n.11525943T>A		-1	-1	-1	-1	-1	-1	0
1	11605460	C	T	PASS	intergenic_region	MODIFIER	LOC100684751-CDH7	100684751-483949	intergenic_region	100684751-483949		-1	n.11605460C>T		-1	-1	-1	-1	-1	-1	0
1	11921496	G	A	PASS	upstream_gene_variant	MODIFIER	LOC111093733	111093733	transcript	XR_002622283.1	pseudogene	-1	n.-3615C>T		-1	-1	-1	-1	-1	-1	3615
1	11921496	G	A	PASS	upstream_gene_variant	MODIFIER	LOC111093733	111093733	transcript	XR_002622269.1	pseudogene	-1	n.-3615C>T		-1	-1	-1	-1	-1	-1	3615
1	11921496	G	A	PASS	intergenic_region	MODIFIER	LOC111093733-LOC111093764	111093733-111093764	intergenic_region	111093733-111093764		-1	n.11921496G>A		-1	-1	-1	-1	-1	-1	0
1	12243304	A	G	PASS	intergenic_region	MODIFIER	LOC111093733-LOC111093764	111093733-111093764	intergenic_region	111093733-111093764		-1	n.12243304A>G		-1	-1	-1	-1	-1	-1	0
1	13025310	A	G	GATKstd	intron_variant	MODIFIER	LOC111093811	111093811	transcript	XR_002622462.1	pseudogene	1	n.125-425A>G		-1	-1	-1	-1	-1	-1	0
1	13432973	C	T	PASS	intron_variant	MODIFIER	SERPINB11	483953	transcript	XM_022414533.1	protein_coding	4	c.161-4459G>A		-1	-1	-1	-1	-1	-1	0
1	13432973	C	T	PASS	intron_variant	MODIFIER	SERPINB11	483953	transcript	XR_002623044.1	pseudogene	1	n.151+317G>A		-1	-1	-1	-1	-1	-1	0
1	13432973	C	T	PASS	intron_variant	MODIFIER	SERPINB11	483953	transcript	XR_002622879.1	pseudogene	3	n.339-4459G>A		-1	-1	-1	-1	-1	-1	0
1	13432973	C	T	PASS	intron_variant	MODIFIER	SERPINB11	483953	transcript	XR_002622847.1	pseudogene	4	n.897-4459G>A		-1	-1	-1	-1	-1	-1	0
1	13432973	C	T	PASS	intron_variant	MODIFIER	SERPINB11	483953	transcript	XR_002622866.1	pseudogene	4	n.777-4459G>A		-1	-1	-1	-1	-1	-1	0
1	13432973	C	T	PASS	intron_variant	MODIFIER	SERPINB11	483953	transcript	XR_002622832.1	pseudogene	4	n.710-4459G>A		-1	-1	-1	-1	-1	-1	0
1	13432973	C	T	PASS	intron_variant	MODIFIER	SERPINB11	483953	transcript	XR_002622910.1	pseudogene	4	n.710-4459G>A		-1	-1	-1	-1	-1	-1	0
1	13432973	C	T	PASS	intron_variant	MODIFIER	SERPINB11	483953	transcript	XR_002622935.1	pseudogene	4	n.710-4459G>A		-1	-1	-1	-1	-1	-1	0
1	13432973	C	T	PASS	intron_variant	MODIFIER	SERPINB11	483953	transcript	XR_002622952.1	pseudogene	4	n.710-4459G>A		-1	-1	-1	-1	-1	-1	0
1	13432973	C	T	PASS	intron_variant	MODIFIER	SERPINB11	483953	transcript	XR_002622978.1	pseudogene	3	n.596-4459G>A		-1	-1	-1	-1	-1	-1	0
1	13432973	C	T	PASS	intron_variant	MODIFIER	SERPINB11	483953	transcript	XR_002623008.1	pseudogene	4	n.663-4459G>A		-1	-1	-1	-1	-1	-1	0
1	13432973	C	T	PASS	intron_variant	MODIFIER	SERPINB11	483953	transcript	XR_002623036.1	pseudogene	2	n.525-4459G>A		-1	-1	-1	-1	-1	-1	0
1	13432973	C	T	PASS	intron_variant	MODIFIER	SERPINB11	483953	transcript	XR_002623048.1	pseudogene	3	n.596-6063G>A		-1	-1	-1	-1	-1	-1	0
1	13432973	C	T	PASS	intron_variant	MODIFIER	SERPINB11	483953	transcript	XR_002622837.1	pseudogene	5	n.770-4459G>A		-1	-1	-1	-1	-1	-1	0
1	13432973	C	T	PASS	intron_variant	MODIFIER	SERPINB11	483953	transcript	XR_002622979.1	pseudogene	4	n.834-4459G>A		-1	-1	-1	-1	-1	-1	0
1	13432973	C	T	PASS	intron_variant	MODIFIER	SERPINB11	483953	transcript	XR_002622993.1	pseudogene	5	n.901-4459G>A		-1	-1	-1	-1	-1	-1	0
1	22020218	C	A	PASS	intron_variant	MODIFIER	DCC	483976	transcript	XM_014110275.2	protein_coding	11	c.1759-36590G>T		-1	-1	-1	-1	-1	-1	0
1	22020218	C	A	PASS	intron_variant	MODIFIER	DCC	483976	transcript	XM_022416893.1	protein_coding	11	c.1456-36590G>T		-1	-1	-1	-1	-1	-1	0
1	22020218	C	A	PASS	intron_variant	MODIFIER	DCC	483976	transcript	XM_014110301.2	protein_coding	11	c.1456-36590G>T		-1	-1	-1	-1	-1	-1	0
1	22020219	A	G	PASS	intron_variant	MODIFIER	DCC	483976	transcript	XM_014110275.2	protein_coding	11	c.1759-36591T>C		-1	-1	-1	-1	-1	-1	0
1	22020219	A	G	PASS	intron_variant	MODIFIER	DCC	483976	transcript	XM_022416893.1	protein_coding	11	c.1456-36591T>C		-1	-1	-1	-1	-1	-1	0
1	22020219	A	G	PASS	intron_variant	MODIFIER	DCC	483976	transcript	XM_014110301.2	protein_coding	11	c.1456-36591T>C		-1	-1	-1	-1	-1	-1	0
1	22112249	A	G	PASS	intron_variant	MODIFIER	DCC	483976	transcript	XM_014110275.2	protein_coding	7	c.1266-6463T>C		-1	-1	-1	-1	-1	-1	0
1	22112249	A	G	PASS	intron_variant	MODIFIER	DCC	483976	transcript	XM_022416893.1	protein_coding	7	c.963-6463T>C		-1	-1	-1	-1	-1	-1	0
1	22112249	A	G	PASS	intron_variant	MODIFIER	DCC	483976	transcript	XM_014110301.2	protein_coding	7	c.963-6463T>C		-1	-1	-1	-1	-1	-1	0
1	22723553	C	T	PASS	intergenic_region	MODIFIER	DCC-LOC111090624	483976-111090624	intergenic_region	483976-111090624		-1	n.22723553C>T		-1	-1	-1	-1	-1	-1	0
1	22864711	C	G	PASS	intergenic_region	MODIFIER	DCC-LOC111090624	483976-111090624	intergenic_region	483976-111090624		-1	n.22864711C>G		-1	-1	-1	-1	-1	-1	0
1	23100247	T	G	GATKstd	intergenic_region	MODIFIER	LOC111090624-LOC100683470	111090624-100683470	intergenic_region	111090624-100683470		-1	n.23100247T>G		-1	-1	-1	-1	-1	-1	0
1	23688034	C	T	PASS	intergenic_region	MODIFIER	LOC102154698-MEX3C	102154698-476195	intergenic_region	102154698-476195		-1	n.23688034C>T		-1	-1	-1	-1	-1	-1	0
1	23852212	T	G	GATKstd	intergenic_region	MODIFIER	MEX3C-SMAD4	476195-476196	intergenic_region	476195-476196		-1	n.23852212T>G		-1	-1	-1	-1	-1	-1	0
1	25049786	G	A	GATKstd	intron_variant	MODIFIER	MOXD1	483986	transcript	XM_541103.5	protein_coding	4	c.663+11018G>A		-1	-1	-1	-1	-1	-1	0
1	25049786	G	A	GATKstd	intron_variant	MODIFIER	MOXD1	483986	transcript	XM_005615415.2	protein_coding	4	c.663+11018G>A		-1	-1	-1	-1	-1	-1	0
1	35393926	GA	G	PASS	intron_variant	MODIFIER	ZC2HC1B	484017	transcript	XM_022417766.1	protein_coding	4	c.391+5590delA		-1	-1	-1	-1	-1	-1	0
1	35393926	GA	G	PASS	intron_variant	MODIFIER	ZC2HC1B	484017	transcript	XM_541134.6	protein_coding	4	c.349+5590delA		-1	-1	-1	-1	-1	-1	0
1	35393926	GA	G	PASS	intron_variant	MODIFIER	ZC2HC1B	484017	transcript	XR_291248.3	pseudogene	4	n.457+5590delA		-1	-1	-1	-1	-1	-1	0
1	35393926	GA	G	PASS	intron_variant	MODIFIER	ZC2HC1B	484017	transcript	XR_291247.3	pseudogene	5	n.570+5590delA		-1	-1	-1	-1	-1	-1	0
1	35393926	GA	G	PASS	intron_variant	MODIFIER	ZC2HC1B	484017	transcript	XR_002625968.1	pseudogene	4	n.1835+5590delA		-1	-1	-1	-1	-1	-1	0
1	35393926	GA	G	PASS	intron_variant	MODIFIER	ZC2HC1B	484017	transcript	XR_002625969.1	pseudogene	4	n.1835+5590delA		-1	-1	-1	-1	-1	-1	0
1	35393926	GA	G	PASS	intron_variant	MODIFIER	ZC2HC1B	484017	transcript	XR_002625973.1	pseudogene	4	n.1832+5590delA		-1	-1	-1	-1	-1	-1	0
1	35395065	G	A	PASS	intron_variant	MODIFIER	ZC2HC1B	484017	transcript	XM_022417766.1	protein_coding	4	c.391+6728G>A		-1	-1	-1	-1	-1	-1	0
1	35395065	G	A	PASS	intron_variant	MODIFIER	ZC2HC1B	484017	transcript	XM_541134.6	protein_coding	4	c.349+6728G>A		-1	-1	-1	-1	-1	-1	0
1	35395065	G	A	PASS	intron_variant	MODIFIER	ZC2HC1B	484017	transcript	XR_291248.3	pseudogene	4	n.457+6728G>A		-1	-1	-1	-1	-1	-1	0
1	35395065	G	A	PASS	intron_variant	MODIFIER	ZC2HC1B	484017	transcript	XR_291247.3	pseudogene	5	n.570+6728G>A		-1	-1	-1	-1	-1	-1	0
1	35395065	G	A	PASS	intron_variant	MODIFIER	ZC2HC1B	484017	transcript	XR_002625968.1	pseudogene	4	n.1835+6728G>A		-1	-1	-1	-1	-1	-1	0
1	35395065	G	A	PASS	intron_variant	MODIFIER	ZC2HC1B	484017	transcript	XR_002625969.1	pseudogene	4	n.1835+6728G>A		-1	-1	-1	-1	-1	-1	0
1	35395065	G	A	PASS	intron_variant	MODIFIER	ZC2HC1B	484017	transcript	XR_002625973.1	pseudogene	4	n.1832+6728G>A		-1	-1	-1	-1	-1	-1	0
1	35399821	G	T	GATKstd	intron_variant	MODIFIER	ZC2HC1B	484017	transcript	XM_022417766.1	protein_coding	4	c.392-7503G>T		-1	-1	-1	-1	-1	-1	0
1	35399821	G	T	GATKstd	intron_variant	MODIFIER	ZC2HC1B	484017	transcript	XM_541134.6	protein_coding	4	c.350-7503G>T		-1	-1	-1	-1	-1	-1	0
1	35399821	G	T	GATKstd	intron_variant	MODIFIER	ZC2HC1B	484017	transcript	XR_291248.3	pseudogene	4	n.458-7503G>T		-1	-1	-1	-1	-1	-1	0
1	35399821	G	T	GATKstd	intron_variant	MODIFIER	ZC2HC1B	484017	transcript	XR_291247.3	pseudogene	5	n.571-7503G>T		-1	-1	-1	-1	-1	-1	0
1	35399821	G	T	GATKstd	intron_variant	MODIFIER	ZC2HC1B	484017	transcript	XR_002625968.1	pseudogene	4	n.1836-7503G>T		-1	-1	-1	-1	-1	-1	0
1	35399821	G	T	GATKstd	intron_variant	MODIFIER	ZC2HC1B	484017	transcript	XR_002625969.1	pseudogene	4	n.1836-7503G>T		-1	-1	-1	-1	-1	-1	0
1	35399821	G	T	GATKstd	intron_variant	MODIFIER	ZC2HC1B	484017	transcript	XR_002625973.1	pseudogene	4	n.1833-7503G>T		-1	-1	-1	-1	-1	-1	0
1	35538689	A	G	PASS	intergenic_region	MODIFIER	PLAGL1-SF3B5	484018-100856528	intergenic_region	484018-100856528		-1	n.35538689A>G		-1	-1	-1	-1	-1	-1	0
1	35624979	T	C	GATKstd	intron_variant	MODIFIER	STX11	484019	transcript	XM_005615483.2	protein_coding	1	c.-73+5348T>C		-1	-1	-1	-1	-1	-1	0
1	35624979	T	C	GATKstd	intron_variant	MODIFIER	STX11	484019	transcript	XM_849451.3	protein_coding	2	c.-6+5348T>C		-1	-1	-1	-1	-1	-1	0
1	35624979	T	C	GATKstd	intron_variant	MODIFIER	STX11	484019	transcript	XM_022417779.1	protein_coding	1	c.-6+14723T>C		-1	-1	-1	-1	-1	-1	0
1	35681165	G	A	GATKstd	intron_variant	MODIFIER	LOC106558637	106558637	transcript	XR_001315897.2	pseudogene	2	n.323-140G>A		-1	-1	-1	-1	-1	-1	0
1	35681165	G	A	GATKstd	intron_variant	MODIFIER	LOC106558637	106558637	transcript	XR_002626010.1	pseudogene	2	n.323-140G>A		-1	-1	-1	-1	-1	-1	0
1	35718487	G	A	PASS	intergenic_region	MODIFIER	LOC111095588-LOC102156720	111095588-102156720	intergenic_region	111095588-102156720		-1	n.35718487G>A		-1	-1	-1	-1	-1	-1	0
1	35727840	G	T	PASS	missense_variant	MODERATE	LOC102156720	102156720	transcript	XM_005615688.1	protein_coding	2	c.289C>A	p.Arg97Ser	289	1038	289	1038	97	345	0
1	35727840	G	T	PASS	upstream_gene_variant	MODIFIER	UTRN	442965	transcript	XM_005615251.3	protein_coding	-1	c.-6670G>T		-1	-1	-1	-1	-1	-1	445
1	35727840	G	T	PASS	upstream_gene_variant	MODIFIER	UTRN	442965	transcript	XM_022417687.1	protein_coding	-1	c.-6670G>T		-1	-1	-1	-1	-1	-1	445
1	35727840	G	T	PASS	intron_variant	MODIFIER	UTRN	442965	transcript	XM_005615250.3	protein_coding	1	c.-93+86G>T		-1	-1	-1	-1	-1	-1	0
1	35826536	TTTTA	T	PASS	intron_variant	MODIFIER	UTRN	442965	transcript	XM_005615249.3	protein_coding	1	c.95-5526_95-5523delTTTA		-1	-1	-1	-1	-1	-1	0
1	35826536	TTTTA	T	PASS	intron_variant	MODIFIER	UTRN	442965	transcript	XM_005615250.3	protein_coding	2	c.80-5526_80-5523delTTTA		-1	-1	-1	-1	-1	-1	0
1	35826536	TTTTA	T	PASS	intron_variant	MODIFIER	UTRN	442965	transcript	XM_005615251.3	protein_coding	2	c.80-5526_80-5523delTTTA		-1	-1	-1	-1	-1	-1	0
1	35826536	TTTTA	T	PASS	intron_variant	MODIFIER	UTRN	442965	transcript	XM_022417687.1	protein_coding	2	c.80-5526_80-5523delTTTA		-1	-1	-1	-1	-1	-1	0
1	35826536	TTTTA	T	PASS	intron_variant	MODIFIER	UTRN	442965	transcript	NM_001012395.1	protein_coding	1	c.80-5526_80-5523delTTTA		-1	-1	-1	-1	-1	-1	0
1	35826536	TTTTA	T	PASS	intron_variant	MODIFIER	UTRN	442965	transcript	XM_005615252.3	protein_coding	1	c.95-5526_95-5523delTTTA		-1	-1	-1	-1	-1	-1	0
1	35826536	TTTTA	T	PASS	intron_variant	MODIFIER	UTRN	442965	transcript	XM_005615254.3	protein_coding	1	c.95-5526_95-5523delTTTA		-1	-1	-1	-1	-1	-1	0
1	35920951	T	C	PASS	intron_variant	MODIFIER	UTRN	442965	transcript	XM_005615249.3	protein_coding	32	c.4606-1158T>C		-1	-1	-1	-1	-1	-1	0
1	35920951	T	C	PASS	intron_variant	MODIFIER	UTRN	442965	transcript	XM_005615250.3	protein_coding	33	c.4591-1158T>C		-1	-1	-1	-1	-1	-1	0
1	35920951	T	C	PASS	intron_variant	MODIFIER	UTRN	442965	transcript	XM_005615251.3	protein_coding	33	c.4591-1158T>C		-1	-1	-1	-1	-1	-1	0
1	35920951	T	C	PASS	intron_variant	MODIFIER	UTRN	442965	transcript	XM_022417687.1	protein_coding	33	c.4591-1158T>C		-1	-1	-1	-1	-1	-1	0
1	35920951	T	C	PASS	intron_variant	MODIFIER	UTRN	442965	transcript	NM_001012395.1	protein_coding	32	c.4591-1158T>C		-1	-1	-1	-1	-1	-1	0
1	35920951	T	C	PASS	intron_variant	MODIFIER	UTRN	442965	transcript	XM_005615252.3	protein_coding	32	c.4606-1158T>C		-1	-1	-1	-1	-1	-1	0
1	35920951	T	C	PASS	intron_variant	MODIFIER	UTRN	442965	transcript	XM_005615254.3	protein_coding	32	c.4606-1158T>C		-1	-1	-1	-1	-1	-1	0
1	35937395	C	T	PASS	intron_variant	MODIFIER	UTRN	442965	transcript	XM_005615249.3	protein_coding	38	c.5556+593C>T		-1	-1	-1	-1	-1	-1	0
1	35937395	C	T	PASS	intron_variant	MODIFIER	UTRN	442965	transcript	XM_005615250.3	protein_coding	39	c.5541+593C>T		-1	-1	-1	-1	-1	-1	0
1	35937395	C	T	PASS	intron_variant	MODIFIER	UTRN	442965	transcript	XM_005615251.3	protein_coding	39	c.5541+593C>T		-1	-1	-1	-1	-1	-1	0
1	35937395	C	T	PASS	intron_variant	MODIFIER	UTRN	442965	transcript	XM_022417687.1	protein_coding	39	c.5541+593C>T		-1	-1	-1	-1	-1	-1	0
1	35937395	C	T	PASS	intron_variant	MODIFIER	UTRN	442965	transcript	NM_001012395.1	protein_coding	38	c.5541+593C>T		-1	-1	-1	-1	-1	-1	0
1	35937395	C	T	PASS	intron_variant	MODIFIER	UTRN	442965	transcript	XM_005615252.3	protein_coding	38	c.5556+593C>T		-1	-1	-1	-1	-1	-1	0
1	35937395	C	T	PASS	intron_variant	MODIFIER	UTRN	442965	transcript	XM_005615254.3	protein_coding	38	c.5556+593C>T		-1	-1	-1	-1	-1	-1	0
1	35986661	A	T	PASS	intron_variant	MODIFIER	UTRN	442965	transcript	XM_005615249.3	protein_coding	49	c.7304+6057A>T		-1	-1	-1	-1	-1	-1	0
1	35986661	A	T	PASS	intron_variant	MODIFIER	UTRN	442965	transcript	XM_005615250.3	protein_coding	50	c.7289+6057A>T		-1	-1	-1	-1	-1	-1	0
1	35986661	A	T	PASS	intron_variant	MODIFIER	UTRN	442965	transcript	XM_005615251.3	protein_coding	50	c.7289+6057A>T		-1	-1	-1	-1	-1	-1	0
1	35986661	A	T	PASS	intron_variant	MODIFIER	UTRN	442965	transcript	XM_022417687.1	protein_coding	50	c.7289+6057A>T		-1	-1	-1	-1	-1	-1	0
1	35986661	A	T	PASS	intron_variant	MODIFIER	UTRN	442965	transcript	NM_001012395.1	protein_coding	49	c.7289+6057A>T		-1	-1	-1	-1	-1	-1	0
1	35986661	A	T	PASS	intron_variant	MODIFIER	UTRN	442965	transcript	XM_005615252.3	protein_coding	49	c.7304+6057A>T		-1	-1	-1	-1	-1	-1	0
1	35986661	A	T	PASS	intron_variant	MODIFIER	UTRN	442965	transcript	XM_005615254.3	protein_coding	49	c.7304+6057A>T		-1	-1	-1	-1	-1	-1	0
1	36026003	C	T	PASS	intron_variant	MODIFIER	UTRN	442965	transcript	XM_005615249.3	protein_coding	50	c.7494+32770C>T		-1	-1	-1	-1	-1	-1	0
1	36026003	C	T	PASS	intron_variant	MODIFIER	UTRN	442965	transcript	XM_005615250.3	protein_coding	51	c.7479+32770C>T		-1	-1	-1	-1	-1	-1	0
1	36026003	C	T	PASS	intron_variant	MODIFIER	UTRN	442965	transcript	XM_005615251.3	protein_coding	51	c.7479+32770C>T		-1	-1	-1	-1	-1	-1	0
1	36026003	C	T	PASS	intron_variant	MODIFIER	UTRN	442965	transcript	XM_022417687.1	protein_coding	51	c.7479+32770C>T		-1	-1	-1	-1	-1	-1	0
1	36026003	C	T	PASS	intron_variant	MODIFIER	UTRN	442965	transcript	NM_001012395.1	protein_coding	50	c.7479+32770C>T		-1	-1	-1	-1	-1	-1	0
1	36026003	C	T	PASS	intron_variant	MODIFIER	UTRN	442965	transcript	XM_005615252.3	protein_coding	50	c.7494+32770C>T		-1	-1	-1	-1	-1	-1	0
1	36026003	C	T	PASS	intron_variant	MODIFIER	UTRN	442965	transcript	XM_005615254.3	protein_coding	50	c.7494+32770C>T		-1	-1	-1	-1	-1	-1	0
1	36026003	C	T	PASS	intron_variant	MODIFIER	UTRN	442965	transcript	XM_005615256.3	protein_coding	1	c.144+26500C>T		-1	-1	-1	-1	-1	-1	0
1	36118717	TTTG	T	PASS	intron_variant	MODIFIER	UTRN	442965	transcript	XM_005615249.3	protein_coding	53	c.7954+2262_7954+2264delTTG		-1	-1	-1	-1	-1	-1	0
1	36118717	TTTG	T	PASS	intron_variant	MODIFIER	UTRN	442965	transcript	XM_005615250.3	protein_coding	54	c.7939+2262_7939+2264delTTG		-1	-1	-1	-1	-1	-1	0
1	36118717	TTTG	T	PASS	intron_variant	MODIFIER	UTRN	442965	transcript	XM_005615251.3	protein_coding	54	c.7939+2262_7939+2264delTTG		-1	-1	-1	-1	-1	-1	0
1	36118717	TTTG	T	PASS	intron_variant	MODIFIER	UTRN	442965	transcript	XM_022417687.1	protein_coding	54	c.7939+2262_7939+2264delTTG		-1	-1	-1	-1	-1	-1	0
1	36118717	TTTG	T	PASS	intron_variant	MODIFIER	UTRN	442965	transcript	NM_001012395.1	protein_coding	53	c.7939+2262_7939+2264delTTG		-1	-1	-1	-1	-1	-1	0
1	36118717	TTTG	T	PASS	intron_variant	MODIFIER	UTRN	442965	transcript	XM_005615252.3	protein_coding	53	c.7954+2262_7954+2264delTTG		-1	-1	-1	-1	-1	-1	0
1	36118717	TTTG	T	PASS	intron_variant	MODIFIER	UTRN	442965	transcript	XM_005615254.3	protein_coding	53	c.7954+2262_7954+2264delTTG		-1	-1	-1	-1	-1	-1	0
1	36118717	TTTG	T	PASS	intron_variant	MODIFIER	UTRN	442965	transcript	XM_005615256.3	protein_coding	4	c.604+2262_604+2264delTTG		-1	-1	-1	-1	-1	-1	0
1	36118717	TTTG	T	PASS	intron_variant	MODIFIER	UTRN	442965	transcript	XM_022417763.1	protein_coding	4	c.511+2262_511+2264delTTG		-1	-1	-1	-1	-1	-1	0
1	36118717	TTTG	T	PASS	intron_variant	MODIFIER	UTRN	442965	transcript	XM_022417730.1	protein_coding	4	c.511+2262_511+2264delTTG		-1	-1	-1	-1	-1	-1	0
1	36327175	C	A	PASS	intergenic_region	MODIFIER	UTRN-LOC100687936	442965-100687936	intergenic_region	442965-100687936		-1	n.36327175C>A		-1	-1	-1	-1	-1	-1	0
1	36352535	C	T	PASS	intergenic_region	MODIFIER	UTRN-LOC100687936	442965-100687936	intergenic_region	442965-100687936		-1	n.36352535C>T		-1	-1	-1	-1	-1	-1	0
1	36568747	AAAAAT	A	PASS	intergenic_region	MODIFIER	LOC100687936-LOC611761	100687936-611761	intergenic_region	100687936-611761		-1	n.36568748_36568752delAAAAT		-1	-1	-1	-1	-1	-1	0
1	36741078	G	GA	PASS	intron_variant	MODIFIER	LOC106558639	106558639	transcript	XR_002626031.1	pseudogene	3	n.486-637_486-636insT		-1	-1	-1	-1	-1	-1	0
1	36741078	G	GA	PASS	intron_variant	MODIFIER	LOC106558639	106558639	transcript	XR_002626033.1	pseudogene	3	n.486-637_486-636insT		-1	-1	-1	-1	-1	-1	0
1	36741078	G	GA	PASS	intron_variant	MODIFIER	LOC106558639	106558639	transcript	XR_002626036.1	pseudogene	3	n.486-637_486-636insT		-1	-1	-1	-1	-1	-1	0
1	36749031	CA	C	PASS	intron_variant	MODIFIER	LOC106558639	106558639	transcript	XR_002626031.1	pseudogene	3	n.486-8590delT		-1	-1	-1	-1	-1	-1	0
1	36749031	CA	C	PASS	intron_variant	MODIFIER	LOC106558639	106558639	transcript	XR_002626033.1	pseudogene	3	n.486-8590delT		-1	-1	-1	-1	-1	-1	0
1	36749031	CA	C	PASS	intron_variant	MODIFIER	LOC106558639	106558639	transcript	XR_002626036.1	pseudogene	3	n.486-8590delT		-1	-1	-1	-1	-1	-1	0
1	37149391	G	A	PASS	missense_variant	MODERATE	SHPRH	476233	transcript	XM_005615487.3	protein_coding	9	c.1936C>T	p.Pro646Ser	2154	7190	1936	5058	646	1685	0
1	37149391	G	A	PASS	missense_variant	MODERATE	SHPRH	476233	transcript	XM_005615488.3	protein_coding	9	c.1936C>T	p.Pro646Ser	2079	7115	1936	5058	646	1685	0
1	37149391	G	A	PASS	missense_variant	MODERATE	SHPRH	476233	transcript	XM_533438.5	protein_coding	9	c.1936C>T	p.Pro646Ser	2148	7184	1936	5058	646	1685	0
1	37149391	G	A	PASS	downstream_gene_variant	MODIFIER	LOC111095616	111095616	transcript	XR_002626067.1	pseudogene	-1	n.*4776G>A		-1	-1	-1	-1	-1	-1	4776
1	37477457	G	A	PASS	intron_variant	MODIFIER	GRM1	484024	transcript	XM_005615490.3	protein_coding	3	c.966-19794G>A		-1	-1	-1	-1	-1	-1	0
1	37477457	G	A	PASS	intron_variant	MODIFIER	GRM1	484024	transcript	XM_005615491.3	protein_coding	3	c.966-19794G>A		-1	-1	-1	-1	-1	-1	0
1	37477457	G	A	PASS	intron_variant	MODIFIER	GRM1	484024	transcript	XM_003432537.4	protein_coding	3	c.966-19794G>A		-1	-1	-1	-1	-1	-1	0
1	37477457	G	A	PASS	intron_variant	MODIFIER	GRM1	484024	transcript	XM_014112679.2	protein_coding	3	c.966-19794G>A		-1	-1	-1	-1	-1	-1	0
1	37477457	G	A	PASS	intron_variant	MODIFIER	GRM1	484024	transcript	XM_005615493.3	protein_coding	3	c.966-19794G>A		-1	-1	-1	-1	-1	-1	0
1	38932347	T	C	GATKstd	intergenic_region	MODIFIER	LOC111095681-LOC111095677	111095681-111095677	intergenic_region	111095681-111095677		-1	n.38932347T>C		-1	-1	-1	-1	-1	-1	0
1	39520540	TC	T	PASS	intron_variant	MODIFIER	LOC102155455	102155455	transcript	XR_291255.2	pseudogene	1	n.108+9070delC		-1	-1	-1	-1	-1	-1	0
1	39736071	A	T	PASS	intron_variant	MODIFIER	UST	476238	transcript	XM_005615501.3	protein_coding	1	c.251-5916A>T		-1	-1	-1	-1	-1	-1	0
1	39736071	A	T	PASS	intron_variant	MODIFIER	UST	476238	transcript	XM_533443.6	protein_coding	1	c.251-5916A>T		-1	-1	-1	-1	-1	-1	0
1	39770105	A	G	PASS	intron_variant	MODIFIER	UST	476238	transcript	XM_005615501.3	protein_coding	2	c.295-26622A>G		-1	-1	-1	-1	-1	-1	0
1	39770105	A	G	PASS	intron_variant	MODIFIER	UST	476238	transcript	XM_533443.6	protein_coding	2	c.295-26622A>G		-1	-1	-1	-1	-1	-1	0
1	39961303	A	T	PASS	intergenic_region	MODIFIER	UST-LOC111090665	476238-111090665	intergenic_region	476238-111090665		-1	n.39961303A>T		-1	-1	-1	-1	-1	-1	0
1	40078443	A	T	PASS	intergenic_region	MODIFIER	LOC111095723-TAB2	111095723-484028	intergenic_region	111095723-484028		-1	n.40078443A>T		-1	-1	-1	-1	-1	-1	0
1	40104122	GTTTATC	G	PASS	intergenic_region	MODIFIER	LOC111095723-TAB2	111095723-484028	intergenic_region	111095723-484028		-1	n.40104123_40104128delTTTATC		-1	-1	-1	-1	-1	-1	0
1	40111289	G	A	PASS	intergenic_region	MODIFIER	LOC111095723-TAB2	111095723-484028	intergenic_region	111095723-484028		-1	n.40111289G>A		-1	-1	-1	-1	-1	-1	0
1	40112402	G	A	PASS	intergenic_region	MODIFIER	LOC111095723-TAB2	111095723-484028	intergenic_region	111095723-484028		-1	n.40112402G>A		-1	-1	-1	-1	-1	-1	0
1	40114513	A	T	PASS	intergenic_region	MODIFIER	LOC111095723-TAB2	111095723-484028	intergenic_region	111095723-484028		-1	n.40114513A>T		-1	-1	-1	-1	-1	-1	0
1	40304866	G	A	PASS	intron_variant	MODIFIER	PPIL4	484030	transcript	NM_001286992.1	protein_coding	12	c.1227+1397C>T		-1	-1	-1	-1	-1	-1	0
1	41978470	T	TA	PASS	intergenic_region	MODIFIER	CCDC170-ESR1	476248-403640	intergenic_region	476248-403640		-1	n.41978470_41978471insA		-1	-1	-1	-1	-1	-1	0
1	42656559	C	T	PASS	intron_variant	MODIFIER	SYNE1	484037	transcript	XM_014112808.2	protein_coding	32	c.4171-1777G>A		-1	-1	-1	-1	-1	-1	0
1	42819225	A	C	GATKstd	intron_variant	MODIFIER	SYNE1	484037	transcript	XM_014112808.2	protein_coding	2	c.67+3857T>G		-1	-1	-1	-1	-1	-1	0
1	42826076	T	C	GATKstd	intron_variant	MODIFIER	SYNE1	484037	transcript	XM_014112808.2	protein_coding	1	c.-240-2688A>G		-1	-1	-1	-1	-1	-1	0
1	43272108	TC	T	PASS	intergenic_region	MODIFIER	RGS17-LOC111097878	608867-111097878	intergenic_region	608867-111097878		-1	n.43272109delC		-1	-1	-1	-1	-1	-1	0
1	43398012	A	G	PASS	intergenic_region	MODIFIER	RGS17-LOC111097878	608867-111097878	intergenic_region	608867-111097878		-1	n.43398012A>G		-1	-1	-1	-1	-1	-1	0
1	43462436	C	T	GATKstd	intergenic_region	MODIFIER	LOC111097878-LOC111090676	111097878-111090676	intergenic_region	111097878-111090676		-1	n.43462436C>T		-1	-1	-1	-1	-1	-1	0
1	43624879	A	C	PASS	intergenic_region	MODIFIER	LOC111090676-OPRM1	111090676-484041	intergenic_region	111090676-484041		-1	n.43624879A>C		-1	-1	-1	-1	-1	-1	0
1	44909645	A	AAT	PASS	intron_variant	MODIFIER	TIAM2	484045	transcript	XM_022418250.1	protein_coding	3	c.840+958_840+959insAT		-1	-1	-1	-1	-1	-1	0
1	44909645	A	AAT	PASS	intron_variant	MODIFIER	TIAM2	484045	transcript	XM_022418252.1	protein_coding	3	c.840+958_840+959insAT		-1	-1	-1	-1	-1	-1	0
1	44909645	A	AAT	PASS	intron_variant	MODIFIER	TIAM2	484045	transcript	XR_002626430.1	pseudogene	3	n.918+958_918+959insAT		-1	-1	-1	-1	-1	-1	0
1	44909645	A	AAT	PASS	intron_variant	MODIFIER	TIAM2	484045	transcript	XR_002626431.1	pseudogene	3	n.899+958_899+959insAT		-1	-1	-1	-1	-1	-1	0
1	44909645	A	AAT	PASS	intron_variant	MODIFIER	TIAM2	484045	transcript	XM_022418259.1	protein_coding	3	c.840+958_840+959insAT		-1	-1	-1	-1	-1	-1	0
1	45218037	G	A	GATKstd	intergenic_region	MODIFIER	NOX3-LOC102153338	484046-102153338	intergenic_region	484046-102153338		-1	n.45218037G>A		-1	-1	-1	-1	-1	-1	0
1	60101442	G	C	GATKstd	intergenic_region	MODIFIER	LOC106559260-LOC111096174	106559260-111096174	intergenic_region	106559260-111096174		-1	n.60101442G>C		-1	-1	-1	-1	-1	-1	0
1	60116639	A	G	PASS	intergenic_region	MODIFIER	LOC106559260-LOC111096174	106559260-111096174	intergenic_region	106559260-111096174		-1	n.60116639A>G		-1	-1	-1	-1	-1	-1	0
1	61046496	G	A	PASS	intergenic_region	MODIFIER	LOC484108-LOC106559720	484108-106559720	intergenic_region	484108-106559720		-1	n.61046496G>A		-1	-1	-1	-1	-1	-1	0
1	64125035	T	C	GATKstd	intergenic_region	MODIFIER	RNF217-TPD52L1	484112-612660	intergenic_region	484112-612660		-1	n.64125035T>C		-1	-1	-1	-1	-1	-1	0
1	64178702	G	A	PASS	intron_variant	MODIFIER	TPD52L1	612660	transcript	XM_022419685.1	protein_coding	1	c.-68-5065G>A		-1	-1	-1	-1	-1	-1	0
1	64208045	C	T	PASS	intron_variant	MODIFIER	TPD52L1	612660	transcript	XM_022419685.1	protein_coding	5	c.377+599C>T		-1	-1	-1	-1	-1	-1	0
1	64208045	C	T	PASS	intron_variant	MODIFIER	TPD52L1	612660	transcript	XR_002627356.1	pseudogene	4	n.445+599C>T		-1	-1	-1	-1	-1	-1	0
1	64208045	C	T	PASS	intron_variant	MODIFIER	TPD52L1	612660	transcript	XM_014113531.2	protein_coding	4	c.314+599C>T		-1	-1	-1	-1	-1	-1	0
1	64208045	C	T	PASS	intron_variant	MODIFIER	TPD52L1	612660	transcript	XM_014113534.2	protein_coding	3	c.300-1005C>T		-1	-1	-1	-1	-1	-1	0
1	64208045	C	T	PASS	intron_variant	MODIFIER	TPD52L1	612660	transcript	XM_014113537.2	protein_coding	3	c.299+4430C>T		-1	-1	-1	-1	-1	-1	0
1	64208045	C	T	PASS	intron_variant	MODIFIER	TPD52L1	612660	transcript	XM_022419687.1	protein_coding	4	c.377+599C>T		-1	-1	-1	-1	-1	-1	0
1	64208045	C	T	PASS	intron_variant	MODIFIER	TPD52L1	612660	transcript	XM_014113525.2	protein_coding	3	c.300-1005C>T		-1	-1	-1	-1	-1	-1	0
1	64208045	C	T	PASS	intron_variant	MODIFIER	TPD52L1	612660	transcript	XM_022419678.1	protein_coding	4	c.314+599C>T		-1	-1	-1	-1	-1	-1	0
1	64225509	C	T	PASS	intron_variant	MODIFIER	HDDC2	476281	transcript	XM_022419705.1	protein_coding	5	c.370+1314G>A		-1	-1	-1	-1	-1	-1	0
1	64226709	A	G	PASS	intron_variant	MODIFIER	HDDC2	476281	transcript	XM_022419705.1	protein_coding	5	c.370+114T>C		-1	-1	-1	-1	-1	-1	0
1	64228685	G	T	PASS	intron_variant	MODIFIER	HDDC2	476281	transcript	XM_022419705.1	protein_coding	4	c.232-1724C>A		-1	-1	-1	-1	-1	-1	0
1	64249424	C	T	PASS	intron_variant	MODIFIER	HDDC2	476281	transcript	XM_022419705.1	protein_coding	1	c.-64+1357G>A		-1	-1	-1	-1	-1	-1	0
1	64249904	C	A	PASS	upstream_gene_variant	MODIFIER	LOC111098237	111098237	transcript	XM_022425999.1	protein_coding	-1	c.-4887C>A		-1	-1	-1	-1	-1	-1	4887
1	64249904	C	A	PASS	intron_variant	MODIFIER	HDDC2	476281	transcript	XM_022419705.1	protein_coding	1	c.-64+877G>T		-1	-1	-1	-1	-1	-1	0
1	67045145	G	A	GATKstd	intergenic_region	MODIFIER	PTPRK-LOC106558822	476290-106558822	intergenic_region	476290-106558822		-1	n.67045145G>A		-1	-1	-1	-1	-1	-1	0
1	72837015	T	C	GATKstd	intergenic_region	MODIFIER	LOC111096376-LOC106559362	111096376-106559362	intergenic_region	111096376-106559362		-1	n.72837015T>C		-1	-1	-1	-1	-1	-1	0
1	72931249	C	G	PASS	downstream_gene_variant	MODIFIER	GAS1	607496	transcript	XM_844186.3	protein_coding	-1	c.*2422C>G		-1	-1	-1	-1	-1	-1	1130
1	72931249	C	G	PASS	intron_variant	MODIFIER	LOC111096384	111096384	transcript	XR_002627811.1	pseudogene	2	n.505-6084C>G		-1	-1	-1	-1	-1	-1	0
1	73123943	C	T	GATKstd	upstream_gene_variant	MODIFIER	LOC106559315	106559315	transcript	XR_001316921.2	pseudogene	-1	n.-49G>A		-1	-1	-1	-1	-1	-1	49
1	73123943	C	T	GATKstd	intergenic_region	MODIFIER	LOC106559315-LOC111090722	106559315-111090722	intergenic_region	106559315-111090722		-1	n.73123943C>T		-1	-1	-1	-1	-1	-1	0
1	73142059	A	T	GATKstd	intergenic_region	MODIFIER	LOC106559315-LOC111090722	106559315-111090722	intergenic_region	106559315-111090722		-1	n.73142059A>T		-1	-1	-1	-1	-1	-1	0
1	73174305	G	A	GATKstd	intergenic_region	MODIFIER	LOC106559315-LOC111090722	106559315-111090722	intergenic_region	106559315-111090722		-1	n.73174305G>A		-1	-1	-1	-1	-1	-1	0
1	73336654	C	T	PASS	intron_variant	MODIFIER	LOC100682985	100682985	transcript	100682985	pseudogene	1	n.48+384C>T		-1	-1	-1	-1	-1	-1	0
1	73388207	G	A	GATKstd	intergenic_region	MODIFIER	LOC100682985-ZCCHC6	100682985-476301	intergenic_region	100682985-476301		-1	n.73388207G>A		-1	-1	-1	-1	-1	-1	0
1	80117037	A	C	PASS	intergenic_region	MODIFIER	LOC111096622-PSAT1	111096622-476318	intergenic_region	111096622-476318		-1	n.80117037A>C		-1	-1	-1	-1	-1	-1	0
1	89027296	CCT	C	PASS	intergenic_region	MODIFIER	PGM5-CBWD2	476332-484176	intergenic_region	476332-484176		-1	n.89027297_89027298delCT		-1	-1	-1	-1	-1	-1	0
1	98534065	G	GGCGCGGGGAGGGCGGGGCCTCGGCTGCCCGCCCCCGGCCGGCGCGGGGAGGGCGGGGCCTGGCACGCCCACCTGGCCGTGGGCGC	PASS	upstream_gene_variant	MODIFIER	WNK2	484210	transcript	XM_022428018.1	protein_coding	-1	c.-659_-658insGCGCCCACGGCCAGGTGGGCGTGCCAGGCCCCGCCCTCCCCGCGCCGGCCGGGGGCGGGCAGCCGAGGCCCCGCCCTCCCCGCGC		-1	-1	-1	-1	-1	-1	639
1	98534065	G	GGCGCGGGGAGGGCGGGGCCTCGGCTGCCCGCCCCCGGCCGGCGCGGGGAGGGCGGGGCCTGGCACGCCCACCTGGCCGTGGGCGC	PASS	intergenic_region	MODIFIER	WNK2-NINJ1	484210-610587	intergenic_region	484210-610587		-1	n.98534065_98534066insGCGCGGGGAGGGCGGGGCCTCGGCTGCCCGCCCCCGGCCGGCGCGGGGAGGGCGGGGCCTGGCACGCCCACCTGGCCGTGGGCGC		-1	-1	-1	-1	-1	-1	0
1	104509193	T	A	GATKstd	intergenic_region	MODIFIER	LOC102151412-LOC482273	102151412-482273	intergenic_region	102151412-482273		-1	n.104509193T>A		-1	-1	-1	-1	-1	-1	0
1	109673898	G	T	GATKstd	intron_variant	MODIFIER	NOVA2	612213	transcript	XM_014116591.2	protein_coding	4	c.780+1029G>T		-1	-1	-1	-1	-1	-1	0
1	113719825	C	T	PASS	missense_variant	MODERATE	SELENOV	100303414	transcript	XM_022425723.1	protein_coding	8	c.1618G>A	p.Val540Met	1715	3296	1618	1764	540	587	0
1	113719825	C	T	PASS	downstream_gene_variant	MODIFIER	SELENOV	100303414	transcript	XM_005616586.3	protein_coding	-1	c.*1677G>A		-1	-1	-1	-1	-1	-1	1539
1	113719825	C	T	PASS	downstream_gene_variant	MODIFIER	SELENOV	100303414	transcript	XR_002631684.1	pseudogene	-1	n.*1592G>A		-1	-1	-1	-1	-1	-1	1592
1	113719825	C	T	PASS	downstream_gene_variant	MODIFIER	SELENOV	100303414	transcript	XM_022425725.1	protein_coding	-1	c.*7374G>A		-1	-1	-1	-1	-1	-1	1791
1	114483183	T	C	GATKstd	intron_variant	MODIFIER	RYR1	606491	transcript	XM_003638834.4	protein_coding	88	c.12271-4680A>G		-1	-1	-1	-1	-1	-1	0
1	114483183	T	C	GATKstd	intron_variant	MODIFIER	RYR1	606491	transcript	XM_022425933.1	protein_coding	87	c.12253-4680A>G		-1	-1	-1	-1	-1	-1	0
1	118114626	T	TTGAAATGTCCAGTGTTAAAAAAAAAAAAAAAAAAAAAAAAAAAAAAAA	PASS	upstream_gene_variant	MODIFIER	LOC111098299	111098299	transcript	XR_002631988.1	pseudogene	-1	n.-3017_-3016insTGAAATGTCCAGTGTTAAAAAAAAAAAAAAAAAAAAAAAAAAAAAAAA		-1	-1	-1	-1	-1	-1	3016
1	118114626	T	TTGAAATGTCCAGTGTTAAAAAAAAAAAAAAAAAAAAAAAAAAAAAAAA	PASS	intron_variant	MODIFIER	LSM14A	476492	transcript	XM_005616759.3	protein_coding	1	c.76+2776_76+2777insTTTTTTTTTTTTTTTTTTTTTTTTTTTTTTTTAACACTGGACATTTCA		-1	-1	-1	-1	-1	-1	0
1	118114626	T	TTGAAATGTCCAGTGTTAAAAAAAAAAAAAAAAAAAAAAAAAAAAAAAA	PASS	intron_variant	MODIFIER	LSM14A	476492	transcript	XM_005616760.3	protein_coding	1	c.76+2776_76+2777insTTTTTTTTTTTTTTTTTTTTTTTTTTTTTTTTAACACTGGACATTTCA		-1	-1	-1	-1	-1	-1	0
1	118114626	T	TTGAAATGTCCAGTGTTAAAAAAAAAAAAAAAAAAAAAAAAAAAAAAAA	PASS	intron_variant	MODIFIER	LSM14A	476492	transcript	XM_022426175.1	protein_coding	1	c.76+2776_76+2777insTTTTTTTTTTTTTTTTTTTTTTTTTTTTTTTTAACACTGGACATTTCA		-1	-1	-1	-1	-1	-1	0
10	2389449	T	TC	PASS	intergenic_region	MODIFIER	ATP23-LOC111097578	474422-111097578	intergenic_region	474422-111097578		-1	n.2389449_2389450insC		-1	-1	-1	-1	-1	-1	0
10	19040089	C	A	GATKstd	intergenic_region	MODIFIER	LOC102154327-TBC1D22A	102154327-474462	intergenic_region	102154327-474462		-1	n.19040089C>A		-1	-1	-1	-1	-1	-1	0
10	26005993	C	T	PASS	intron_variant	MODIFIER	NPTXR	100685212	transcript	XM_022424302.1	protein_coding	6	c.1041+1039C>T		-1	-1	-1	-1	-1	-1	0
10	26389174	C	CCCCACCCGGCTTTTTTCCACCTGTGCCCCAGACTGGATGGGGTGTGGGTGGCTGTGTGTTT	PASS	upstream_gene_variant	MODIFIER	CSNK1E	474510	transcript	XM_005625886.3	protein_coding	-1	c.-3862_-3861insCCCACCCGGCTTTTTTCCACCTGTGCCCCAGACTGGATGGGGTGTGGGTGGCTGTGTGTTT		-1	-1	-1	-1	-1	-1	1130
10	26389174	C	CCCCACCCGGCTTTTTTCCACCTGTGCCCCAGACTGGATGGGGTGTGGGTGGCTGTGTGTTT	PASS	upstream_gene_variant	MODIFIER	CSNK1E	474510	transcript	XM_014117364.2	protein_coding	-1	c.-3862_-3861insCCCACCCGGCTTTTTTCCACCTGTGCCCCAGACTGGATGGGGTGTGGGTGGCTGTGTGTTT		-1	-1	-1	-1	-1	-1	1419
10	26389174	C	CCCCACCCGGCTTTTTTCCACCTGTGCCCCAGACTGGATGGGGTGTGGGTGGCTGTGTGTTT	PASS	upstream_gene_variant	MODIFIER	CSNK1E	474510	transcript	XM_022424447.1	protein_coding	-1	c.-3862_-3861insCCCACCCGGCTTTTTTCCACCTGTGCCCCAGACTGGATGGGGTGTGGGTGGCTGTGTGTTT		-1	-1	-1	-1	-1	-1	3861
10	26389174	C	CCCCACCCGGCTTTTTTCCACCTGTGCCCCAGACTGGATGGGGTGTGGGTGGCTGTGTGTTT	PASS	upstream_gene_variant	MODIFIER	CSNK1E	474510	transcript	XM_845075.5	protein_coding	-1	c.-3862_-3861insCCCACCCGGCTTTTTTCCACCTGTGCCCCAGACTGGATGGGGTGTGGGTGGCTGTGTGTTT		-1	-1	-1	-1	-1	-1	3861
10	26389174	C	CCCCACCCGGCTTTTTTCCACCTGTGCCCCAGACTGGATGGGGTGTGGGTGGCTGTGTGTTT	PASS	intron_variant	MODIFIER	CSNK1E	474510	transcript	XM_022424446.1	protein_coding	1	c.-13+2510_-13+2511insCCCACCCGGCTTTTTTCCACCTGTGCCCCAGACTGGATGGGGTGTGGGTGGCTGTGTGTTT		-1	-1	-1	-1	-1	-1	0
10	33448409	A	T	GATKstd	intron_variant	MODIFIER	SLC41A2	481298	transcript	XM_005625957.3	protein_coding	6	c.663+8676A>T		-1	-1	-1	-1	-1	-1	0
10	33448409	A	T	GATKstd	intron_variant	MODIFIER	SLC41A2	481298	transcript	XM_005625961.3	protein_coding	6	c.663+8676A>T		-1	-1	-1	-1	-1	-1	0
10	33448409	A	T	GATKstd	intron_variant	MODIFIER	SLC41A2	481298	transcript	XM_005625960.3	protein_coding	5	c.663+8676A>T		-1	-1	-1	-1	-1	-1	0
10	33448409	A	T	GATKstd	intron_variant	MODIFIER	SLC41A2	481298	transcript	XM_538419.6	protein_coding	5	c.663+8676A>T		-1	-1	-1	-1	-1	-1	0
10	34308845	T	TTCTTTTTTTTTTTTTTGTCTGTTATTTTTTTTTTTTATTGGAGTTCAATTTACTAACATACAGAATAATACCCAGTGCCCGTCACCCATTCAC,TTCTTTTTTTTTTTTTTGTCTGTTATTTTTTTTTTTGTGTGTGTGTTTCTTTTTTTTTTTTTTTTTCTATTTTTTTTTTTTATTGGAGTTCAATTTACTAACATACAGAATAATACCCAGTGCCCGTCACCCATTCAC	PASS	downstream_gene_variant	MODIFIER	2010-09-01	100688206	transcript	XM_022424528.1	protein_coding	-1	c.*4089_*4090insTCTTTTTTTTTTTTTTGTCTGTTATTTTTTTTTTTGTGTGTGTGTTTCTTTTTTTTTTTTTTTTTCTATTTTTTTTTTTTATTGGAGTTCAATTTACTAACATACAGAATAATACCCAGTGCCCGTCACCCATTCAC		-1	-1	-1	-1	-1	-1	3958
10	34308845	T	TTCTTTTTTTTTTTTTTGTCTGTTATTTTTTTTTTTTATTGGAGTTCAATTTACTAACATACAGAATAATACCCAGTGCCCGTCACCCATTCAC,TTCTTTTTTTTTTTTTTGTCTGTTATTTTTTTTTTTGTGTGTGTGTTTCTTTTTTTTTTTTTTTTTCTATTTTTTTTTTTTATTGGAGTTCAATTTACTAACATACAGAATAATACCCAGTGCCCGTCACCCATTCAC	PASS	downstream_gene_variant	MODIFIER	2010-09-01	100688206	transcript	XM_022424528.1	protein_coding	-1	c.*4089_*4090insTCTTTTTTTTTTTTTTGTCTGTTATTTTTTTTTTTTATTGGAGTTCAATTTACTAACATACAGAATAATACCCAGTGCCCGTCACCCATTCAC		-1	-1	-1	-1	-1	-1	3958
10	34308845	T	TTCTTTTTTTTTTTTTTGTCTGTTATTTTTTTTTTTTATTGGAGTTCAATTTACTAACATACAGAATAATACCCAGTGCCCGTCACCCATTCAC,TTCTTTTTTTTTTTTTTGTCTGTTATTTTTTTTTTTGTGTGTGTGTTTCTTTTTTTTTTTTTTTTTCTATTTTTTTTTTTTATTGGAGTTCAATTTACTAACATACAGAATAATACCCAGTGCCCGTCACCCATTCAC	PASS	downstream_gene_variant	MODIFIER	2010-09-01	100688206	transcript	XM_005625969.3	protein_coding	-1	c.*5582_*5583insTCTTTTTTTTTTTTTTGTCTGTTATTTTTTTTTTTGTGTGTGTGTTTCTTTTTTTTTTTTTTTTTCTATTTTTTTTTTTTATTGGAGTTCAATTTACTAACATACAGAATAATACCCAGTGCCCGTCACCCATTCAC		-1	-1	-1	-1	-1	-1	4538
10	34308845	T	TTCTTTTTTTTTTTTTTGTCTGTTATTTTTTTTTTTTATTGGAGTTCAATTTACTAACATACAGAATAATACCCAGTGCCCGTCACCCATTCAC,TTCTTTTTTTTTTTTTTGTCTGTTATTTTTTTTTTTGTGTGTGTGTTTCTTTTTTTTTTTTTTTTTCTATTTTTTTTTTTTATTGGAGTTCAATTTACTAACATACAGAATAATACCCAGTGCCCGTCACCCATTCAC	PASS	downstream_gene_variant	MODIFIER	2010-09-01	100688206	transcript	XM_005625969.3	protein_coding	-1	c.*5582_*5583insTCTTTTTTTTTTTTTTGTCTGTTATTTTTTTTTTTTATTGGAGTTCAATTTACTAACATACAGAATAATACCCAGTGCCCGTCACCCATTCAC		-1	-1	-1	-1	-1	-1	4538
10	34308845	T	TTCTTTTTTTTTTTTTTGTCTGTTATTTTTTTTTTTTATTGGAGTTCAATTTACTAACATACAGAATAATACCCAGTGCCCGTCACCCATTCAC,TTCTTTTTTTTTTTTTTGTCTGTTATTTTTTTTTTTGTGTGTGTGTTTCTTTTTTTTTTTTTTTTTCTATTTTTTTTTTTTATTGGAGTTCAATTTACTAACATACAGAATAATACCCAGTGCCCGTCACCCATTCAC	PASS	downstream_gene_variant	MODIFIER	2010-09-01	100688206	transcript	XM_022424529.1	protein_coding	-1	c.*5455_*5456insTCTTTTTTTTTTTTTTGTCTGTTATTTTTTTTTTTGTGTGTGTGTTTCTTTTTTTTTTTTTTTTTCTATTTTTTTTTTTTATTGGAGTTCAATTTACTAACATACAGAATAATACCCAGTGCCCGTCACCCATTCAC		-1	-1	-1	-1	-1	-1	4538
10	34308845	T	TTCTTTTTTTTTTTTTTGTCTGTTATTTTTTTTTTTTATTGGAGTTCAATTTACTAACATACAGAATAATACCCAGTGCCCGTCACCCATTCAC,TTCTTTTTTTTTTTTTTGTCTGTTATTTTTTTTTTTGTGTGTGTGTTTCTTTTTTTTTTTTTTTTTCTATTTTTTTTTTTTATTGGAGTTCAATTTACTAACATACAGAATAATACCCAGTGCCCGTCACCCATTCAC	PASS	downstream_gene_variant	MODIFIER	2010-09-01	100688206	transcript	XM_022424529.1	protein_coding	-1	c.*5455_*5456insTCTTTTTTTTTTTTTTGTCTGTTATTTTTTTTTTTTATTGGAGTTCAATTTACTAACATACAGAATAATACCCAGTGCCCGTCACCCATTCAC		-1	-1	-1	-1	-1	-1	4538
10	34308845	T	TTCTTTTTTTTTTTTTTGTCTGTTATTTTTTTTTTTTATTGGAGTTCAATTTACTAACATACAGAATAATACCCAGTGCCCGTCACCCATTCAC,TTCTTTTTTTTTTTTTTGTCTGTTATTTTTTTTTTTGTGTGTGTGTTTCTTTTTTTTTTTTTTTTTCTATTTTTTTTTTTTATTGGAGTTCAATTTACTAACATACAGAATAATACCCAGTGCCCGTCACCCATTCAC	PASS	downstream_gene_variant	MODIFIER	2010-09-01	100688206	transcript	XM_005625967.3	protein_coding	-1	c.*4136_*4137insTCTTTTTTTTTTTTTTGTCTGTTATTTTTTTTTTTGTGTGTGTGTTTCTTTTTTTTTTTTTTTTTCTATTTTTTTTTTTTATTGGAGTTCAATTTACTAACATACAGAATAATACCCAGTGCCCGTCACCCATTCAC		-1	-1	-1	-1	-1	-1	3958
10	34308845	T	TTCTTTTTTTTTTTTTTGTCTGTTATTTTTTTTTTTTATTGGAGTTCAATTTACTAACATACAGAATAATACCCAGTGCCCGTCACCCATTCAC,TTCTTTTTTTTTTTTTTGTCTGTTATTTTTTTTTTTGTGTGTGTGTTTCTTTTTTTTTTTTTTTTTCTATTTTTTTTTTTTATTGGAGTTCAATTTACTAACATACAGAATAATACCCAGTGCCCGTCACCCATTCAC	PASS	downstream_gene_variant	MODIFIER	2010-09-01	100688206	transcript	XM_005625967.3	protein_coding	-1	c.*4136_*4137insTCTTTTTTTTTTTTTTGTCTGTTATTTTTTTTTTTTATTGGAGTTCAATTTACTAACATACAGAATAATACCCAGTGCCCGTCACCCATTCAC		-1	-1	-1	-1	-1	-1	3958
10	34308845	T	TTCTTTTTTTTTTTTTTGTCTGTTATTTTTTTTTTTTATTGGAGTTCAATTTACTAACATACAGAATAATACCCAGTGCCCGTCACCCATTCAC,TTCTTTTTTTTTTTTTTGTCTGTTATTTTTTTTTTTGTGTGTGTGTTTCTTTTTTTTTTTTTTTTTCTATTTTTTTTTTTTATTGGAGTTCAATTTACTAACATACAGAATAATACCCAGTGCCCGTCACCCATTCAC	PASS	downstream_gene_variant	MODIFIER	2010-09-01	100688206	transcript	XM_005625968.3	protein_coding	-1	c.*4089_*4090insTCTTTTTTTTTTTTTTGTCTGTTATTTTTTTTTTTGTGTGTGTGTTTCTTTTTTTTTTTTTTTTTCTATTTTTTTTTTTTATTGGAGTTCAATTTACTAACATACAGAATAATACCCAGTGCCCGTCACCCATTCAC		-1	-1	-1	-1	-1	-1	3958
10	34308845	T	TTCTTTTTTTTTTTTTTGTCTGTTATTTTTTTTTTTTATTGGAGTTCAATTTACTAACATACAGAATAATACCCAGTGCCCGTCACCCATTCAC,TTCTTTTTTTTTTTTTTGTCTGTTATTTTTTTTTTTGTGTGTGTGTTTCTTTTTTTTTTTTTTTTTCTATTTTTTTTTTTTATTGGAGTTCAATTTACTAACATACAGAATAATACCCAGTGCCCGTCACCCATTCAC	PASS	downstream_gene_variant	MODIFIER	2010-09-01	100688206	transcript	XM_005625968.3	protein_coding	-1	c.*4089_*4090insTCTTTTTTTTTTTTTTGTCTGTTATTTTTTTTTTTTATTGGAGTTCAATTTACTAACATACAGAATAATACCCAGTGCCCGTCACCCATTCAC		-1	-1	-1	-1	-1	-1	3958
10	34308845	T	TTCTTTTTTTTTTTTTTGTCTGTTATTTTTTTTTTTTATTGGAGTTCAATTTACTAACATACAGAATAATACCCAGTGCCCGTCACCCATTCAC,TTCTTTTTTTTTTTTTTGTCTGTTATTTTTTTTTTTGTGTGTGTGTTTCTTTTTTTTTTTTTTTTTCTATTTTTTTTTTTTATTGGAGTTCAATTTACTAACATACAGAATAATACCCAGTGCCCGTCACCCATTCAC	PASS	downstream_gene_variant	MODIFIER	2010-09-01	100688206	transcript	XM_022424530.1	protein_coding	-1	c.*4183_*4184insTCTTTTTTTTTTTTTTGTCTGTTATTTTTTTTTTTGTGTGTGTGTTTCTTTTTTTTTTTTTTTTTCTATTTTTTTTTTTTATTGGAGTTCAATTTACTAACATACAGAATAATACCCAGTGCCCGTCACCCATTCAC		-1	-1	-1	-1	-1	-1	3958
10	34308845	T	TTCTTTTTTTTTTTTTTGTCTGTTATTTTTTTTTTTTATTGGAGTTCAATTTACTAACATACAGAATAATACCCAGTGCCCGTCACCCATTCAC,TTCTTTTTTTTTTTTTTGTCTGTTATTTTTTTTTTTGTGTGTGTGTTTCTTTTTTTTTTTTTTTTTCTATTTTTTTTTTTTATTGGAGTTCAATTTACTAACATACAGAATAATACCCAGTGCCCGTCACCCATTCAC	PASS	downstream_gene_variant	MODIFIER	2010-09-01	100688206	transcript	XM_022424530.1	protein_coding	-1	c.*4183_*4184insTCTTTTTTTTTTTTTTGTCTGTTATTTTTTTTTTTTATTGGAGTTCAATTTACTAACATACAGAATAATACCCAGTGCCCGTCACCCATTCAC		-1	-1	-1	-1	-1	-1	3958
10	34308845	T	TTCTTTTTTTTTTTTTTGTCTGTTATTTTTTTTTTTTATTGGAGTTCAATTTACTAACATACAGAATAATACCCAGTGCCCGTCACCCATTCAC,TTCTTTTTTTTTTTTTTGTCTGTTATTTTTTTTTTTGTGTGTGTGTTTCTTTTTTTTTTTTTTTTTCTATTTTTTTTTTTTATTGGAGTTCAATTTACTAACATACAGAATAATACCCAGTGCCCGTCACCCATTCAC	PASS	downstream_gene_variant	MODIFIER	2010-09-01	100688206	transcript	XM_022424533.1	protein_coding	-1	c.*4089_*4090insTCTTTTTTTTTTTTTTGTCTGTTATTTTTTTTTTTGTGTGTGTGTTTCTTTTTTTTTTTTTTTTTCTATTTTTTTTTTTTATTGGAGTTCAATTTACTAACATACAGAATAATACCCAGTGCCCGTCACCCATTCAC		-1	-1	-1	-1	-1	-1	3958
10	34308845	T	TTCTTTTTTTTTTTTTTGTCTGTTATTTTTTTTTTTTATTGGAGTTCAATTTACTAACATACAGAATAATACCCAGTGCCCGTCACCCATTCAC,TTCTTTTTTTTTTTTTTGTCTGTTATTTTTTTTTTTGTGTGTGTGTTTCTTTTTTTTTTTTTTTTTCTATTTTTTTTTTTTATTGGAGTTCAATTTACTAACATACAGAATAATACCCAGTGCCCGTCACCCATTCAC	PASS	downstream_gene_variant	MODIFIER	2010-09-01	100688206	transcript	XM_022424533.1	protein_coding	-1	c.*4089_*4090insTCTTTTTTTTTTTTTTGTCTGTTATTTTTTTTTTTTATTGGAGTTCAATTTACTAACATACAGAATAATACCCAGTGCCCGTCACCCATTCAC		-1	-1	-1	-1	-1	-1	3958
10	34308845	T	TTCTTTTTTTTTTTTTTGTCTGTTATTTTTTTTTTTTATTGGAGTTCAATTTACTAACATACAGAATAATACCCAGTGCCCGTCACCCATTCAC,TTCTTTTTTTTTTTTTTGTCTGTTATTTTTTTTTTTGTGTGTGTGTTTCTTTTTTTTTTTTTTTTTCTATTTTTTTTTTTTATTGGAGTTCAATTTACTAACATACAGAATAATACCCAGTGCCCGTCACCCATTCAC	PASS	downstream_gene_variant	MODIFIER	2010-09-01	100688206	transcript	XR_002630664.1	pseudogene	-1	n.*3957_*3958insTCTTTTTTTTTTTTTTGTCTGTTATTTTTTTTTTTGTGTGTGTGTTTCTTTTTTTTTTTTTTTTTCTATTTTTTTTTTTTATTGGAGTTCAATTTACTAACATACAGAATAATACCCAGTGCCCGTCACCCATTCAC		-1	-1	-1	-1	-1	-1	3958
10	34308845	T	TTCTTTTTTTTTTTTTTGTCTGTTATTTTTTTTTTTTATTGGAGTTCAATTTACTAACATACAGAATAATACCCAGTGCCCGTCACCCATTCAC,TTCTTTTTTTTTTTTTTGTCTGTTATTTTTTTTTTTGTGTGTGTGTTTCTTTTTTTTTTTTTTTTTCTATTTTTTTTTTTTATTGGAGTTCAATTTACTAACATACAGAATAATACCCAGTGCCCGTCACCCATTCAC	PASS	downstream_gene_variant	MODIFIER	2010-09-01	100688206	transcript	XR_002630664.1	pseudogene	-1	n.*3957_*3958insTCTTTTTTTTTTTTTTGTCTGTTATTTTTTTTTTTTATTGGAGTTCAATTTACTAACATACAGAATAATACCCAGTGCCCGTCACCCATTCAC		-1	-1	-1	-1	-1	-1	3958
10	34308845	T	TTCTTTTTTTTTTTTTTGTCTGTTATTTTTTTTTTTTATTGGAGTTCAATTTACTAACATACAGAATAATACCCAGTGCCCGTCACCCATTCAC,TTCTTTTTTTTTTTTTTGTCTGTTATTTTTTTTTTTGTGTGTGTGTTTCTTTTTTTTTTTTTTTTTCTATTTTTTTTTTTTATTGGAGTTCAATTTACTAACATACAGAATAATACCCAGTGCCCGTCACCCATTCAC	PASS	downstream_gene_variant	MODIFIER	2010-09-01	100688206	transcript	XR_002630665.1	pseudogene	-1	n.*3957_*3958insTCTTTTTTTTTTTTTTGTCTGTTATTTTTTTTTTTGTGTGTGTGTTTCTTTTTTTTTTTTTTTTTCTATTTTTTTTTTTTATTGGAGTTCAATTTACTAACATACAGAATAATACCCAGTGCCCGTCACCCATTCAC		-1	-1	-1	-1	-1	-1	3958
10	34308845	T	TTCTTTTTTTTTTTTTTGTCTGTTATTTTTTTTTTTTATTGGAGTTCAATTTACTAACATACAGAATAATACCCAGTGCCCGTCACCCATTCAC,TTCTTTTTTTTTTTTTTGTCTGTTATTTTTTTTTTTGTGTGTGTGTTTCTTTTTTTTTTTTTTTTTCTATTTTTTTTTTTTATTGGAGTTCAATTTACTAACATACAGAATAATACCCAGTGCCCGTCACCCATTCAC	PASS	downstream_gene_variant	MODIFIER	2010-09-01	100688206	transcript	XR_002630665.1	pseudogene	-1	n.*3957_*3958insTCTTTTTTTTTTTTTTGTCTGTTATTTTTTTTTTTTATTGGAGTTCAATTTACTAACATACAGAATAATACCCAGTGCCCGTCACCCATTCAC		-1	-1	-1	-1	-1	-1	3958
10	34308845	T	TTCTTTTTTTTTTTTTTGTCTGTTATTTTTTTTTTTTATTGGAGTTCAATTTACTAACATACAGAATAATACCCAGTGCCCGTCACCCATTCAC,TTCTTTTTTTTTTTTTTGTCTGTTATTTTTTTTTTTGTGTGTGTGTTTCTTTTTTTTTTTTTTTTTCTATTTTTTTTTTTTATTGGAGTTCAATTTACTAACATACAGAATAATACCCAGTGCCCGTCACCCATTCAC	PASS	downstream_gene_variant	MODIFIER	2010-09-01	100688206	transcript	XM_022424531.1	protein_coding	-1	c.*4089_*4090insTCTTTTTTTTTTTTTTGTCTGTTATTTTTTTTTTTGTGTGTGTGTTTCTTTTTTTTTTTTTTTTTCTATTTTTTTTTTTTATTGGAGTTCAATTTACTAACATACAGAATAATACCCAGTGCCCGTCACCCATTCAC		-1	-1	-1	-1	-1	-1	3958
10	34308845	T	TTCTTTTTTTTTTTTTTGTCTGTTATTTTTTTTTTTTATTGGAGTTCAATTTACTAACATACAGAATAATACCCAGTGCCCGTCACCCATTCAC,TTCTTTTTTTTTTTTTTGTCTGTTATTTTTTTTTTTGTGTGTGTGTTTCTTTTTTTTTTTTTTTTTCTATTTTTTTTTTTTATTGGAGTTCAATTTACTAACATACAGAATAATACCCAGTGCCCGTCACCCATTCAC	PASS	downstream_gene_variant	MODIFIER	2010-09-01	100688206	transcript	XM_022424531.1	protein_coding	-1	c.*4089_*4090insTCTTTTTTTTTTTTTTGTCTGTTATTTTTTTTTTTTATTGGAGTTCAATTTACTAACATACAGAATAATACCCAGTGCCCGTCACCCATTCAC		-1	-1	-1	-1	-1	-1	3958
10	34308845	T	TTCTTTTTTTTTTTTTTGTCTGTTATTTTTTTTTTTTATTGGAGTTCAATTTACTAACATACAGAATAATACCCAGTGCCCGTCACCCATTCAC,TTCTTTTTTTTTTTTTTGTCTGTTATTTTTTTTTTTGTGTGTGTGTTTCTTTTTTTTTTTTTTTTTCTATTTTTTTTTTTTATTGGAGTTCAATTTACTAACATACAGAATAATACCCAGTGCCCGTCACCCATTCAC	PASS	downstream_gene_variant	MODIFIER	2010-09-01	100688206	transcript	XM_022424532.1	protein_coding	-1	c.*4089_*4090insTCTTTTTTTTTTTTTTGTCTGTTATTTTTTTTTTTGTGTGTGTGTTTCTTTTTTTTTTTTTTTTTCTATTTTTTTTTTTTATTGGAGTTCAATTTACTAACATACAGAATAATACCCAGTGCCCGTCACCCATTCAC		-1	-1	-1	-1	-1	-1	3958
10	34308845	T	TTCTTTTTTTTTTTTTTGTCTGTTATTTTTTTTTTTTATTGGAGTTCAATTTACTAACATACAGAATAATACCCAGTGCCCGTCACCCATTCAC,TTCTTTTTTTTTTTTTTGTCTGTTATTTTTTTTTTTGTGTGTGTGTTTCTTTTTTTTTTTTTTTTTCTATTTTTTTTTTTTATTGGAGTTCAATTTACTAACATACAGAATAATACCCAGTGCCCGTCACCCATTCAC	PASS	downstream_gene_variant	MODIFIER	2010-09-01	100688206	transcript	XM_022424532.1	protein_coding	-1	c.*4089_*4090insTCTTTTTTTTTTTTTTGTCTGTTATTTTTTTTTTTTATTGGAGTTCAATTTACTAACATACAGAATAATACCCAGTGCCCGTCACCCATTCAC		-1	-1	-1	-1	-1	-1	3958
10	34308845	T	TTCTTTTTTTTTTTTTTGTCTGTTATTTTTTTTTTTTATTGGAGTTCAATTTACTAACATACAGAATAATACCCAGTGCCCGTCACCCATTCAC,TTCTTTTTTTTTTTTTTGTCTGTTATTTTTTTTTTTGTGTGTGTGTTTCTTTTTTTTTTTTTTTTTCTATTTTTTTTTTTTATTGGAGTTCAATTTACTAACATACAGAATAATACCCAGTGCCCGTCACCCATTCAC	PASS	intergenic_region	MODIFIER	SEPT10-LOC106559442	100688206-106559442	intergenic_region	100688206-106559442		-1	n.34308845_34308846insTCTTTTTTTTTTTTTTGTCTGTTATTTTTTTTTTTGTGTGTGTGTTTCTTTTTTTTTTTTTTTTTCTATTTTTTTTTTTTATTGGAGTTCAATTTACTAACATACAGAATAATACCCAGTGCCCGTCACCCATTCAC		-1	-1	-1	-1	-1	-1	0
10	34308845	T	TTCTTTTTTTTTTTTTTGTCTGTTATTTTTTTTTTTTATTGGAGTTCAATTTACTAACATACAGAATAATACCCAGTGCCCGTCACCCATTCAC,TTCTTTTTTTTTTTTTTGTCTGTTATTTTTTTTTTTGTGTGTGTGTTTCTTTTTTTTTTTTTTTTTCTATTTTTTTTTTTTATTGGAGTTCAATTTACTAACATACAGAATAATACCCAGTGCCCGTCACCCATTCAC	PASS	intergenic_region	MODIFIER	SEPT10-LOC106559442	100688206-106559442	intergenic_region	100688206-106559442		-1	n.34308845_34308846insTCTTTTTTTTTTTTTTGTCTGTTATTTTTTTTTTTTATTGGAGTTCAATTTACTAACATACAGAATAATACCCAGTGCCCGTCACCCATTCAC		-1	-1	-1	-1	-1	-1	0
10	34693451	C	T	PASS	intron_variant	MODIFIER	SH3RF3	481304	transcript	XM_005625970.2	protein_coding	1	c.585+36359G>A		-1	-1	-1	-1	-1	-1	0
10	34693451	C	T	PASS	intron_variant	MODIFIER	SH3RF3	481304	transcript	XM_022424534.1	protein_coding	1	c.585+36359G>A		-1	-1	-1	-1	-1	-1	0
10	34867448	C	T	PASS	intergenic_region	MODIFIER	SH3RF3-EDAR	481304-481305	intergenic_region	481304-481305		-1	n.34867448C>T		-1	-1	-1	-1	-1	-1	0
10	34869235	G	A	GATKstd	upstream_gene_variant	MODIFIER	EDAR	481305	transcript	XM_005625971.2	protein_coding	-1	c.-4169G>A		-1	-1	-1	-1	-1	-1	4076
10	34869235	G	A	GATKstd	upstream_gene_variant	MODIFIER	EDAR	481305	transcript	XM_538426.5	protein_coding	-1	c.-4169G>A		-1	-1	-1	-1	-1	-1	4076
10	34869235	G	A	GATKstd	intergenic_region	MODIFIER	SH3RF3-EDAR	481304-481305	intergenic_region	481304-481305		-1	n.34869235G>A		-1	-1	-1	-1	-1	-1	0
10	35258212	G	C	PASS	upstream_gene_variant	MODIFIER	LIMS1	474540	transcript	XM_003431515.4	protein_coding	-1	c.-2895C>G		-1	-1	-1	-1	-1	-1	2756
10	35258212	G	C	PASS	upstream_gene_variant	MODIFIER	LIMS1	474540	transcript	XM_005625979.3	protein_coding	-1	c.-2895C>G		-1	-1	-1	-1	-1	-1	2753
10	35258212	G	C	PASS	intron_variant	MODIFIER	LIMS1	474540	transcript	XM_005625980.3	protein_coding	1	c.-5+27109C>G		-1	-1	-1	-1	-1	-1	0
10	35258212	G	C	PASS	intron_variant	MODIFIER	LIMS1	474540	transcript	XM_005625982.3	protein_coding	1	c.-4-40676C>G		-1	-1	-1	-1	-1	-1	0
10	35258212	G	C	PASS	intron_variant	MODIFIER	LIMS1	474540	transcript	XM_003431514.3	protein_coding	1	c.33-40676C>G		-1	-1	-1	-1	-1	-1	0
10	36097055	TC	T	PASS	intergenic_region	MODIFIER	LOC100855857-LOC111097842	100855857-111097842	intergenic_region	100855857-111097842		-1	n.36097056delC		-1	-1	-1	-1	-1	-1	0
10	36097058	A	T	PASS	intergenic_region	MODIFIER	LOC100855857-LOC111097842	100855857-111097842	intergenic_region	100855857-111097842		-1	n.36097058A>T		-1	-1	-1	-1	-1	-1	0
10	36128890	C	T	PASS	intergenic_region	MODIFIER	LOC100855857-LOC111097842	100855857-111097842	intergenic_region	100855857-111097842		-1	n.36128890C>T		-1	-1	-1	-1	-1	-1	0
10	36327328	T	G	PASS	intergenic_region	MODIFIER	LOC100682592-LOC100688434	100682592-100688434	intergenic_region	100682592-100688434		-1	n.36327328T>G		-1	-1	-1	-1	-1	-1	0
10	36338793	G	A	PASS	intergenic_region	MODIFIER	LOC100682592-LOC100688434	100682592-100688434	intergenic_region	100682592-100688434		-1	n.36338793G>A		-1	-1	-1	-1	-1	-1	0
10	36383625	GTT	G	PASS	intergenic_region	MODIFIER	LOC100682592-LOC100688434	100682592-100688434	intergenic_region	100682592-100688434		-1	n.36383626_36383627delTT		-1	-1	-1	-1	-1	-1	0
10	36383632	TTTG	T	PASS	intergenic_region	MODIFIER	LOC100682592-LOC100688434	100682592-100688434	intergenic_region	100682592-100688434		-1	n.36383633_36383635delTTG		-1	-1	-1	-1	-1	-1	0
10	36427086	A	T	PASS	intergenic_region	MODIFIER	LOC100682592-LOC100688434	100682592-100688434	intergenic_region	100682592-100688434		-1	n.36427086A>T		-1	-1	-1	-1	-1	-1	0
10	36510582	T	TA	PASS	intergenic_region	MODIFIER	LOC100688434-LOC111097843	100688434-111097843	intergenic_region	100688434-111097843		-1	n.36510582_36510583insA		-1	-1	-1	-1	-1	-1	0
10	37022286	G	A	PASS	intergenic_region	MODIFIER	ST6GAL2-LOC100682954	481315-100682954	intergenic_region	481315-100682954		-1	n.37022286G>A		-1	-1	-1	-1	-1	-1	0
10	37086516	G	A	PASS	intergenic_region	MODIFIER	ST6GAL2-LOC100682954	481315-100682954	intergenic_region	481315-100682954		-1	n.37086516G>A		-1	-1	-1	-1	-1	-1	0
10	38494857	C	T	PASS	downstream_gene_variant	MODIFIER	LOC100682617	100682617	transcript	100682617	pseudogene	-1	n.*386G>A		-1	-1	-1	-1	-1	-1	386
10	38494857	C	T	PASS	intergenic_region	MODIFIER	LOC111097694-LOC100682617	111097694-100682617	intergenic_region	111097694-100682617		-1	n.38494857C>T		-1	-1	-1	-1	-1	-1	0
10	38508217	G	A	GATKstd	intergenic_region	MODIFIER	LOC100682617-POU3F3	100682617-106557511	intergenic_region	100682617-106557511		-1	n.38508217G>A		-1	-1	-1	-1	-1	-1	0
10	38617679	T	A	PASS	intergenic_region	MODIFIER	POU3F3-LOC111097696	106557511-111097696	intergenic_region	106557511-111097696		-1	n.38617679T>A		-1	-1	-1	-1	-1	-1	0
10	38642602	T	C	PASS	intergenic_region	MODIFIER	POU3F3-LOC111097696	106557511-111097696	intergenic_region	106557511-111097696		-1	n.38642602T>C		-1	-1	-1	-1	-1	-1	0
10	38689598	T	C	PASS	downstream_gene_variant	MODIFIER	LOC102156196	102156196	transcript	XR_293397.3	pseudogene	-1	n.*4698A>G		-1	-1	-1	-1	-1	-1	4698
10	38689598	T	C	PASS	intergenic_region	MODIFIER	LOC111097696-LOC102156196	111097696-102156196	intergenic_region	111097696-102156196		-1	n.38689598T>C		-1	-1	-1	-1	-1	-1	0
10	41620133	G	A	PASS	upstream_gene_variant	MODIFIER	RNF149	481333	transcript	XM_014117460.2	protein_coding	-1	c.-1396G>A		-1	-1	-1	-1	-1	-1	1396
10	41620133	G	A	PASS	intergenic_region	MODIFIER	CREG2-RNF149	611525-481333	intergenic_region	611525-481333		-1	n.41620133G>A		-1	-1	-1	-1	-1	-1	0
10	42029987	A	T	GATKstd	intergenic_region	MODIFIER	NPAS2-LOC111097705	474552-111097705	intergenic_region	474552-111097705		-1	n.42029987A>T		-1	-1	-1	-1	-1	-1	0
10	42594731	C	T	GATKstd	intron_variant	MODIFIER	AFF3	611584	transcript	XM_014117468.2	protein_coding	1	c.50+7299C>T		-1	-1	-1	-1	-1	-1	0
10	42594731	C	T	GATKstd	intron_variant	MODIFIER	AFF3	611584	transcript	XM_014117469.2	protein_coding	1	c.50+7299C>T		-1	-1	-1	-1	-1	-1	0
10	42594731	C	T	GATKstd	intron_variant	MODIFIER	AFF3	611584	transcript	XM_022424585.1	protein_coding	1	c.50+7299C>T		-1	-1	-1	-1	-1	-1	0
10	42594731	C	T	GATKstd	intron_variant	MODIFIER	AFF3	611584	transcript	XM_005626014.3	protein_coding	1	c.50+7299C>T		-1	-1	-1	-1	-1	-1	0
10	42594731	C	T	GATKstd	intron_variant	MODIFIER	AFF3	611584	transcript	XM_005626015.3	protein_coding	1	c.50+7299C>T		-1	-1	-1	-1	-1	-1	0
10	43691473	C	A	GATKstd	intron_variant	MODIFIER	KIAA1211L	481340	transcript	XM_022424598.1	protein_coding	2	c.11+309C>A		-1	-1	-1	-1	-1	-1	0
10	44885048	AG	A	PASS	downstream_gene_variant	MODIFIER	ZAP70	100271860	transcript	XM_005626046.3	protein_coding	-1	c.*2753delC		-1	-1	-1	-1	-1	-1	2367
10	44885048	AG	A	PASS	intergenic_region	MODIFIER	LOC106559399-ZAP70	106559399-100271860	intergenic_region	106559399-100271860		-1	n.44885049delG		-1	-1	-1	-1	-1	-1	0
10	45190522	CCGATAAAAGATCCCATCACTATAATATACCCCACCCCAACCCTCCAAACTGTCTCTGCTTCCTTCTCTCCCCGTTTCCATTAAATGACAA	C	PASS	intron_variant	MODIFIER	CNNM4	481346	transcript	XM_005626057.2	protein_coding	1	c.1402+5231_1402+5320delTTGTCATTTAATGGAAACGGGGAGAGAAGGAAGCAGAGACAGTTTGGAGGGTTGGGGTGGGGTATATTATAGTGATGGGATCTTTTATCG		-1	-1	-1	-1	-1	-1	0
10	45190522	CCGATAAAAGATCCCATCACTATAATATACCCCACCCCAACCCTCCAAACTGTCTCTGCTTCCTTCTCTCCCCGTTTCCATTAAATGACAA	C	PASS	intron_variant	MODIFIER	CNNM4	481346	transcript	XM_538467.5	protein_coding	1	c.1402+5231_1402+5320delTTGTCATTTAATGGAAACGGGGAGAGAAGGAAGCAGAGACAGTTTGGAGGGTTGGGGTGGGGTATATTATAGTGATGGGATCTTTTATCG		-1	-1	-1	-1	-1	-1	0
10	45190522	CCGATAAAAGATCCCATCACTATAATATACCCCACCCCAACCCTCCAAACTGTCTCTGCTTCCTTCTCTCCCCGTTTCCATTAAATGACAA	C	PASS	intron_variant	MODIFIER	CNNM4	481346	transcript	XR_002630715.1	pseudogene	1	n.1481+5231_1481+5320delTTGTCATTTAATGGAAACGGGGAGAGAAGGAAGCAGAGACAGTTTGGAGGGTTGGGGTGGGGTATATTATAGTGATGGGATCTTTTATCG		-1	-1	-1	-1	-1	-1	0
10	45693827	G	A	PASS	intergenic_region	MODIFIER	LOC106559408-ZFP36L2	106559408-100856710	intergenic_region	106559408-100856710		-1	n.45693827G>A		-1	-1	-1	-1	-1	-1	0
10	47099078	C	A	PASS	intron_variant	MODIFIER	CAMKMT	474575	transcript	XM_846713.5	protein_coding	3	c.377-24336C>A		-1	-1	-1	-1	-1	-1	0
10	47099078	C	A	PASS	intron_variant	MODIFIER	CAMKMT	474575	transcript	XR_002630733.1	pseudogene	3	n.518-24336C>A		-1	-1	-1	-1	-1	-1	0
10	47099078	C	A	PASS	intron_variant	MODIFIER	CAMKMT	474575	transcript	XM_005626072.3	protein_coding	3	c.377-24336C>A		-1	-1	-1	-1	-1	-1	0
10	47099078	C	A	PASS	intron_variant	MODIFIER	CAMKMT	474575	transcript	XM_022424673.1	protein_coding	3	c.377-24336C>A		-1	-1	-1	-1	-1	-1	0
10	47099078	C	A	PASS	intron_variant	MODIFIER	CAMKMT	474575	transcript	XM_005626071.3	protein_coding	3	c.245-24336C>A		-1	-1	-1	-1	-1	-1	0
10	47099078	C	A	PASS	intron_variant	MODIFIER	CAMKMT	474575	transcript	XM_022424674.1	protein_coding	4	c.257-24336C>A		-1	-1	-1	-1	-1	-1	0
10	53976966	T	G	GATKstd	intergenic_region	MODIFIER	LOC100683314-LOC100688606	100683314-100688606	intergenic_region	100683314-100688606		-1	n.53976966T>G		-1	-1	-1	-1	-1	-1	0
10	54258937	C	A	GATKstd	intron_variant	MODIFIER	LOC102151272	102151272	transcript	XR_293431.3	pseudogene	1	n.842-10412G>T		-1	-1	-1	-1	-1	-1	0
10	54284006	T	A	GATKstd	intergenic_region	MODIFIER	LOC102151272-LOC111097752	102151272-111097752	intergenic_region	102151272-111097752		-1	n.54284006T>A		-1	-1	-1	-1	-1	-1	0
10	54284797	G	T	GATKstd	intergenic_region	MODIFIER	LOC102151272-LOC111097752	102151272-111097752	intergenic_region	102151272-111097752		-1	n.54284797G>T		-1	-1	-1	-1	-1	-1	0
10	54384934	G	A	GATKstd	intron_variant	MODIFIER	LOC111097752	111097752	transcript	XR_002630826.1	pseudogene	4	n.345-5681C>T		-1	-1	-1	-1	-1	-1	0
10	54384934	G	A	GATKstd	intron_variant	MODIFIER	LOC111097752	111097752	transcript	XR_002630825.1	pseudogene	4	n.336-5681C>T		-1	-1	-1	-1	-1	-1	0
10	54572763	T	A	GATKstd	intergenic_region	MODIFIER	LOC111097752-LOC102151408	111097752-102151408	intergenic_region	111097752-102151408		-1	n.54572763T>A		-1	-1	-1	-1	-1	-1	0
10	54994970	G	A	GATKstd	intron_variant	MODIFIER	ACYP2	474595	transcript	XM_022424734.1	protein_coding	1	c.-557+15784G>A		-1	-1	-1	-1	-1	-1	0
10	54994970	G	A	GATKstd	intron_variant	MODIFIER	ACYP2	474595	transcript	XM_022424735.1	protein_coding	1	c.-557+15884G>A		-1	-1	-1	-1	-1	-1	0
10	54994970	G	A	GATKstd	intron_variant	MODIFIER	ACYP2	474595	transcript	XM_022424737.1	protein_coding	1	c.-755+15784G>A		-1	-1	-1	-1	-1	-1	0
10	54994970	G	A	GATKstd	intron_variant	MODIFIER	ACYP2	474595	transcript	XM_022424738.1	protein_coding	1	c.-418+15784G>A		-1	-1	-1	-1	-1	-1	0
10	54994970	G	A	GATKstd	intron_variant	MODIFIER	ACYP2	474595	transcript	XM_022424742.1	protein_coding	1	c.-248+15784G>A		-1	-1	-1	-1	-1	-1	0
10	54994970	G	A	GATKstd	intron_variant	MODIFIER	ACYP2	474595	transcript	XM_022424744.1	protein_coding	1	c.-15+15784G>A		-1	-1	-1	-1	-1	-1	0
10	55449765	A	G	GATKstd	intron_variant	MODIFIER	SPTBN1	403743	transcript	XM_022424749.1	protein_coding	1	c.148+19629A>G		-1	-1	-1	-1	-1	-1	0
10	55462432	T	TG	PASS	upstream_gene_variant	MODIFIER	SPTBN1	403743	transcript	XM_005626108.3	protein_coding	-1	c.-597_-596insG		-1	-1	-1	-1	-1	-1	543
10	55462432	T	TG	PASS	upstream_gene_variant	MODIFIER	SPTBN1	403743	transcript	XM_003639327.4	protein_coding	-1	c.-597_-596insG		-1	-1	-1	-1	-1	-1	596
10	55462432	T	TG	PASS	intron_variant	MODIFIER	SPTBN1	403743	transcript	XM_022424749.1	protein_coding	1	c.148+32296_148+32297insG		-1	-1	-1	-1	-1	-1	0
10	56392172	G	A	GATKstd	intron_variant	MODIFIER	CFAP36	474602	transcript	XM_531832.6	protein_coding	4	c.394+1514G>A		-1	-1	-1	-1	-1	-1	0
10	58862527	G	A	GATKstd	intron_variant	MODIFIER	LOC102154536	102154536	transcript	XR_002630849.1	pseudogene	2	n.476-1829C>T		-1	-1	-1	-1	-1	-1	0
10	58862527	G	A	GATKstd	intron_variant	MODIFIER	LOC102154536	102154536	transcript	XR_002630848.1	pseudogene	2	n.472-1829C>T		-1	-1	-1	-1	-1	-1	0
10	58862527	G	A	GATKstd	intron_variant	MODIFIER	LOC102154583	102154583	transcript	XR_002630845.1	pseudogene	1	n.91+16905G>A		-1	-1	-1	-1	-1	-1	0
10	58862527	G	A	GATKstd	intron_variant	MODIFIER	LOC102154536	102154536	transcript	XR_002630847.1	pseudogene	2	n.197-1829C>T		-1	-1	-1	-1	-1	-1	0
10	59282691	G	A	GATKstd	intron_variant	MODIFIER	LOC102154583	102154583	transcript	XR_002630846.1	pseudogene	6	n.3309+13025G>A		-1	-1	-1	-1	-1	-1	0
10	59282691	G	A	GATKstd	intron_variant	MODIFIER	LOC102154583	102154583	transcript	XR_002630845.1	pseudogene	13	n.2713+13025G>A		-1	-1	-1	-1	-1	-1	0
10	59382482	C	T	GATKstd	intergenic_region	MODIFIER	LOC111097769-LOC102154692	111097769-102154692	intergenic_region	111097769-102154692		-1	n.59382482C>T		-1	-1	-1	-1	-1	-1	0
10	59685345	C	G	GATKstd	upstream_gene_variant	MODIFIER	LOC111097770	111097770	transcript	XR_002630867.1	pseudogene	-1	n.-4477C>G		-1	-1	-1	-1	-1	-1	4477
10	59685345	C	G	GATKstd	intergenic_region	MODIFIER	LOC102154794-LOC111097770	102154794-111097770	intergenic_region	102154794-111097770		-1	n.59685345C>G		-1	-1	-1	-1	-1	-1	0
10	59766796	G	A	GATKstd	intergenic_region	MODIFIER	LOC111097770-LOC102154879	111097770-102154879	intergenic_region	111097770-102154879		-1	n.59766796G>A		-1	-1	-1	-1	-1	-1	0
10	59846739	A	G	GATKstd	intergenic_region	MODIFIER	LOC102154879-LOC111097773	102154879-111097773	intergenic_region	102154879-111097773		-1	n.59846739A>G		-1	-1	-1	-1	-1	-1	0
10	60165940	G	A	GATKstd	intergenic_region	MODIFIER	LOC111097772-LOC102155088	111097772-102155088	intergenic_region	111097772-102155088		-1	n.60165940G>A		-1	-1	-1	-1	-1	-1	0
10	60250276	CCAA	C	PASS	intergenic_region	MODIFIER	LOC111097772-LOC102155088	111097772-102155088	intergenic_region	111097772-102155088		-1	n.60250277_60250279delCAA		-1	-1	-1	-1	-1	-1	0
10	60691285	G	A	GATKstd	upstream_gene_variant	MODIFIER	BCL11A	481381	transcript	XM_860443.5	protein_coding	-1	c.-2228C>T		-1	-1	-1	-1	-1	-1	2213
10	60691285	G	A	GATKstd	upstream_gene_variant	MODIFIER	BCL11A	481381	transcript	XM_022424767.1	protein_coding	-1	c.-4757C>T		-1	-1	-1	-1	-1	-1	4655
10	60691285	G	A	GATKstd	upstream_gene_variant	MODIFIER	BCL11A	481381	transcript	XM_014117544.2	protein_coding	-1	c.-2228C>T		-1	-1	-1	-1	-1	-1	2085
10	60691285	G	A	GATKstd	upstream_gene_variant	MODIFIER	BCL11A	481381	transcript	XR_001317169.2	pseudogene	-1	n.-2085C>T		-1	-1	-1	-1	-1	-1	2085
10	60691285	G	A	GATKstd	upstream_gene_variant	MODIFIER	BCL11A	481381	transcript	XR_001317170.2	pseudogene	-1	n.-2085C>T		-1	-1	-1	-1	-1	-1	2085
10	60691285	G	A	GATKstd	intron_variant	MODIFIER	BCL11A	481381	transcript	XM_022424768.1	protein_coding	1	c.-102+601C>T		-1	-1	-1	-1	-1	-1	0
10	60749914	T	A	GATKstd	intergenic_region	MODIFIER	BCL11A-LOC106559422	481381-106559422	intergenic_region	481381-106559422		-1	n.60749914T>A		-1	-1	-1	-1	-1	-1	0
10	60771735	T	C	GATKstd	intron_variant	MODIFIER	LOC106559422	106559422	transcript	XR_002630886.1	pseudogene	2	n.531-862T>C		-1	-1	-1	-1	-1	-1	0
10	60771735	T	C	GATKstd	intron_variant	MODIFIER	LOC106559422	106559422	transcript	XR_002630887.1	pseudogene	1	n.414-862T>C		-1	-1	-1	-1	-1	-1	0
10	60771735	T	C	GATKstd	intron_variant	MODIFIER	LOC106559422	106559422	transcript	XR_001317141.2	pseudogene	1	n.194-862T>C		-1	-1	-1	-1	-1	-1	0
10	61089065	T	C	GATKstd	intron_variant	MODIFIER	PUS10	481383	transcript	XM_005626124.3	protein_coding	4	c.477+7291A>G		-1	-1	-1	-1	-1	-1	0
10	61089065	T	C	GATKstd	intron_variant	MODIFIER	LOC106559391	106559391	transcript	106559391	pseudogene	1	n.85-2324T>C		-1	-1	-1	-1	-1	-1	0
10	61089065	T	C	GATKstd	intron_variant	MODIFIER	PUS10	481383	transcript	XM_014117547.2	protein_coding	5	c.477+7291A>G		-1	-1	-1	-1	-1	-1	0
10	61089065	T	C	GATKstd	intron_variant	MODIFIER	PUS10	481383	transcript	XM_022424773.1	protein_coding	5	c.477+7291A>G		-1	-1	-1	-1	-1	-1	0
10	61089065	T	C	GATKstd	intron_variant	MODIFIER	PUS10	481383	transcript	XM_014117548.2	protein_coding	6	c.477+7291A>G		-1	-1	-1	-1	-1	-1	0
10	61089065	T	C	GATKstd	intron_variant	MODIFIER	PUS10	481383	transcript	XM_014117549.2	protein_coding	6	c.477+7291A>G		-1	-1	-1	-1	-1	-1	0
10	61089065	T	C	GATKstd	intron_variant	MODIFIER	PUS10	481383	transcript	XM_022424774.1	protein_coding	4	c.477+7291A>G		-1	-1	-1	-1	-1	-1	0
10	61089065	T	C	GATKstd	intron_variant	MODIFIER	PUS10	481383	transcript	XR_002630888.1	pseudogene	5	n.1098+7291A>G		-1	-1	-1	-1	-1	-1	0
10	61089065	T	C	GATKstd	intron_variant	MODIFIER	PUS10	481383	transcript	XM_022424775.1	protein_coding	4	c.477+7291A>G		-1	-1	-1	-1	-1	-1	0
10	61493102	AAAAT	A	PASS	downstream_gene_variant	MODIFIER	LOC612301	612301	transcript	612301	pseudogene	-1	n.*2365_*2368delATTT		-1	-1	-1	-1	-1	-1	2368
10	61493102	AAAAT	A	PASS	intergenic_region	MODIFIER	USP34-LOC612301	474608-612301	intergenic_region	474608-612301		-1	n.61493103_61493106delAAAT		-1	-1	-1	-1	-1	-1	0
10	61959783	T	A	GATKstd	intron_variant	MODIFIER	COMMD1	403590	transcript	NM_001003055.1	protein_coding	1	c.178-7178T>A		-1	-1	-1	-1	-1	-1	0
10	68580543	GACA	G	PASS	intergenic_region	MODIFIER	MXD1-ASPRV1	612631-481416	intergenic_region	612631-481416		-1	n.68580544_68580546delACA		-1	-1	-1	-1	-1	-1	0
10	69297663	G	GGGGGGGTGTGGGGGGGT	PASS	downstream_gene_variant	MODIFIER	ANKRD53	474629	transcript	XM_005626198.3	protein_coding	-1	c.*3892_*3893insGGGGGGTGTGGGGGGGT		-1	-1	-1	-1	-1	-1	3851
10	69297663	G	GGGGGGGTGTGGGGGGGT	PASS	downstream_gene_variant	MODIFIER	ANKRD53	474629	transcript	XM_022424869.1	protein_coding	-1	c.*3892_*3893insGGGGGGTGTGGGGGGGT		-1	-1	-1	-1	-1	-1	3851
10	69297663	G	GGGGGGGTGTGGGGGGGT	PASS	downstream_gene_variant	MODIFIER	ANKRD53	474629	transcript	XM_022424870.1	protein_coding	-1	c.*3892_*3893insGGGGGGTGTGGGGGGGT		-1	-1	-1	-1	-1	-1	3851
10	69297663	G	GGGGGGGTGTGGGGGGGT	PASS	intron_variant	MODIFIER	TEX261	481425	transcript	XM_538545.6	protein_coding	4	c.331-339_331-338insACCCCCCCACACCCCCC		-1	-1	-1	-1	-1	-1	0
11	27043111	CAGTT	C	PASS	upstream_gene_variant	MODIFIER	KIAA2026	610633	transcript	XM_022425368.1	protein_coding	-1	c.-579_-576delAACT		-1	-1	-1	-1	-1	-1	504
11	27043111	CAGTT	C	PASS	downstream_gene_variant	MODIFIER	RANBP6	481531	transcript	XM_003431635.4	protein_coding	-1	c.*3767_*3770delAACT		-1	-1	-1	-1	-1	-1	2514
11	27043111	CAGTT	C	PASS	intergenic_region	MODIFIER	KIAA2026-RANBP6	610633-481531	intergenic_region	610633-481531		-1	n.27043112_27043115delAGTT		-1	-1	-1	-1	-1	-1	0
11	56106933	G	A	PASS	intron_variant	MODIFIER	COL15A1	474778	transcript	XM_014117880.2	protein_coding	25	c.2940+132G>A		-1	-1	-1	-1	-1	-1	0
11	56106933	G	A	PASS	intron_variant	MODIFIER	COL15A1	474778	transcript	XM_022425646.1	protein_coding	24	c.2859+132G>A		-1	-1	-1	-1	-1	-1	0
11	56106933	G	A	PASS	intron_variant	MODIFIER	COL15A1	474778	transcript	XM_005626864.3	protein_coding	25	c.2646+132G>A		-1	-1	-1	-1	-1	-1	0
11	56106933	G	A	PASS	intron_variant	MODIFIER	COL15A1	474778	transcript	XM_005626865.3	protein_coding	24	c.2604+132G>A		-1	-1	-1	-1	-1	-1	0
11	56114210	C	T	PASS	intron_variant	MODIFIER	COL15A1	474778	transcript	XM_014117880.2	protein_coding	30	c.3211+351C>T		-1	-1	-1	-1	-1	-1	0
11	56114210	C	T	PASS	intron_variant	MODIFIER	COL15A1	474778	transcript	XM_022425646.1	protein_coding	29	c.3130+351C>T		-1	-1	-1	-1	-1	-1	0
11	56114210	C	T	PASS	intron_variant	MODIFIER	COL15A1	474778	transcript	XM_005626864.3	protein_coding	30	c.2917+351C>T		-1	-1	-1	-1	-1	-1	0
11	56114210	C	T	PASS	intron_variant	MODIFIER	COL15A1	474778	transcript	XM_005626865.3	protein_coding	29	c.2875+351C>T		-1	-1	-1	-1	-1	-1	0
11	56588799	T	A	GATKstd	intron_variant	MODIFIER	LOC111097952	111097952	transcript	XR_002631185.1	pseudogene	1	n.104+5783A>T		-1	-1	-1	-1	-1	-1	0
11	58101009	C	T	PASS	upstream_gene_variant	MODIFIER	LOC481634	481634	transcript	XM_005626871.3	protein_coding	-1	c.-10413G>A		-1	-1	-1	-1	-1	-1	3494
11	58101009	C	T	PASS	upstream_gene_variant	MODIFIER	LOC481634	481634	transcript	XM_005626873.3	protein_coding	-1	c.-10413G>A		-1	-1	-1	-1	-1	-1	3491
11	58101009	C	T	PASS	upstream_gene_variant	MODIFIER	LOC481634	481634	transcript	XM_014117885.2	protein_coding	-1	c.-10413G>A		-1	-1	-1	-1	-1	-1	3487
11	58101009	C	T	PASS	downstream_gene_variant	MODIFIER	LOC481635	481635	transcript	XM_005626870.3	protein_coding	-1	c.*1583G>A		-1	-1	-1	-1	-1	-1	1048
11	58101009	C	T	PASS	downstream_gene_variant	MODIFIER	LOC481635	481635	transcript	XM_538757.6	protein_coding	-1	c.*1583G>A		-1	-1	-1	-1	-1	-1	1048
11	58101009	C	T	PASS	intron_variant	MODIFIER	LOC481634	481634	transcript	XM_538756.5	protein_coding	1	c.-38+2099G>A		-1	-1	-1	-1	-1	-1	0
11	58218782	G	A	PASS	upstream_gene_variant	MODIFIER	TMEM246	481636	transcript	XM_005626876.3	protein_coding	-1	c.-17520C>T		-1	-1	-1	-1	-1	-1	6
11	58218782	G	A	PASS	upstream_gene_variant	MODIFIER	TMEM246	481636	transcript	XM_005626878.3	protein_coding	-1	c.-17520C>T		-1	-1	-1	-1	-1	-1	1555
11	58218782	G	A	PASS	upstream_gene_variant	MODIFIER	TMEM246	481636	transcript	XM_005626877.3	protein_coding	-1	c.-17520C>T		-1	-1	-1	-1	-1	-1	1136
11	58218782	G	A	PASS	upstream_gene_variant	MODIFIER	TMEM246	481636	transcript	XM_005626879.3	protein_coding	-1	c.-17520C>T		-1	-1	-1	-1	-1	-1	429
11	58218782	G	A	PASS	intergenic_region	MODIFIER	TMEM246-RNF20	481636-474788	intergenic_region	481636-474788		-1	n.58218782G>A		-1	-1	-1	-1	-1	-1	0
11	58347727	C	T	GATKstd	downstream_gene_variant	MODIFIER	LOC111098110	111098110	transcript	XR_002631632.1	pseudogene	-1	n.*2234C>T		-1	-1	-1	-1	-1	-1	2234
11	58347727	C	T	GATKstd	intron_variant	MODIFIER	GRIN3A	474789	transcript	XM_005626883.3	protein_coding	3	c.2352+10995G>A		-1	-1	-1	-1	-1	-1	0
11	58347727	C	T	GATKstd	intron_variant	MODIFIER	GRIN3A	474789	transcript	XM_532019.6	protein_coding	3	c.2352+10995G>A		-1	-1	-1	-1	-1	-1	0
11	60831197	A	T	PASS	intron_variant	MODIFIER	ABCA1	481651	transcript	XM_022425668.1	protein_coding	6	c.723+5072T>A		-1	-1	-1	-1	-1	-1	0
11	60831197	A	T	PASS	intron_variant	MODIFIER	ABCA1	481651	transcript	XM_014117893.2	protein_coding	6	c.723+5072T>A		-1	-1	-1	-1	-1	-1	0
11	60831197	A	T	PASS	intron_variant	MODIFIER	ABCA1	481651	transcript	XM_014117894.2	protein_coding	6	c.720+5072T>A		-1	-1	-1	-1	-1	-1	0
11	60831197	A	T	PASS	intron_variant	MODIFIER	ABCA1	481651	transcript	XM_022425669.1	protein_coding	6	c.720+5072T>A		-1	-1	-1	-1	-1	-1	0
11	60831197	A	T	PASS	intron_variant	MODIFIER	ABCA1	481651	transcript	XM_022425670.1	protein_coding	6	c.723+5072T>A		-1	-1	-1	-1	-1	-1	0
11	63321373	G	A	PASS	intergenic_region	MODIFIER	LOC111098122-LOC102152238	111098122-102152238	intergenic_region	111098122-102152238		-1	n.63321373G>A		-1	-1	-1	-1	-1	-1	0
11	63942100	CCA	C	PASS	intergenic_region	MODIFIER	LOC102152291-LOC106559526	102152291-106559526	intergenic_region	102152291-106559526		-1	n.63942101_63942102delCA		-1	-1	-1	-1	-1	-1	0
11	64434021	T	C	PASS	intron_variant	MODIFIER	EPB41L4B	474797	transcript	XM_022425026.1	protein_coding	1	c.141+4956A>G		-1	-1	-1	-1	-1	-1	0	WARNING_TRANSCRIPT_NO_START_CODON
11	64769253	G	C	GATKstd	intergenic_region	MODIFIER	LOC111098129-LOC100683840	111098129-100683840	intergenic_region	111098129-100683840		-1	n.64769253G>C		-1	-1	-1	-1	-1	-1	0
11	67014159	G	T	PASS	intergenic_region	MODIFIER	HSDL2-KIAA1958	474804-481669	intergenic_region	474804-481669		-1	n.67014159G>T		-1	-1	-1	-1	-1	-1	0
11	68025222	TG	T	PASS	intergenic_region	MODIFIER	LOC111097887-LOC100688329	111097887-100688329	intergenic_region	111097887-100688329		-1	n.68025223delG		-1	-1	-1	-1	-1	-1	0
11	68604123	G	A	PASS	upstream_gene_variant	MODIFIER	AKNA	481687	transcript	XM_014117950.2	protein_coding	-1	c.-5679C>T		-1	-1	-1	-1	-1	-1	3399
11	68604123	G	A	PASS	intergenic_region	MODIFIER	AKNA-WHRN	481687-612588	intergenic_region	481687-612588		-1	n.68604123G>A		-1	-1	-1	-1	-1	-1	0
11	68827976	C	T	PASS	downstream_gene_variant	MODIFIER	LOC106559509	106559509	transcript	XR_001317342.2	pseudogene	-1	n.*3163C>T		-1	-1	-1	-1	-1	-1	3163
11	68827976	C	T	PASS	intron_variant	MODIFIER	LOC106559509	106559509	transcript	XR_002631109.1	pseudogene	3	n.1130-1669C>T		-1	-1	-1	-1	-1	-1	0
11	68827976	C	T	PASS	intron_variant	MODIFIER	LOC106559509	106559509	transcript	XR_002631104.1	pseudogene	3	n.1135+2544C>T		-1	-1	-1	-1	-1	-1	0
11	68827976	C	T	PASS	intron_variant	MODIFIER	LOC106559509	106559509	transcript	XR_002631105.1	pseudogene	3	n.1133+2544C>T		-1	-1	-1	-1	-1	-1	0
11	68827976	C	T	PASS	intron_variant	MODIFIER	LOC106559509	106559509	transcript	XR_002631106.1	pseudogene	3	n.1132+2544C>T		-1	-1	-1	-1	-1	-1	0
11	68827976	C	T	PASS	intron_variant	MODIFIER	LOC106559509	106559509	transcript	XR_002631110.1	pseudogene	3	n.1130-716C>T		-1	-1	-1	-1	-1	-1	0
11	68827976	C	T	PASS	intron_variant	MODIFIER	LOC106559509	106559509	transcript	XR_002631108.1	pseudogene	3	n.1129+2544C>T		-1	-1	-1	-1	-1	-1	0
11	68827976	C	T	PASS	non_coding_transcript_exon_variant	MODIFIER	LOC106559509	106559509	transcript	XR_002631107.1	pseudogene	4	n.1326C>T		-1	-1	-1	-1	-1	-1	0
11	71002236	G	A	PASS	intergenic_region	MODIFIER	ASTN2-TLR4	481693-403417	intergenic_region	481693-403417		-1	n.71002236G>A		-1	-1	-1	-1	-1	-1	0
11	72471217	C	T	PASS	intergenic_region	MODIFIER	LOC102152863-BRINP1	102152863-481694	intergenic_region	102152863-481694		-1	n.72471217C>T		-1	-1	-1	-1	-1	-1	0
11	73970785	C	T	PASS	intron_variant	MODIFIER	C5	474816	transcript	XM_022425033.1	protein_coding	30	c.3918+1137G>A		-1	-1	-1	-1	-1	-1	0
11	74063988	G	C	GATKstd	intergenic_region	MODIFIER	LOC111097899-CNTRL	111097899-474817	intergenic_region	111097899-474817		-1	n.74063988G>C		-1	-1	-1	-1	-1	-1	0
11	74186618	C	T	GATKstd	non_coding_transcript_exon_variant	MODIFIER	LOC111090000	111090000	transcript	XR_002631132.1	pseudogene	2	n.2253C>T		-1	-1	-1	-1	-1	-1	0
11	74186618	C	T	GATKstd	non_coding_transcript_exon_variant	MODIFIER	LOC111090000	111090000	transcript	XR_002631131.1	pseudogene	2	n.2225C>T		-1	-1	-1	-1	-1	-1	0
11	74186618	C	T	GATKstd	non_coding_transcript_exon_variant	MODIFIER	LOC111090000	111090000	transcript	XR_002631133.1	pseudogene	2	n.2132C>T		-1	-1	-1	-1	-1	-1	0
11	74186618	C	T	GATKstd	non_coding_transcript_exon_variant	MODIFIER	LOC111090000	111090000	transcript	XR_002631134.1	pseudogene	3	n.1737C>T		-1	-1	-1	-1	-1	-1	0
11	74186618	C	T	GATKstd	non_coding_transcript_exon_variant	MODIFIER	LOC111090000	111090000	transcript	XR_002631135.1	pseudogene	2	n.2225C>T		-1	-1	-1	-1	-1	-1	0
11	74223120	C	T	GATKstd	intron_variant	MODIFIER	LOC102154209	102154209	transcript	XM_022425011.1	protein_coding	1	c.9+10008C>T		-1	-1	-1	-1	-1	-1	0
11	74223120	C	T	GATKstd	intron_variant	MODIFIER	LOC102154209	102154209	transcript	XM_022425012.1	protein_coding	1	c.9+10008C>T		-1	-1	-1	-1	-1	-1	0
11	74326773	AG	A	PASS	intron_variant	MODIFIER	LOC100682797	100682797	transcript	XM_005626970.2	protein_coding	4	c.159-282delC		-1	-1	-1	-1	-1	-1	0
11	74326773	AG	A	PASS	intron_variant	MODIFIER	LOC100682797	100682797	transcript	XM_014118006.2	protein_coding	4	c.159-282delC		-1	-1	-1	-1	-1	-1	0
11	74326773	AG	A	PASS	intron_variant	MODIFIER	LOC100682797	100682797	transcript	XM_022425013.1	protein_coding	3	c.123-282delC		-1	-1	-1	-1	-1	-1	0
11	74327706	C	G	PASS	intron_variant	MODIFIER	LOC100682797	100682797	transcript	XM_005626970.2	protein_coding	4	c.159-1214G>C		-1	-1	-1	-1	-1	-1	0
11	74327706	C	G	PASS	intron_variant	MODIFIER	LOC100682797	100682797	transcript	XM_014118006.2	protein_coding	4	c.159-1214G>C		-1	-1	-1	-1	-1	-1	0
11	74327706	C	G	PASS	intron_variant	MODIFIER	LOC100682797	100682797	transcript	XM_022425013.1	protein_coding	3	c.123-1214G>C		-1	-1	-1	-1	-1	-1	0
12	5811564	G	GA	PASS	downstream_gene_variant	MODIFIER	CPNE5	481768	transcript	XM_014118400.2	protein_coding	-1	c.*2373_*2374insT		-1	-1	-1	-1	-1	-1	895
12	5811564	G	GA	PASS	downstream_gene_variant	MODIFIER	CPNE5	481768	transcript	XM_022425986.1	protein_coding	-1	c.*2373_*2374insT		-1	-1	-1	-1	-1	-1	895
12	5811564	G	GA	PASS	downstream_gene_variant	MODIFIER	CPNE5	481768	transcript	XM_538889.6	protein_coding	-1	c.*2373_*2374insT		-1	-1	-1	-1	-1	-1	2373
12	5811564	G	GA	PASS	intergenic_region	MODIFIER	RAB44-CPNE5	481767-481768	intergenic_region	481767-481768		-1	n.5811564_5811565insA		-1	-1	-1	-1	-1	-1	0
12	6050987	C	CTCTCCAGGCAAA	PASS	upstream_gene_variant	MODIFIER	MTCH1	608507	transcript	XM_022425990.1	protein_coding	-1	c.-3194_-3193insTTTGCCTGGAGA		-1	-1	-1	-1	-1	-1	3107
12	6050987	C	CTCTCCAGGCAAA	PASS	upstream_gene_variant	MODIFIER	MTCH1	608507	transcript	XM_014118405.2	protein_coding	-1	c.-3194_-3193insTTTGCCTGGAGA		-1	-1	-1	-1	-1	-1	3107
12	6050987	C	CTCTCCAGGCAAA	PASS	intergenic_region	MODIFIER	MTCH1-FGD2	608507-481771	intergenic_region	608507-481771		-1	n.6050987_6050988insTCTCCAGGCAAA		-1	-1	-1	-1	-1	-1	0
12	20298657	T	G	GATKstd	5_prime_UTR_variant	MODIFIER	LOC102156452	102156452	transcript	XM_022426152.1	protein_coding	1	c.-88T>G		-1	-1	-1	-1	-1	-1	88
12	20298657	T	G	GATKstd	5_prime_UTR_variant	MODIFIER	LOC102156452	102156452	transcript	XM_005627770.3	protein_coding	1	c.-88T>G		-1	-1	-1	-1	-1	-1	88
12	20298657	T	G	GATKstd	downstream_gene_variant	MODIFIER	LOC106559541	106559541	transcript	XR_002631950.1	pseudogene	-1	n.*256T>G		-1	-1	-1	-1	-1	-1	256
12	20298657	T	G	GATKstd	downstream_gene_variant	MODIFIER	LOC106559541	106559541	transcript	XR_001317378.2	pseudogene	-1	n.*256T>G		-1	-1	-1	-1	-1	-1	256
12	28183742	G	A	PASS	intron_variant	MODIFIER	EYS	610772	transcript	XM_848323.5	protein_coding	16	c.3031+549C>T		-1	-1	-1	-1	-1	-1	0
12	28412800	G	A	PASS	intron_variant	MODIFIER	EYS	610772	transcript	XM_848323.5	protein_coding	9	c.2063-87882C>T		-1	-1	-1	-1	-1	-1	0
12	28736317	G	A	PASS	intergenic_region	MODIFIER	EYS-LOC100688886	610772-100688886	intergenic_region	610772-100688886		-1	n.28736317G>A		-1	-1	-1	-1	-1	-1	0
12	29023114	T	C	GATKstd	intergenic_region	MODIFIER	LOC100688886-LOC111098303	100688886-111098303	intergenic_region	100688886-111098303		-1	n.29023114T>C		-1	-1	-1	-1	-1	-1	0
12	31930129	C	T	GATKstd	intron_variant	MODIFIER	ADGRB3	481870	transcript	XM_538991.6	protein_coding	20	c.2817+32529C>T		-1	-1	-1	-1	-1	-1	0
12	31930129	C	T	GATKstd	intron_variant	MODIFIER	ADGRB3	481870	transcript	XM_861971.5	protein_coding	19	c.2817+32529C>T		-1	-1	-1	-1	-1	-1	0
12	31930129	C	T	GATKstd	intron_variant	MODIFIER	ADGRB3	481870	transcript	XM_005627521.3	protein_coding	20	c.2817+32529C>T		-1	-1	-1	-1	-1	-1	0
12	31930129	C	T	GATKstd	intron_variant	MODIFIER	ADGRB3	481870	transcript	XM_014118101.2	protein_coding	20	c.2817+32529C>T		-1	-1	-1	-1	-1	-1	0
12	32608260	A	C	PASS	intron_variant	MODIFIER	COL19A1	481872	transcript	XM_005627522.3	protein_coding	15	c.1225-9973A>C		-1	-1	-1	-1	-1	-1	0
12	32608260	A	C	PASS	intron_variant	MODIFIER	COL19A1	481872	transcript	XM_022426186.1	protein_coding	15	c.1225-9973A>C		-1	-1	-1	-1	-1	-1	0
12	32792261	GATC	G	PASS	intron_variant	MODIFIER	COL9A1	481873	transcript	XM_022426187.1	protein_coding	28	c.1867-3262_1867-3260delGAT		-1	-1	-1	-1	-1	-1	0
12	32962020	C	A	GATKstd	intron_variant	MODIFIER	FAM135A	474960	transcript	XM_014118105.2	protein_coding	5	c.157+9456C>A		-1	-1	-1	-1	-1	-1	0
12	32962020	C	A	GATKstd	intron_variant	MODIFIER	FAM135A	474960	transcript	XM_005627529.3	protein_coding	5	c.157+9456C>A		-1	-1	-1	-1	-1	-1	0
12	32962020	C	A	GATKstd	intron_variant	MODIFIER	FAM135A	474960	transcript	XM_848166.5	protein_coding	5	c.157+9456C>A		-1	-1	-1	-1	-1	-1	0
12	32962020	C	A	GATKstd	intron_variant	MODIFIER	FAM135A	474960	transcript	XM_862044.5	protein_coding	5	c.157+9456C>A		-1	-1	-1	-1	-1	-1	0
12	32962020	C	A	GATKstd	intron_variant	MODIFIER	FAM135A	474960	transcript	XM_022426188.1	protein_coding	5	c.157+9456C>A		-1	-1	-1	-1	-1	-1	0
12	32962020	C	A	GATKstd	intron_variant	MODIFIER	FAM135A	474960	transcript	XM_022426189.1	protein_coding	4	c.23-12952C>A		-1	-1	-1	-1	-1	-1	0
12	32962020	C	A	GATKstd	intron_variant	MODIFIER	FAM135A	474960	transcript	XM_014118108.2	protein_coding	4	c.157+9456C>A		-1	-1	-1	-1	-1	-1	0
12	33394674	C	T	PASS	intron_variant	MODIFIER	B3GAT2	481875	transcript	NM_001013419.1	protein_coding	1	c.609+5234G>A		-1	-1	-1	-1	-1	-1	0
12	38198921	TGTGTTC	T	PASS	intergenic_region	MODIFIER	LOC100685005-LOC100685246	100685005-100685246	intergenic_region	100685005-100685246		-1	n.38198922_38198927delGTGTTC		-1	-1	-1	-1	-1	-1	0
12	40795710	C	A	GATKstd	intron_variant	MODIFIER	LOC111098331	111098331	transcript	XR_002632029.1	pseudogene	4	n.663+7926G>T		-1	-1	-1	-1	-1	-1	0
12	40795710	C	A	GATKstd	intron_variant	MODIFIER	LOC111098331	111098331	transcript	XR_002632030.1	pseudogene	3	n.609+7926G>T		-1	-1	-1	-1	-1	-1	0
12	61743440	C	T	GATKstd	intergenic_region	MODIFIER	LOC100683149-LOC106559583	100683149-106559583	intergenic_region	100683149-106559583		-1	n.61743440C>T		-1	-1	-1	-1	-1	-1	0
12	71687707	G	A	PASS	intron_variant	MODIFIER	FRK	481970	transcript	XM_539091.5	protein_coding	2	c.479-10549C>T		-1	-1	-1	-1	-1	-1	0
13	10448987	CGTT	C	PASS	conservative_inframe_deletion	MODERATE	KCNV1	482009	transcript	XM_005627879.2	protein_coding	1	c.301_303delAAC	p.Asn101del	382	5024	301	1509	101	502	0
13	10456810	A	G	PASS	intergenic_region	MODIFIER	KCNV1-LOC100855601	482009-100855601	intergenic_region	482009-100855601		-1	n.10456810A>G		-1	-1	-1	-1	-1	-1	0
13	10533141	ATTAAT	A	PASS	intergenic_region	MODIFIER	KCNV1-LOC100855601	482009-100855601	intergenic_region	482009-100855601		-1	n.10533142_10533146delTTAAT		-1	-1	-1	-1	-1	-1	0
13	12034545	C	T	PASS	intergenic_region	MODIFIER	LOC102156107-LOC106559613	102156107-106559613	intergenic_region	102156107-106559613		-1	n.12034545C>T		-1	-1	-1	-1	-1	-1	0
13	12697591	T	C	PASS	intron_variant	MODIFIER	CSMD3	482016	transcript	XM_844967.5	protein_coding	25	c.4235-1474A>G		-1	-1	-1	-1	-1	-1	0
13	12697591	T	C	PASS	intron_variant	MODIFIER	CSMD3	482016	transcript	XM_014118587.2	protein_coding	24	c.3923-1474A>G		-1	-1	-1	-1	-1	-1	0
13	12697591	T	C	PASS	intron_variant	MODIFIER	CSMD3	482016	transcript	XM_022426663.1	protein_coding	23	c.3845-1474A>G		-1	-1	-1	-1	-1	-1	0
13	12697591	T	C	PASS	intron_variant	MODIFIER	CSMD3	482016	transcript	XM_014118585.2	protein_coding	25	c.4235-1474A>G		-1	-1	-1	-1	-1	-1	0
13	12766635	A	T	PASS	intron_variant	MODIFIER	CSMD3	482016	transcript	XM_844967.5	protein_coding	22	c.3715+845T>A		-1	-1	-1	-1	-1	-1	0
13	12766635	A	T	PASS	intron_variant	MODIFIER	CSMD3	482016	transcript	XM_014118587.2	protein_coding	21	c.3403+845T>A		-1	-1	-1	-1	-1	-1	0
13	12766635	A	T	PASS	intron_variant	MODIFIER	CSMD3	482016	transcript	XM_022426663.1	protein_coding	20	c.3325+845T>A		-1	-1	-1	-1	-1	-1	0
13	12766635	A	T	PASS	intron_variant	MODIFIER	CSMD3	482016	transcript	XM_014118585.2	protein_coding	22	c.3715+845T>A		-1	-1	-1	-1	-1	-1	0
13	13229870	A	T	PASS	intron_variant	MODIFIER	CSMD3	482016	transcript	XM_844967.5	protein_coding	5	c.917+1780T>A		-1	-1	-1	-1	-1	-1	0
13	13229870	A	T	PASS	intron_variant	MODIFIER	CSMD3	482016	transcript	XM_014118587.2	protein_coding	5	c.917+1780T>A		-1	-1	-1	-1	-1	-1	0
13	13229870	A	T	PASS	intron_variant	MODIFIER	CSMD3	482016	transcript	XM_022426663.1	protein_coding	5	c.917+1780T>A		-1	-1	-1	-1	-1	-1	0
13	13229870	A	T	PASS	intron_variant	MODIFIER	CSMD3	482016	transcript	XM_014118585.2	protein_coding	5	c.917+1780T>A		-1	-1	-1	-1	-1	-1	0
13	13375359	AAGC	A	PASS	intron_variant	MODIFIER	CSMD3	482016	transcript	XM_844967.5	protein_coding	3	c.514+22585_514+22587delGCT		-1	-1	-1	-1	-1	-1	0
13	13375359	AAGC	A	PASS	intron_variant	MODIFIER	CSMD3	482016	transcript	XM_014118587.2	protein_coding	3	c.514+22585_514+22587delGCT		-1	-1	-1	-1	-1	-1	0
13	13375359	AAGC	A	PASS	intron_variant	MODIFIER	CSMD3	482016	transcript	XM_022426663.1	protein_coding	3	c.514+22585_514+22587delGCT		-1	-1	-1	-1	-1	-1	0
13	13375359	AAGC	A	PASS	intron_variant	MODIFIER	CSMD3	482016	transcript	XM_014118585.2	protein_coding	3	c.514+22585_514+22587delGCT		-1	-1	-1	-1	-1	-1	0
13	13905993	A	G	GATKstd	intergenic_region	MODIFIER	LOC100686713-LOC111098438	100686713-111098438	intergenic_region	100686713-111098438		-1	n.13905993A>G		-1	-1	-1	-1	-1	-1	0
13	14134874	T	A	PASS	intergenic_region	MODIFIER	LOC106559611-LOC100686788	106559611-100686788	intergenic_region	106559611-100686788		-1	n.14134874T>A		-1	-1	-1	-1	-1	-1	0
13	15814042	C	G	PASS	intergenic_region	MODIFIER	LOC111098439-LOC111098531	111098439-111098531	intergenic_region	111098439-111098531		-1	n.15814042C>G		-1	-1	-1	-1	-1	-1	0
13	24232235	A	T	PASS	non_coding_transcript_exon_variant	MODIFIER	LOC111098550	111098550	transcript	XR_002632443.1	pseudogene	3	n.2051A>T		-1	-1	-1	-1	-1	-1	0
13	24290491	T	A	PASS	intergenic_region	MODIFIER	LOC111098550-LOC102151649	111098550-102151649	intergenic_region	111098550-102151649		-1	n.24290491T>A		-1	-1	-1	-1	-1	-1	0
13	24799315	G	C	PASS	intergenic_region	MODIFIER	LOC111098551-LOC102151705	111098551-102151705	intergenic_region	111098551-102151705		-1	n.24799315G>C		-1	-1	-1	-1	-1	-1	0
13	25012173	G	A	PASS	intergenic_region	MODIFIER	LOC111098551-LOC102151705	111098551-102151705	intergenic_region	111098551-102151705		-1	n.25012173G>A		-1	-1	-1	-1	-1	-1	0
13	25406066	C	T	GATKstd	intron_variant	MODIFIER	LOC102151812	102151812	transcript	XM_014118626.2	protein_coding	3	c.33+3545C>T		-1	-1	-1	-1	-1	-1	0
13	25406066	C	T	GATKstd	intron_variant	MODIFIER	LOC102151812	102151812	transcript	XM_022426702.1	protein_coding	3	c.33+3545C>T		-1	-1	-1	-1	-1	-1	0
13	25406066	C	T	GATKstd	intron_variant	MODIFIER	LOC102151812	102151812	transcript	XR_002632456.1	pseudogene	4	n.855+3545C>T		-1	-1	-1	-1	-1	-1	0
13	25406066	C	T	GATKstd	intron_variant	MODIFIER	LOC102151812	102151812	transcript	XR_002632457.1	pseudogene	7	n.1524+3545C>T		-1	-1	-1	-1	-1	-1	0
13	25406066	C	T	GATKstd	intron_variant	MODIFIER	LOC102151812	102151812	transcript	XR_002632458.1	pseudogene	6	n.1379+3545C>T		-1	-1	-1	-1	-1	-1	0
13	25406066	C	T	GATKstd	intron_variant	MODIFIER	LOC102151812	102151812	transcript	XR_002632459.1	pseudogene	6	n.1142+3545C>T		-1	-1	-1	-1	-1	-1	0
13	25406066	C	T	GATKstd	intron_variant	MODIFIER	LOC102151812	102151812	transcript	XR_002632465.1	pseudogene	5	n.890+3545C>T		-1	-1	-1	-1	-1	-1	0
13	25406066	C	T	GATKstd	intron_variant	MODIFIER	LOC102151812	102151812	transcript	XR_002632466.1	pseudogene	4	n.748+3545C>T		-1	-1	-1	-1	-1	-1	0
13	25406066	C	T	GATKstd	intron_variant	MODIFIER	LOC102151812	102151812	transcript	XR_002632472.1	pseudogene	3	n.603+3545C>T		-1	-1	-1	-1	-1	-1	0
13	25406066	C	T	GATKstd	intron_variant	MODIFIER	LOC102151812	102151812	transcript	XR_002632470.1	pseudogene	3	n.603+3545C>T		-1	-1	-1	-1	-1	-1	0
13	25406066	C	T	GATKstd	intron_variant	MODIFIER	LOC102151812	102151812	transcript	XR_002632469.1	pseudogene	3	n.603+3545C>T		-1	-1	-1	-1	-1	-1	0
13	25406066	C	T	GATKstd	intron_variant	MODIFIER	LOC102151812	102151812	transcript	XR_001317540.2	pseudogene	3	n.603+3545C>T		-1	-1	-1	-1	-1	-1	0
13	25406066	C	T	GATKstd	intron_variant	MODIFIER	LOC102151812	102151812	transcript	XR_002632468.1	pseudogene	3	n.603+3545C>T		-1	-1	-1	-1	-1	-1	0
13	25406066	C	T	GATKstd	intron_variant	MODIFIER	LOC102151812	102151812	transcript	XR_002632471.1	pseudogene	3	n.603+3545C>T		-1	-1	-1	-1	-1	-1	0
13	25406066	C	T	GATKstd	intron_variant	MODIFIER	LOC102151812	102151812	transcript	XR_001317541.2	pseudogene	3	n.602+3545C>T		-1	-1	-1	-1	-1	-1	0
13	25406066	C	T	GATKstd	intron_variant	MODIFIER	LOC102151812	102151812	transcript	XR_001317535.2	pseudogene	3	n.602+3545C>T		-1	-1	-1	-1	-1	-1	0
13	25406066	C	T	GATKstd	intron_variant	MODIFIER	LOC102151812	102151812	transcript	XR_001317521.2	pseudogene	3	n.602+3545C>T		-1	-1	-1	-1	-1	-1	0
13	25406066	C	T	GATKstd	intron_variant	MODIFIER	LOC102151812	102151812	transcript	XR_001317531.2	pseudogene	3	n.602+3545C>T		-1	-1	-1	-1	-1	-1	0
13	25406066	C	T	GATKstd	intron_variant	MODIFIER	LOC102151812	102151812	transcript	XR_001317539.2	pseudogene	3	n.602+3545C>T		-1	-1	-1	-1	-1	-1	0
13	25406066	C	T	GATKstd	intron_variant	MODIFIER	LOC102151812	102151812	transcript	XR_002632453.1	pseudogene	3	n.602+3545C>T		-1	-1	-1	-1	-1	-1	0
13	25406066	C	T	GATKstd	intron_variant	MODIFIER	LOC102151812	102151812	transcript	XR_002632455.1	pseudogene	3	n.602+3545C>T		-1	-1	-1	-1	-1	-1	0
13	25406066	C	T	GATKstd	intron_variant	MODIFIER	LOC102151812	102151812	transcript	XR_002632460.1	pseudogene	3	n.602+3545C>T		-1	-1	-1	-1	-1	-1	0
13	25406066	C	T	GATKstd	intron_variant	MODIFIER	LOC102151812	102151812	transcript	XR_001317537.2	pseudogene	3	n.602+3545C>T		-1	-1	-1	-1	-1	-1	0
13	25406066	C	T	GATKstd	intron_variant	MODIFIER	LOC102151812	102151812	transcript	XR_001317536.2	pseudogene	3	n.601+3545C>T		-1	-1	-1	-1	-1	-1	0
13	25406066	C	T	GATKstd	intron_variant	MODIFIER	LOC102151812	102151812	transcript	XR_001317520.2	pseudogene	3	n.601+3545C>T		-1	-1	-1	-1	-1	-1	0
13	25406066	C	T	GATKstd	intron_variant	MODIFIER	LOC102151812	102151812	transcript	XR_001317530.2	pseudogene	3	n.601+3545C>T		-1	-1	-1	-1	-1	-1	0
13	25406066	C	T	GATKstd	intron_variant	MODIFIER	LOC102151812	102151812	transcript	XM_022426703.1	protein_coding	3	c.33+3545C>T		-1	-1	-1	-1	-1	-1	0
13	25406066	C	T	GATKstd	intron_variant	MODIFIER	LOC102151812	102151812	transcript	XR_002632454.1	pseudogene	3	n.1524+3545C>T		-1	-1	-1	-1	-1	-1	0
13	25406066	C	T	GATKstd	intron_variant	MODIFIER	LOC102151812	102151812	transcript	XM_014118629.2	protein_coding	2	c.33+3545C>T		-1	-1	-1	-1	-1	-1	0
13	25406066	C	T	GATKstd	intron_variant	MODIFIER	LOC102151812	102151812	transcript	XM_014118628.2	protein_coding	2	c.33+3545C>T		-1	-1	-1	-1	-1	-1	0
13	25406066	C	T	GATKstd	intron_variant	MODIFIER	LOC102151812	102151812	transcript	XR_002632461.1	pseudogene	6	n.1430+3545C>T		-1	-1	-1	-1	-1	-1	0
13	25406066	C	T	GATKstd	intron_variant	MODIFIER	LOC102151812	102151812	transcript	XR_002632462.1	pseudogene	5	n.1270+3545C>T		-1	-1	-1	-1	-1	-1	0
13	25406066	C	T	GATKstd	intron_variant	MODIFIER	LOC102151812	102151812	transcript	XR_002632464.1	pseudogene	3	n.606+3545C>T		-1	-1	-1	-1	-1	-1	0
13	25406066	C	T	GATKstd	intron_variant	MODIFIER	LOC102151812	102151812	transcript	XR_002632463.1	pseudogene	6	n.1182+3545C>T		-1	-1	-1	-1	-1	-1	0
13	25406066	C	T	GATKstd	intron_variant	MODIFIER	LOC102151812	102151812	transcript	XR_002632467.1	pseudogene	2	n.421+3545C>T		-1	-1	-1	-1	-1	-1	0
13	25406066	C	T	GATKstd	intron_variant	MODIFIER	LOC102151812	102151812	transcript	XM_022426704.1	protein_coding	2	c.33+3545C>T		-1	-1	-1	-1	-1	-1	0
13	26986020	TGGGTGGCCA	T	PASS	intron_variant	MODIFIER	FAM49B	482041	transcript	XM_014118633.2	protein_coding	3	c.-11+7583_-11+7591delTGGCCACCC		-1	-1	-1	-1	-1	-1	0
13	26986020	TGGGTGGCCA	T	PASS	intron_variant	MODIFIER	LOC102152396	102152396	transcript	XR_002632477.1	pseudogene	1	n.3393+2172_3393+2180delGGGTGGCCA		-1	-1	-1	-1	-1	-1	0
13	26986020	TGGGTGGCCA	T	PASS	intron_variant	MODIFIER	FAM49B	482041	transcript	XM_022426707.1	protein_coding	1	c.-366+7583_-366+7591delTGGCCACCC		-1	-1	-1	-1	-1	-1	0
13	26986020	TGGGTGGCCA	T	PASS	intron_variant	MODIFIER	FAM49B	482041	transcript	XM_022426708.1	protein_coding	3	c.-94+7583_-94+7591delTGGCCACCC		-1	-1	-1	-1	-1	-1	0
13	26986020	TGGGTGGCCA	T	PASS	intron_variant	MODIFIER	FAM49B	482041	transcript	XM_022426709.1	protein_coding	3	c.-11+7583_-11+7591delTGGCCACCC		-1	-1	-1	-1	-1	-1	0
13	26986020	TGGGTGGCCA	T	PASS	intron_variant	MODIFIER	LOC102152396	102152396	transcript	XR_293865.3	pseudogene	1	n.3387+2172_3387+2180delGGGTGGCCA		-1	-1	-1	-1	-1	-1	0
13	28624969	G	A	PASS	intron_variant	MODIFIER	EFR3A	475102	transcript	XM_532333.6	protein_coding	7	c.777-2705G>A		-1	-1	-1	-1	-1	-1	0
13	28624969	G	A	PASS	intron_variant	MODIFIER	EFR3A	475102	transcript	XR_293868.3	pseudogene	7	n.991-2705G>A		-1	-1	-1	-1	-1	-1	0
13	28624969	G	A	PASS	intron_variant	MODIFIER	EFR3A	475102	transcript	XM_022426713.1	protein_coding	6	c.639-2705G>A		-1	-1	-1	-1	-1	-1	0
13	28624969	G	A	PASS	intron_variant	MODIFIER	EFR3A	475102	transcript	XM_005627942.3	protein_coding	6	c.669-2705G>A		-1	-1	-1	-1	-1	-1	0
13	28624969	G	A	PASS	intron_variant	MODIFIER	EFR3A	475102	transcript	XM_022426712.1	protein_coding	6	c.669-2705G>A		-1	-1	-1	-1	-1	-1	0
13	30052804	A	AAGAG	PASS	intergenic_region	MODIFIER	LOC102153511-LOC102153580	102153511-102153580	intergenic_region	102153511-102153580		-1	n.30052804_30052805insAGAG		-1	-1	-1	-1	-1	-1	0
13	30647627	C	T	GATKstd	downstream_gene_variant	MODIFIER	ZFAT	482051	transcript	XM_022426727.1	protein_coding	-1	c.*3044G>A		-1	-1	-1	-1	-1	-1	2344
13	30647627	C	T	GATKstd	downstream_gene_variant	MODIFIER	ZFAT	482051	transcript	XM_022426729.1	protein_coding	-1	c.*3044G>A		-1	-1	-1	-1	-1	-1	2344
13	30647627	C	T	GATKstd	downstream_gene_variant	MODIFIER	ZFAT	482051	transcript	XM_005627979.3	protein_coding	-1	c.*3044G>A		-1	-1	-1	-1	-1	-1	2344
13	30647627	C	T	GATKstd	downstream_gene_variant	MODIFIER	ZFAT	482051	transcript	XM_005627985.3	protein_coding	-1	c.*3044G>A		-1	-1	-1	-1	-1	-1	2344
13	30647627	C	T	GATKstd	downstream_gene_variant	MODIFIER	ZFAT	482051	transcript	XM_005627983.3	protein_coding	-1	c.*3044G>A		-1	-1	-1	-1	-1	-1	2344
13	30647627	C	T	GATKstd	downstream_gene_variant	MODIFIER	ZFAT	482051	transcript	XM_005627982.3	protein_coding	-1	c.*3044G>A		-1	-1	-1	-1	-1	-1	2344
13	30647627	C	T	GATKstd	downstream_gene_variant	MODIFIER	ZFAT	482051	transcript	XM_022426728.1	protein_coding	-1	c.*3044G>A		-1	-1	-1	-1	-1	-1	2344
13	30647627	C	T	GATKstd	downstream_gene_variant	MODIFIER	ZFAT	482051	transcript	XM_005627984.3	protein_coding	-1	c.*3044G>A		-1	-1	-1	-1	-1	-1	2344
13	30647627	C	T	GATKstd	downstream_gene_variant	MODIFIER	ZFAT	482051	transcript	XM_005627980.3	protein_coding	-1	c.*3044G>A		-1	-1	-1	-1	-1	-1	2344
13	30647627	C	T	GATKstd	intergenic_region	MODIFIER	LOC102153623-ZFAT	102153623-482051	intergenic_region	102153623-482051		-1	n.30647627C>T		-1	-1	-1	-1	-1	-1	0
13	30698901	C	G	PASS	intron_variant	MODIFIER	ZFAT	482051	transcript	XM_022426727.1	protein_coding	12	c.3145-1354G>C		-1	-1	-1	-1	-1	-1	0
13	30698901	C	G	PASS	intron_variant	MODIFIER	ZFAT	482051	transcript	XM_022426729.1	protein_coding	11	c.2884-1354G>C		-1	-1	-1	-1	-1	-1	0
13	30698901	C	G	PASS	intron_variant	MODIFIER	ZFAT	482051	transcript	XM_005627979.3	protein_coding	11	c.3028-1354G>C		-1	-1	-1	-1	-1	-1	0
13	30698901	C	G	PASS	intron_variant	MODIFIER	ZFAT	482051	transcript	XM_005627985.3	protein_coding	11	c.2938-1354G>C		-1	-1	-1	-1	-1	-1	0
13	30698901	C	G	PASS	intron_variant	MODIFIER	ZFAT	482051	transcript	XM_005627983.3	protein_coding	11	c.2938-1354G>C		-1	-1	-1	-1	-1	-1	0
13	30698901	C	G	PASS	intron_variant	MODIFIER	ZFAT	482051	transcript	XM_005627982.3	protein_coding	11	c.2938-1354G>C		-1	-1	-1	-1	-1	-1	0
13	30698901	C	G	PASS	intron_variant	MODIFIER	ZFAT	482051	transcript	XM_022426728.1	protein_coding	12	c.3091-1354G>C		-1	-1	-1	-1	-1	-1	0
13	30698901	C	G	PASS	intron_variant	MODIFIER	ZFAT	482051	transcript	XM_005627984.3	protein_coding	11	c.2938-1354G>C		-1	-1	-1	-1	-1	-1	0
13	30698901	C	G	PASS	intron_variant	MODIFIER	ZFAT	482051	transcript	XM_005627980.3	protein_coding	11	c.2938-1354G>C		-1	-1	-1	-1	-1	-1	0
13	34882248	A	G	GATKstd	intron_variant	MODIFIER	TRAPPC9	482058	transcript	XM_022426747.1	protein_coding	16	c.2556+67303T>C		-1	-1	-1	-1	-1	-1	0
13	34882248	A	G	GATKstd	intron_variant	MODIFIER	TRAPPC9	482058	transcript	XM_005627991.2	protein_coding	15	c.2529+67303T>C		-1	-1	-1	-1	-1	-1	0
13	34882248	A	G	GATKstd	intron_variant	MODIFIER	TRAPPC9	482058	transcript	XM_539179.5	protein_coding	16	c.2556+67303T>C		-1	-1	-1	-1	-1	-1	0
13	34882248	A	G	GATKstd	intron_variant	MODIFIER	TRAPPC9	482058	transcript	XM_022426753.1	protein_coding	16	c.2556+67303T>C		-1	-1	-1	-1	-1	-1	0
13	34882248	A	G	GATKstd	intron_variant	MODIFIER	TRAPPC9	482058	transcript	XM_022426748.1	protein_coding	15	c.2529+67303T>C		-1	-1	-1	-1	-1	-1	0
13	34882248	A	G	GATKstd	intron_variant	MODIFIER	TRAPPC9	482058	transcript	XM_022426749.1	protein_coding	15	c.2412+67303T>C		-1	-1	-1	-1	-1	-1	0
13	34882248	A	G	GATKstd	intron_variant	MODIFIER	TRAPPC9	482058	transcript	XM_022426752.1	protein_coding	16	c.2556+67303T>C		-1	-1	-1	-1	-1	-1	0
13	34882248	A	G	GATKstd	intron_variant	MODIFIER	TRAPPC9	482058	transcript	XM_022426751.1	protein_coding	16	c.2556+67303T>C		-1	-1	-1	-1	-1	-1	0
13	34882248	A	G	GATKstd	intron_variant	MODIFIER	TRAPPC9	482058	transcript	XM_022426750.1	protein_coding	16	c.2556+67303T>C		-1	-1	-1	-1	-1	-1	0
13	34882259	A	G	GATKstd	intron_variant	MODIFIER	TRAPPC9	482058	transcript	XM_022426747.1	protein_coding	16	c.2556+67292T>C		-1	-1	-1	-1	-1	-1	0
13	34882259	A	G	GATKstd	intron_variant	MODIFIER	TRAPPC9	482058	transcript	XM_005627991.2	protein_coding	15	c.2529+67292T>C		-1	-1	-1	-1	-1	-1	0
13	34882259	A	G	GATKstd	intron_variant	MODIFIER	TRAPPC9	482058	transcript	XM_539179.5	protein_coding	16	c.2556+67292T>C		-1	-1	-1	-1	-1	-1	0
13	34882259	A	G	GATKstd	intron_variant	MODIFIER	TRAPPC9	482058	transcript	XM_022426753.1	protein_coding	16	c.2556+67292T>C		-1	-1	-1	-1	-1	-1	0
13	34882259	A	G	GATKstd	intron_variant	MODIFIER	TRAPPC9	482058	transcript	XM_022426748.1	protein_coding	15	c.2529+67292T>C		-1	-1	-1	-1	-1	-1	0
13	34882259	A	G	GATKstd	intron_variant	MODIFIER	TRAPPC9	482058	transcript	XM_022426749.1	protein_coding	15	c.2412+67292T>C		-1	-1	-1	-1	-1	-1	0
13	34882259	A	G	GATKstd	intron_variant	MODIFIER	TRAPPC9	482058	transcript	XM_022426752.1	protein_coding	16	c.2556+67292T>C		-1	-1	-1	-1	-1	-1	0
13	34882259	A	G	GATKstd	intron_variant	MODIFIER	TRAPPC9	482058	transcript	XM_022426751.1	protein_coding	16	c.2556+67292T>C		-1	-1	-1	-1	-1	-1	0
13	34882259	A	G	GATKstd	intron_variant	MODIFIER	TRAPPC9	482058	transcript	XM_022426750.1	protein_coding	16	c.2556+67292T>C		-1	-1	-1	-1	-1	-1	0
13	35629704	A	T	GATKstd	intergenic_region	MODIFIER	LOC106559645-DENND3	106559645-100688774	intergenic_region	106559645-100688774		-1	n.35629704A>T		-1	-1	-1	-1	-1	-1	0
13	37310882	C	T	GATKstd	downstream_gene_variant	MODIFIER	LOC111098424	111098424	transcript	XM_022426510.1	protein_coding	-1	c.*4722C>T		-1	-1	-1	-1	-1	-1	2261
13	37310882	C	T	GATKstd	intergenic_region	MODIFIER	LOC111098424-MAPK15	111098424-482080	intergenic_region	111098424-482080		-1	n.37310882C>T		-1	-1	-1	-1	-1	-1	0
13	37925214	T	C	GATKstd	missense_variant	MODERATE	GPT	609914	transcript	XM_022426516.1	protein_coding	3	c.506T>C	p.Ile169Thr	857	2008	506	1476	169	491	0
13	37925214	T	C	GATKstd	upstream_gene_variant	MODIFIER	MFSD3	482100	transcript	XM_539221.6	protein_coding	-1	c.-3782T>C		-1	-1	-1	-1	-1	-1	3676
13	37925214	T	C	GATKstd	downstream_gene_variant	MODIFIER	PPP1R16A	482099	transcript	XM_005628091.3	protein_coding	-1	c.*2564T>C		-1	-1	-1	-1	-1	-1	2504
13	37925214	T	C	GATKstd	downstream_gene_variant	MODIFIER	PPP1R16A	482099	transcript	XM_005628092.3	protein_coding	-1	c.*2564T>C		-1	-1	-1	-1	-1	-1	2504
13	37925214	T	C	GATKstd	downstream_gene_variant	MODIFIER	PPP1R16A	482099	transcript	XM_539220.5	protein_coding	-1	c.*2564T>C		-1	-1	-1	-1	-1	-1	2504
13	37925214	T	C	GATKstd	downstream_gene_variant	MODIFIER	PPP1R16A	482099	transcript	XM_005628093.2	protein_coding	-1	c.*2564T>C		-1	-1	-1	-1	-1	-1	2504
13	37925214	T	C	GATKstd	downstream_gene_variant	MODIFIER	PPP1R16A	482099	transcript	XM_005628095.2	protein_coding	-1	c.*2564T>C		-1	-1	-1	-1	-1	-1	2504
13	37925214	T	C	GATKstd	downstream_gene_variant	MODIFIER	PPP1R16A	482099	transcript	XM_022426889.1	protein_coding	-1	c.*2564T>C		-1	-1	-1	-1	-1	-1	2504
13	37925214	T	C	GATKstd	downstream_gene_variant	MODIFIER	PPP1R16A	482099	transcript	XM_005628096.3	protein_coding	-1	c.*2564T>C		-1	-1	-1	-1	-1	-1	2504
13	37925214	T	C	GATKstd	downstream_gene_variant	MODIFIER	PPP1R16A	482099	transcript	XM_014118834.2	protein_coding	-1	c.*2564T>C		-1	-1	-1	-1	-1	-1	2504
13	37951232	C	G	GATKstd	intron_variant	MODIFIER	ARHGAP39	482103	transcript	XM_022426518.1	protein_coding	8	c.2564-148G>C		-1	-1	-1	-1	-1	-1	0
13	38559138	C	T	PASS	intron_variant	MODIFIER	LIMCH1	475135	transcript	XM_022426925.1	protein_coding	3	c.264+23776C>T		-1	-1	-1	-1	-1	-1	0
13	38559138	C	T	PASS	intron_variant	MODIFIER	LIMCH1	475135	transcript	XM_022426926.1	protein_coding	1	c.96+40366C>T		-1	-1	-1	-1	-1	-1	0
13	38559138	C	T	PASS	intron_variant	MODIFIER	LIMCH1	475135	transcript	XM_022426928.1	protein_coding	3	c.264+23776C>T		-1	-1	-1	-1	-1	-1	0
13	38559138	C	T	PASS	intron_variant	MODIFIER	LIMCH1	475135	transcript	XM_022426930.1	protein_coding	3	c.264+23776C>T		-1	-1	-1	-1	-1	-1	0
13	38559138	C	T	PASS	intron_variant	MODIFIER	LIMCH1	475135	transcript	XM_022426931.1	protein_coding	3	c.264+23776C>T		-1	-1	-1	-1	-1	-1	0
13	38559138	C	T	PASS	intron_variant	MODIFIER	LIMCH1	475135	transcript	XM_022426932.1	protein_coding	3	c.264+23776C>T		-1	-1	-1	-1	-1	-1	0
13	38559138	C	T	PASS	intron_variant	MODIFIER	LIMCH1	475135	transcript	XM_022426934.1	protein_coding	3	c.264+23776C>T		-1	-1	-1	-1	-1	-1	0
13	39177309	C	CCGTGGCCCCTCACCGATAA	PASS	intron_variant	MODIFIER	BEND4	482119	transcript	XM_003431802.4	protein_coding	2	c.668-5346_668-5345insTTATCGGTGAGGGGCCACG		-1	-1	-1	-1	-1	-1	0
13	41883686	T	A	PASS	intergenic_region	MODIFIER	LOC111098466-LOC111098468	111098466-111098468	intergenic_region	111098466-111098468		-1	n.41883686T>A		-1	-1	-1	-1	-1	-1	0
13	46156516	G	C	GATKstd	intron_variant	MODIFIER	LNX1	475143	transcript	XM_005628190.3	protein_coding	2	c.392+30003C>G		-1	-1	-1	-1	-1	-1	0
13	46156516	G	C	GATKstd	intron_variant	MODIFIER	LNX1	475143	transcript	XM_532373.6	protein_coding	1	c.92+21417C>G		-1	-1	-1	-1	-1	-1	0
13	46156516	G	C	GATKstd	intron_variant	MODIFIER	LNX1	475143	transcript	XM_005628191.3	protein_coding	2	c.392+30003C>G		-1	-1	-1	-1	-1	-1	0
13	46156516	G	C	GATKstd	intron_variant	MODIFIER	LNX1	475143	transcript	XM_022426991.1	protein_coding	3	c.392+30003C>G		-1	-1	-1	-1	-1	-1	0
13	46156516	G	C	GATKstd	intron_variant	MODIFIER	LNX1	475143	transcript	XM_844614.5	protein_coding	2	c.392+30003C>G		-1	-1	-1	-1	-1	-1	0
13	46247451	C	T	GATKstd	intron_variant	MODIFIER	LNX1	475143	transcript	XM_022426991.1	protein_coding	1	c.-1847+10552G>A		-1	-1	-1	-1	-1	-1	0
13	46247451	C	T	GATKstd	intron_variant	MODIFIER	LNX1	475143	transcript	XM_844614.5	protein_coding	1	c.-96+10552G>A		-1	-1	-1	-1	-1	-1	0
13	46297272	GAAAAAGCAAGAAGGCCAATA	G	PASS	intron_variant	MODIFIER	LOC111098617	111098617	transcript	XM_022426992.1	protein_coding	1	c.-110-9097_-110-9078delAAAAAGCAAGAAGGCCAATA		-1	-1	-1	-1	-1	-1	0
13	46297272	GAAAAAGCAAGAAGGCCAATA	G	PASS	intron_variant	MODIFIER	LOC111098617	111098617	transcript	XM_022426994.1	protein_coding	1	c.-61-9097_-61-9078delAAAAAGCAAGAAGGCCAATA		-1	-1	-1	-1	-1	-1	0
13	46460097	GACA	G	PASS	intergenic_region	MODIFIER	LOC111098427-LOC100856597	111098427-100856597	intergenic_region	111098427-100856597		-1	n.46460098_46460100delACA		-1	-1	-1	-1	-1	-1	0
13	46871814	C	T	PASS	intergenic_region	MODIFIER	PDGFRA-KIT	442860-403811	intergenic_region	442860-403811		-1	n.46871814C>T		-1	-1	-1	-1	-1	-1	0
13	47028505	C	T	GATKstd	intergenic_region	MODIFIER	PDGFRA-KIT	442860-403811	intergenic_region	442860-403811		-1	n.47028505C>T		-1	-1	-1	-1	-1	-1	0
13	47070910	A	T	GATKstd	intergenic_region	MODIFIER	PDGFRA-KIT	442860-403811	intergenic_region	442860-403811		-1	n.47070910A>T		-1	-1	-1	-1	-1	-1	0
13	47091518	A	G	GATKstd	intergenic_region	MODIFIER	PDGFRA-KIT	442860-403811	intergenic_region	442860-403811		-1	n.47091518A>G		-1	-1	-1	-1	-1	-1	0
13	47122173	A	C	PASS	intron_variant	MODIFIER	KIT	403811	transcript	XM_005627968.3	protein_coding	1	c.73+13569A>C		-1	-1	-1	-1	-1	-1	0
13	47122173	A	C	PASS	intron_variant	MODIFIER	KIT	403811	transcript	XM_005627969.3	protein_coding	1	c.73+13569A>C		-1	-1	-1	-1	-1	-1	0
13	47122173	A	C	PASS	intron_variant	MODIFIER	KIT	403811	transcript	XM_005627970.3	protein_coding	1	c.73+13569A>C		-1	-1	-1	-1	-1	-1	0
13	47122173	A	C	PASS	intron_variant	MODIFIER	KIT	403811	transcript	NM_001003181.1	protein_coding	1	c.73+13569A>C		-1	-1	-1	-1	-1	-1	0
13	47460700	T	C	PASS	intron_variant	MODIFIER	KDR	482154	transcript	NM_001048024.1	protein_coding	16	c.2371-122A>G		-1	-1	-1	-1	-1	-1	0
13	47569048	G	A	GATKstd	intron_variant	MODIFIER	LOC111098619	111098619	transcript	XR_002632673.1	pseudogene	2	n.583+40689C>T		-1	-1	-1	-1	-1	-1	0
13	47658382	C	A	GATKstd	upstream_gene_variant	MODIFIER	LOC111098620	111098620	transcript	XR_002632674.1	pseudogene	-1	n.-354G>T		-1	-1	-1	-1	-1	-1	354
13	47658382	C	A	GATKstd	upstream_gene_variant	MODIFIER	TMEM165	475144	transcript	XM_532375.6	protein_coding	-1	c.-311C>A		-1	-1	-1	-1	-1	-1	26
13	47658382	C	A	GATKstd	upstream_gene_variant	MODIFIER	LOC111098620	111098620	transcript	XR_002632675.1	pseudogene	-1	n.-354G>T		-1	-1	-1	-1	-1	-1	354
13	47658382	C	A	GATKstd	intergenic_region	MODIFIER	LOC111098620-TMEM165	111098620-475144	intergenic_region	111098620-475144		-1	n.47658382C>A		-1	-1	-1	-1	-1	-1	0
13	48113331	G	GTA	PASS	intron_variant	MODIFIER	LOC475149	475149	transcript	XM_005628207.3	protein_coding	1	c.-10-1763_-10-1762insTA		-1	-1	-1	-1	-1	-1	0
13	48113331	G	GTA	PASS	intron_variant	MODIFIER	LOC475149	475149	transcript	XM_005628208.3	protein_coding	1	c.-10-1763_-10-1762insTA		-1	-1	-1	-1	-1	-1	0
13	48113331	G	GTA	PASS	intron_variant	MODIFIER	LOC475149	475149	transcript	XM_005628209.3	protein_coding	1	c.-10-1763_-10-1762insTA		-1	-1	-1	-1	-1	-1	0
13	48113331	G	GTA	PASS	intron_variant	MODIFIER	LOC475149	475149	transcript	XM_005628210.3	protein_coding	1	c.-10-1763_-10-1762insTA		-1	-1	-1	-1	-1	-1	0
13	48113331	G	GTA	PASS	intron_variant	MODIFIER	LOC475149	475149	transcript	XM_005628211.3	protein_coding	1	c.-10-1763_-10-1762insTA		-1	-1	-1	-1	-1	-1	0
13	48113331	G	GTA	PASS	intron_variant	MODIFIER	LOC475149	475149	transcript	XM_005628212.3	protein_coding	1	c.-10-1763_-10-1762insTA		-1	-1	-1	-1	-1	-1	0
13	48113331	G	GTA	PASS	intron_variant	MODIFIER	LOC475149	475149	transcript	XM_532380.6	protein_coding	1	c.-10-1763_-10-1762insTA		-1	-1	-1	-1	-1	-1	0
13	48209144	C	A	GATKstd	intron_variant	MODIFIER	CEP135	482157	transcript	XM_539276.5	protein_coding	3	c.305-190C>A		-1	-1	-1	-1	-1	-1	0
13	48225686	C	G	PASS	intron_variant	MODIFIER	CEP135	482157	transcript	XM_539276.5	protein_coding	11	c.1246+863C>G		-1	-1	-1	-1	-1	-1	0
13	48494344	GAGAGAAGC	G	PASS	intron_variant	MODIFIER	LOC100855769	100855769	transcript	XM_022427008.1	protein_coding	3	c.-188-23205_-188-23198delAGAGAAGC		-1	-1	-1	-1	-1	-1	0
13	48494344	GAGAGAAGC	G	PASS	intron_variant	MODIFIER	LOC100855769	100855769	transcript	XM_022427011.1	protein_coding	3	c.-226-23205_-226-23198delAGAGAAGC		-1	-1	-1	-1	-1	-1	0
13	48494344	GAGAGAAGC	G	PASS	intron_variant	MODIFIER	LOC100855769	100855769	transcript	XM_022427013.1	protein_coding	3	c.-229-23205_-229-23198delAGAGAAGC		-1	-1	-1	-1	-1	-1	0
13	48545265	G	A	GATKstd	intron_variant	MODIFIER	LOC100855769	100855769	transcript	XM_022427008.1	protein_coding	5	c.120+478G>A		-1	-1	-1	-1	-1	-1	0
13	48545265	G	A	GATKstd	intron_variant	MODIFIER	LOC100855769	100855769	transcript	XM_022427011.1	protein_coding	4	c.-54-6700G>A		-1	-1	-1	-1	-1	-1	0
13	48545265	G	A	GATKstd	intron_variant	MODIFIER	LOC100855769	100855769	transcript	XM_022427013.1	protein_coding	4	c.-57-9484G>A		-1	-1	-1	-1	-1	-1	0
13	48545265	G	A	GATKstd	intron_variant	MODIFIER	LOC100855769	100855769	transcript	XM_022427014.1	protein_coding	2	c.120+478G>A		-1	-1	-1	-1	-1	-1	0
13	48545265	G	A	GATKstd	intron_variant	MODIFIER	LOC100855769	100855769	transcript	XM_022427005.1	protein_coding	2	c.120+478G>A		-1	-1	-1	-1	-1	-1	0
13	48545265	G	A	GATKstd	intron_variant	MODIFIER	LOC100855769	100855769	transcript	XM_022427006.1	protein_coding	2	c.120+478G>A		-1	-1	-1	-1	-1	-1	0
13	48545265	G	A	GATKstd	intron_variant	MODIFIER	LOC100855769	100855769	transcript	XM_022427010.1	protein_coding	2	c.120+478G>A		-1	-1	-1	-1	-1	-1	0
13	48545265	G	A	GATKstd	intron_variant	MODIFIER	LOC100855769	100855769	transcript	XM_022427012.1	protein_coding	2	c.120+478G>A		-1	-1	-1	-1	-1	-1	0
13	48545265	G	A	GATKstd	intron_variant	MODIFIER	LOC100855769	100855769	transcript	XM_022427009.1	protein_coding	1	c.98+478G>A		-1	-1	-1	-1	-1	-1	0
13	48738532	A	G	PASS	downstream_gene_variant	MODIFIER	ARL9	482161	transcript	XM_539280.6	protein_coding	-1	c.*281A>G		-1	-1	-1	-1	-1	-1	165
13	48738532	A	G	PASS	downstream_gene_variant	MODIFIER	ARL9	482161	transcript	XM_005628228.3	protein_coding	-1	c.*281A>G		-1	-1	-1	-1	-1	-1	165
13	48738532	A	G	PASS	intergenic_region	MODIFIER	ARL9-THEGL	482161-100683318	intergenic_region	482161-100683318		-1	n.48738532A>G		-1	-1	-1	-1	-1	-1	0
13	48838596	C	T	PASS	upstream_gene_variant	MODIFIER	HOPX	100855799	transcript	XM_005628232.3	protein_coding	-1	c.-414G>A		-1	-1	-1	-1	-1	-1	398
13	48838596	C	T	PASS	upstream_gene_variant	MODIFIER	HOPX	100855799	transcript	XM_003639459.4	protein_coding	-1	c.-1300G>A		-1	-1	-1	-1	-1	-1	552
13	48838596	C	T	PASS	intron_variant	MODIFIER	HOPX	100855799	transcript	XM_005628233.3	protein_coding	1	c.-13-1287G>A		-1	-1	-1	-1	-1	-1	0
13	48949555	C	T	PASS	downstream_gene_variant	MODIFIER	SPINK2	611439	transcript	XM_849107.5	protein_coding	-1	c.*3599G>A		-1	-1	-1	-1	-1	-1	3314
13	48949555	C	T	PASS	intergenic_region	MODIFIER	LOC100683460-SPINK2	100683460-611439	intergenic_region	100683460-611439		-1	n.48949555C>T		-1	-1	-1	-1	-1	-1	0
13	49068749	A	AT	PASS	intergenic_region	MODIFIER	REST-NOA1	482163-611447	intergenic_region	482163-611447		-1	n.49068749_49068750insT		-1	-1	-1	-1	-1	-1	0
13	49206021	A	T	GATKstd	intron_variant	MODIFIER	IGFBP7	608559	transcript	XM_845177.5	protein_coding	1	c.475+710T>A		-1	-1	-1	-1	-1	-1	0
13	49226330	T	A	PASS	intergenic_region	MODIFIER	IGFBP7-LOC106559646	608559-106559646	intergenic_region	608559-106559646		-1	n.49226330T>A		-1	-1	-1	-1	-1	-1	0
13	49333349	G	A	GATKstd	intergenic_region	MODIFIER	LOC100683617-LOC100683459	100683617-100683459	intergenic_region	100683617-100683459		-1	n.49333349G>A		-1	-1	-1	-1	-1	-1	0
13	49465883	T	A	PASS	intergenic_region	MODIFIER	LOC100683459-LOC611471	100683459-611471	intergenic_region	100683459-611471		-1	n.49465883T>A		-1	-1	-1	-1	-1	-1	0
13	49707029	T	A	PASS	intergenic_region	MODIFIER	LOC100683821-LOC111098473	100683821-111098473	intergenic_region	100683821-111098473		-1	n.49707029T>A		-1	-1	-1	-1	-1	-1	0
13	49903289	T	A	GATKstd	intron_variant	MODIFIER	LOC102153092	102153092	transcript	XR_002632682.1	pseudogene	3	n.526-4145A>T		-1	-1	-1	-1	-1	-1	0
13	49903289	T	A	GATKstd	intron_variant	MODIFIER	LOC102153092	102153092	transcript	XR_002632681.1	pseudogene	2	n.390-4145A>T		-1	-1	-1	-1	-1	-1	0
13	49921925	C	A	PASS	intron_variant	MODIFIER	LOC102153092	102153092	transcript	XR_002632682.1	pseudogene	1	n.366-5371G>T		-1	-1	-1	-1	-1	-1	0
13	49921925	C	A	PASS	intron_variant	MODIFIER	LOC102153092	102153092	transcript	XR_002632681.1	pseudogene	1	n.345-5371G>T		-1	-1	-1	-1	-1	-1	0
13	51342622	T	TATATATATATATATATA	PASS	intergenic_region	MODIFIER	LOC100683979-LOC111098476	100683979-111098476	intergenic_region	100683979-111098476		-1	n.51342622_51342623insATATATATATATATATA		-1	-1	-1	-1	-1	-1	0
13	61287570	C	G	GATKstd	intron_variant	MODIFIER	ADAMTS3	482192	transcript	XM_539311.5	protein_coding	20	c.2940+754G>C		-1	-1	-1	-1	-1	-1	0	WARNING_TRANSCRIPT_MULTIPLE_STOP_CODONS
13	61561927	A	G	PASS	intergenic_region	MODIFIER	LOC102152779-LOC111098639	102152779-111098639	intergenic_region	102152779-111098639		-1	n.61561927A>G		-1	-1	-1	-1	-1	-1	0
13	61572796	G	A	PASS	intergenic_region	MODIFIER	LOC102152779-LOC111098639	102152779-111098639	intergenic_region	102152779-111098639		-1	n.61572796G>A		-1	-1	-1	-1	-1	-1	0
14	2597890	T	A	PASS	downstream_gene_variant	MODIFIER	LOC607872	607872	transcript	XM_844720.2	protein_coding	-1	c.*1923T>A		-1	-1	-1	-1	-1	-1	1923
14	2597890	T	A	PASS	intergenic_region	MODIFIER	LOC607872-LOC482238	607872-482238	intergenic_region	607872-482238		-1	n.2597890T>A		-1	-1	-1	-1	-1	-1	0
14	2597896	C	T	PASS	downstream_gene_variant	MODIFIER	LOC607872	607872	transcript	XM_844720.2	protein_coding	-1	c.*1929C>T		-1	-1	-1	-1	-1	-1	1929
14	2597896	C	T	PASS	intergenic_region	MODIFIER	LOC607872-LOC482238	607872-482238	intergenic_region	607872-482238		-1	n.2597896C>T		-1	-1	-1	-1	-1	-1	0
14	2597899	AT	A	PASS	downstream_gene_variant	MODIFIER	LOC607872	607872	transcript	XM_844720.2	protein_coding	-1	c.*1933delT		-1	-1	-1	-1	-1	-1	1933
14	2597899	AT	A	PASS	intergenic_region	MODIFIER	LOC607872-LOC482238	607872-482238	intergenic_region	607872-482238		-1	n.2597900delT		-1	-1	-1	-1	-1	-1	0
14	38176942	T	TGTATGTTGAAAAAAAAAAAAAACAAAAAAACAAGAG	PASS	intron_variant	MODIFIER	MPP6	482362	transcript	XM_014119000.2	protein_coding	5	c.682-347_682-346insGTATGTTGAAAAAAAAAAAAAACAAAAAAACAAGAG		-1	-1	-1	-1	-1	-1	0
14	38176942	T	TGTATGTTGAAAAAAAAAAAAAACAAAAAAACAAGAG	PASS	intron_variant	MODIFIER	MPP6	482362	transcript	XM_014119002.2	protein_coding	5	c.652-347_652-346insGTATGTTGAAAAAAAAAAAAAACAAAAAAACAAGAG		-1	-1	-1	-1	-1	-1	0
14	38176942	T	TGTATGTTGAAAAAAAAAAAAAACAAAAAAACAAGAG	PASS	intron_variant	MODIFIER	MPP6	482362	transcript	XM_022427490.1	protein_coding	5	c.679-347_679-346insGTATGTTGAAAAAAAAAAAAAACAAAAAAACAAGAG		-1	-1	-1	-1	-1	-1	0
14	38176942	T	TGTATGTTGAAAAAAAAAAAAAACAAAAAAACAAGAG	PASS	intron_variant	MODIFIER	MPP6	482362	transcript	XM_022427491.1	protein_coding	5	c.682-1823_682-1822insGTATGTTGAAAAAAAAAAAAAACAAAAAAACAAGAG		-1	-1	-1	-1	-1	-1	0
14	38176942	T	TGTATGTTGAAAAAAAAAAAAAACAAAAAAACAAGAG	PASS	intron_variant	MODIFIER	MPP6	482362	transcript	XM_022427492.1	protein_coding	4	c.316-347_316-346insGTATGTTGAAAAAAAAAAAAAACAAAAAAACAAGAG		-1	-1	-1	-1	-1	-1	0
14	39419829	AGATCAT	A	PASS	intergenic_region	MODIFIER	LOC111098687-LOC102154152	111098687-102154152	intergenic_region	111098687-102154152		-1	n.39419830_39419835delGATCAT		-1	-1	-1	-1	-1	-1	0
14	46915670	T	TGTG	PASS	intron_variant	MODIFIER	TBX20	482396	transcript	XM_539513.6	protein_coding	6	c.893+10527_893+10528insCAC		-1	-1	-1	-1	-1	-1	0
14	55367013	G	T	GATKstd	intergenic_region	MODIFIER	LOC100683712-CAV2	100683712-475294	intergenic_region	100683712-475294		-1	n.55367013G>T		-1	-1	-1	-1	-1	-1	0
14	58321910	C	T	GATKstd	intergenic_region	MODIFIER	LOC100688532-LOC100688611	100688532-100688611	intergenic_region	100688532-100688611		-1	n.58321910C>T		-1	-1	-1	-1	-1	-1	0
14	58965021	C	A	GATKstd	upstream_gene_variant	MODIFIER	LOC111098858	111098858	transcript	XM_022427641.1	protein_coding	-1	c.-4090C>A		-1	-1	-1	-1	-1	-1	3579
14	58965021	C	A	GATKstd	upstream_gene_variant	MODIFIER	LOC111098858	111098858	transcript	XM_022427642.1	protein_coding	-1	c.-4090C>A		-1	-1	-1	-1	-1	-1	3579
14	58965021	C	A	GATKstd	upstream_gene_variant	MODIFIER	LOC111098858	111098858	transcript	XM_022427645.1	protein_coding	-1	c.-4090C>A		-1	-1	-1	-1	-1	-1	3579
14	58965021	C	A	GATKstd	upstream_gene_variant	MODIFIER	LOC111098858	111098858	transcript	XM_022427644.1	protein_coding	-1	c.-4090C>A		-1	-1	-1	-1	-1	-1	3579
14	58965021	C	A	GATKstd	upstream_gene_variant	MODIFIER	LOC111098858	111098858	transcript	XM_022427643.1	protein_coding	-1	c.-4090C>A		-1	-1	-1	-1	-1	-1	3579
14	58965021	C	A	GATKstd	upstream_gene_variant	MODIFIER	LOC111098858	111098858	transcript	XM_022427646.1	protein_coding	-1	c.-4090C>A		-1	-1	-1	-1	-1	-1	3579
14	58965021	C	A	GATKstd	intron_variant	MODIFIER	TSPAN12	612262	transcript	XM_850002.5	protein_coding	4	c.361-1406G>T		-1	-1	-1	-1	-1	-1	0
14	58965021	C	A	GATKstd	intron_variant	MODIFIER	TSPAN12	612262	transcript	XM_005628767.3	protein_coding	5	c.292-1406G>T		-1	-1	-1	-1	-1	-1	0
14	60020659	T	A	PASS	intergenic_region	MODIFIER	AASS-LOC111098711	482429-111098711	intergenic_region	482429-111098711		-1	n.60020659T>A		-1	-1	-1	-1	-1	-1	0
14	60082864	T	A	GATKstd	intergenic_region	MODIFIER	AASS-LOC111098711	482429-111098711	intergenic_region	482429-111098711		-1	n.60082864T>A		-1	-1	-1	-1	-1	-1	0
14	60290763	A	T	PASS	intron_variant	MODIFIER	CADPS2	475304	transcript	XM_022427648.1	protein_coding	7	c.995+15861T>A		-1	-1	-1	-1	-1	-1	0
14	60380859	T	C	PASS	intron_variant	MODIFIER	CADPS2	475304	transcript	XM_022427648.1	protein_coding	2	c.304-541A>G		-1	-1	-1	-1	-1	-1	0
14	60513097	T	C	PASS	intergenic_region	MODIFIER	CADPS2-LOC111098864	475304-111098864	intergenic_region	475304-111098864		-1	n.60513097T>C		-1	-1	-1	-1	-1	-1	0
14	60584860	G	A	PASS	intergenic_region	MODIFIER	LOC111098864-SLC13A1	111098864-482431	intergenic_region	111098864-482431		-1	n.60584860G>A		-1	-1	-1	-1	-1	-1	0
15	1562713	T	C	GATKstd	intron_variant	MODIFIER	HIVEP3	100684978	transcript	XM_003431951.4	protein_coding	5	c.-563-3662T>C		-1	-1	-1	-1	-1	-1	0
15	2561931	G	GCATCTTGATTTTTTTTTTTTTTTATT	PASS	intergenic_region	MODIFIER	ZFP69B-SMAP2	482457-482458	intergenic_region	482457-482458		-1	n.2561931_2561932insCATCTTGATTTTTTTTTTTTTTTATT		-1	-1	-1	-1	-1	-1	0
15	22246541	G	A	GATKstd	intergenic_region	MODIFIER	PAWR-PPP1R12A	611487-475411	intergenic_region	611487-475411		-1	n.22246541G>A		-1	-1	-1	-1	-1	-1	0
15	22313646	G	A	PASS	missense_variant	MODERATE	PPP1R12A	475411	transcript	XM_014119501.2	protein_coding	12	c.1607C>T	p.Ala536Val	1652	3424	1607	3255	536	1084	0
15	22313646	G	A	PASS	missense_variant	MODERATE	PPP1R12A	475411	transcript	XM_846932.5	protein_coding	11	c.1490C>T	p.Ala497Val	1490	5433	1490	3090	497	1029	0
15	22313646	G	A	PASS	missense_variant	MODERATE	PPP1R12A	475411	transcript	XM_014119502.2	protein_coding	12	c.1607C>T	p.Ala536Val	1651	5594	1607	3207	536	1068	0
15	22313646	G	A	PASS	missense_variant	MODERATE	PPP1R12A	475411	transcript	XM_014119504.2	protein_coding	12	c.1607C>T	p.Ala536Val	1652	3335	1607	3132	536	1043	0
15	22313646	G	A	PASS	missense_variant	MODERATE	PPP1R12A	475411	transcript	XM_014119506.2	protein_coding	12	c.1607C>T	p.Ala536Val	1653	3248	1607	3078	536	1025	0
15	22313646	G	A	PASS	missense_variant	MODERATE	PPP1R12A	475411	transcript	XM_022428127.1	protein_coding	12	c.1346C>T	p.Ala449Val	1389	3154	1346	2994	449	997	0
15	22313646	G	A	PASS	missense_variant	MODERATE	PPP1R12A	475411	transcript	XM_014119503.2	protein_coding	11	c.1490C>T	p.Ala497Val	1490	3254	1490	3138	497	1045	0
15	22313646	G	A	PASS	missense_variant	MODERATE	PPP1R12A	475411	transcript	XM_014119505.2	protein_coding	12	c.1607C>T	p.Ala536Val	1652	3325	1607	3132	536	1043	0
15	22360518	T	C	GATKstd	intron_variant	MODIFIER	PPP1R12A	475411	transcript	XM_014119501.2	protein_coding	2	c.368+4983A>G		-1	-1	-1	-1	-1	-1	0
15	22360518	T	C	GATKstd	intron_variant	MODIFIER	PPP1R12A	475411	transcript	XM_846932.5	protein_coding	2	c.368+4983A>G		-1	-1	-1	-1	-1	-1	0
15	22360518	T	C	GATKstd	intron_variant	MODIFIER	PPP1R12A	475411	transcript	XM_014119502.2	protein_coding	2	c.368+4983A>G		-1	-1	-1	-1	-1	-1	0
15	22360518	T	C	GATKstd	intron_variant	MODIFIER	PPP1R12A	475411	transcript	XM_014119504.2	protein_coding	2	c.368+4983A>G		-1	-1	-1	-1	-1	-1	0
15	22360518	T	C	GATKstd	intron_variant	MODIFIER	PPP1R12A	475411	transcript	XM_014119506.2	protein_coding	2	c.368+4983A>G		-1	-1	-1	-1	-1	-1	0
15	22360518	T	C	GATKstd	intron_variant	MODIFIER	PPP1R12A	475411	transcript	XM_022428127.1	protein_coding	2	c.107+4983A>G		-1	-1	-1	-1	-1	-1	0
15	22360518	T	C	GATKstd	intron_variant	MODIFIER	PPP1R12A	475411	transcript	XM_014119503.2	protein_coding	2	c.368+4983A>G		-1	-1	-1	-1	-1	-1	0
15	22360518	T	C	GATKstd	intron_variant	MODIFIER	PPP1R12A	475411	transcript	XM_014119505.2	protein_coding	2	c.368+4983A>G		-1	-1	-1	-1	-1	-1	0
15	22398891	GGA	G	PASS	intron_variant	MODIFIER	PPP1R12A	475411	transcript	XM_014119501.2	protein_coding	1	c.237+14266_237+14267delTC		-1	-1	-1	-1	-1	-1	0
15	22398891	GGA	G	PASS	intron_variant	MODIFIER	PPP1R12A	475411	transcript	XM_846932.5	protein_coding	1	c.237+14266_237+14267delTC		-1	-1	-1	-1	-1	-1	0
15	22398891	GGA	G	PASS	intron_variant	MODIFIER	PPP1R12A	475411	transcript	XM_014119502.2	protein_coding	1	c.237+14266_237+14267delTC		-1	-1	-1	-1	-1	-1	0
15	22398891	GGA	G	PASS	intron_variant	MODIFIER	PPP1R12A	475411	transcript	XM_014119504.2	protein_coding	1	c.237+14266_237+14267delTC		-1	-1	-1	-1	-1	-1	0
15	22398891	GGA	G	PASS	intron_variant	MODIFIER	PPP1R12A	475411	transcript	XM_014119506.2	protein_coding	1	c.237+14266_237+14267delTC		-1	-1	-1	-1	-1	-1	0
15	22398891	GGA	G	PASS	intron_variant	MODIFIER	PPP1R12A	475411	transcript	XM_014119503.2	protein_coding	1	c.237+14266_237+14267delTC		-1	-1	-1	-1	-1	-1	0
15	22398891	GGA	G	PASS	intron_variant	MODIFIER	PPP1R12A	475411	transcript	XM_014119505.2	protein_coding	1	c.237+14266_237+14267delTC		-1	-1	-1	-1	-1	-1	0
15	22418280	C	T	PASS	upstream_gene_variant	MODIFIER	PPP1R12A	475411	transcript	XM_014119501.2	protein_coding	-1	c.-4885G>A		-1	-1	-1	-1	-1	-1	4840
15	22418280	C	T	PASS	upstream_gene_variant	MODIFIER	LOC111099020	111099020	transcript	XR_002633535.1	pseudogene	-1	n.-2425C>T		-1	-1	-1	-1	-1	-1	2425
15	22418280	C	T	PASS	upstream_gene_variant	MODIFIER	PPP1R12A	475411	transcript	XM_846932.5	protein_coding	-1	c.-4885G>A		-1	-1	-1	-1	-1	-1	4885
15	22418280	C	T	PASS	upstream_gene_variant	MODIFIER	PPP1R12A	475411	transcript	XM_014119502.2	protein_coding	-1	c.-4885G>A		-1	-1	-1	-1	-1	-1	4841
15	22418280	C	T	PASS	upstream_gene_variant	MODIFIER	PPP1R12A	475411	transcript	XM_014119504.2	protein_coding	-1	c.-4885G>A		-1	-1	-1	-1	-1	-1	4840
15	22418280	C	T	PASS	upstream_gene_variant	MODIFIER	PPP1R12A	475411	transcript	XM_014119506.2	protein_coding	-1	c.-4885G>A		-1	-1	-1	-1	-1	-1	4839
15	22418280	C	T	PASS	upstream_gene_variant	MODIFIER	PPP1R12A	475411	transcript	XM_014119503.2	protein_coding	-1	c.-4885G>A		-1	-1	-1	-1	-1	-1	4885
15	22418280	C	T	PASS	upstream_gene_variant	MODIFIER	PPP1R12A	475411	transcript	XM_014119505.2	protein_coding	-1	c.-4885G>A		-1	-1	-1	-1	-1	-1	4840
15	22418280	C	T	PASS	upstream_gene_variant	MODIFIER	LOC111099020	111099020	transcript	XR_002633536.1	pseudogene	-1	n.-2425C>T		-1	-1	-1	-1	-1	-1	2425
15	22418280	C	T	PASS	upstream_gene_variant	MODIFIER	LOC111099020	111099020	transcript	XR_002633538.1	pseudogene	-1	n.-2435C>T		-1	-1	-1	-1	-1	-1	2435
15	22418280	C	T	PASS	upstream_gene_variant	MODIFIER	LOC111099020	111099020	transcript	XR_002633537.1	pseudogene	-1	n.-2453C>T		-1	-1	-1	-1	-1	-1	2453
15	22418280	C	T	PASS	intergenic_region	MODIFIER	PPP1R12A-LOC111099020	475411-111099020	intergenic_region	475411-111099020		-1	n.22418280C>T		-1	-1	-1	-1	-1	-1	0
15	22419657	A	G	PASS	upstream_gene_variant	MODIFIER	LOC111099020	111099020	transcript	XR_002633535.1	pseudogene	-1	n.-1048A>G		-1	-1	-1	-1	-1	-1	1048
15	22419657	A	G	PASS	upstream_gene_variant	MODIFIER	LOC111099020	111099020	transcript	XR_002633536.1	pseudogene	-1	n.-1048A>G		-1	-1	-1	-1	-1	-1	1048
15	22419657	A	G	PASS	upstream_gene_variant	MODIFIER	LOC111099020	111099020	transcript	XR_002633538.1	pseudogene	-1	n.-1058A>G		-1	-1	-1	-1	-1	-1	1058
15	22419657	A	G	PASS	upstream_gene_variant	MODIFIER	LOC111099020	111099020	transcript	XR_002633537.1	pseudogene	-1	n.-1076A>G		-1	-1	-1	-1	-1	-1	1076
15	22419657	A	G	PASS	intergenic_region	MODIFIER	PPP1R12A-LOC111099020	475411-111099020	intergenic_region	475411-111099020		-1	n.22419657A>G		-1	-1	-1	-1	-1	-1	0
15	22420600	C	T	PASS	upstream_gene_variant	MODIFIER	LOC111099020	111099020	transcript	XR_002633535.1	pseudogene	-1	n.-105C>T		-1	-1	-1	-1	-1	-1	105
15	22420600	C	T	PASS	upstream_gene_variant	MODIFIER	LOC111099020	111099020	transcript	XR_002633536.1	pseudogene	-1	n.-105C>T		-1	-1	-1	-1	-1	-1	105
15	22420600	C	T	PASS	upstream_gene_variant	MODIFIER	LOC111099020	111099020	transcript	XR_002633538.1	pseudogene	-1	n.-115C>T		-1	-1	-1	-1	-1	-1	115
15	22420600	C	T	PASS	upstream_gene_variant	MODIFIER	LOC111099020	111099020	transcript	XR_002633537.1	pseudogene	-1	n.-133C>T		-1	-1	-1	-1	-1	-1	133
15	22420600	C	T	PASS	intergenic_region	MODIFIER	PPP1R12A-LOC111099020	475411-111099020	intergenic_region	475411-111099020		-1	n.22420600C>T		-1	-1	-1	-1	-1	-1	0
15	22429431	C	G	GATKstd	downstream_gene_variant	MODIFIER	LOC111099020	111099020	transcript	XR_002633535.1	pseudogene	-1	n.*92C>G		-1	-1	-1	-1	-1	-1	92
15	22429431	C	G	GATKstd	downstream_gene_variant	MODIFIER	LOC111099020	111099020	transcript	XR_002633536.1	pseudogene	-1	n.*92C>G		-1	-1	-1	-1	-1	-1	92
15	22429431	C	G	GATKstd	downstream_gene_variant	MODIFIER	LOC111099020	111099020	transcript	XR_002633538.1	pseudogene	-1	n.*92C>G		-1	-1	-1	-1	-1	-1	92
15	22429431	C	G	GATKstd	downstream_gene_variant	MODIFIER	LOC111099020	111099020	transcript	XR_002633537.1	pseudogene	-1	n.*82C>G		-1	-1	-1	-1	-1	-1	82
15	22429431	C	G	GATKstd	intergenic_region	MODIFIER	LOC111099020-LOC111098888	111099020-111098888	intergenic_region	111099020-111098888		-1	n.22429431C>G		-1	-1	-1	-1	-1	-1	0
15	22437407	C	T	GATKstd	intergenic_region	MODIFIER	LOC111099020-LOC111098888	111099020-111098888	intergenic_region	111099020-111098888		-1	n.22437407C>T		-1	-1	-1	-1	-1	-1	0
15	22439241	G	A	GATKstd	intergenic_region	MODIFIER	LOC111099020-LOC111098888	111099020-111098888	intergenic_region	111099020-111098888		-1	n.22439241G>A		-1	-1	-1	-1	-1	-1	0
15	22441882	C	T	PASS	intergenic_region	MODIFIER	LOC111099020-LOC111098888	111099020-111098888	intergenic_region	111099020-111098888		-1	n.22441882C>T		-1	-1	-1	-1	-1	-1	0
15	22443475	C	T	PASS	intergenic_region	MODIFIER	LOC111099020-LOC111098888	111099020-111098888	intergenic_region	111099020-111098888		-1	n.22443475C>T		-1	-1	-1	-1	-1	-1	0
15	22453081	C	T	GATKstd	intergenic_region	MODIFIER	LOC111099020-LOC111098888	111099020-111098888	intergenic_region	111099020-111098888		-1	n.22453081C>T		-1	-1	-1	-1	-1	-1	0
15	22481366	C	T	PASS	intergenic_region	MODIFIER	LOC111099020-LOC111098888	111099020-111098888	intergenic_region	111099020-111098888		-1	n.22481366C>T		-1	-1	-1	-1	-1	-1	0
15	22512213	A	G	GATKstd	intergenic_region	MODIFIER	LOC111098888-OTOGL	111098888-611522	intergenic_region	111098888-611522		-1	n.22512213A>G		-1	-1	-1	-1	-1	-1	0
15	22521312	T	C	PASS	intergenic_region	MODIFIER	LOC111098888-OTOGL	111098888-611522	intergenic_region	111098888-611522		-1	n.22521312T>C		-1	-1	-1	-1	-1	-1	0
15	22527531	T	A	PASS	intergenic_region	MODIFIER	LOC111098888-OTOGL	111098888-611522	intergenic_region	111098888-611522		-1	n.22527531T>A		-1	-1	-1	-1	-1	-1	0
15	22532065	AAT	A	PASS	intergenic_region	MODIFIER	LOC111098888-OTOGL	111098888-611522	intergenic_region	111098888-611522		-1	n.22532066_22532067delAT		-1	-1	-1	-1	-1	-1	0
15	22532069	A	ATC	PASS	intergenic_region	MODIFIER	LOC111098888-OTOGL	111098888-611522	intergenic_region	111098888-611522		-1	n.22532069_22532070insTC		-1	-1	-1	-1	-1	-1	0
15	22538487	CT	C	PASS	intergenic_region	MODIFIER	LOC111098888-OTOGL	111098888-611522	intergenic_region	111098888-611522		-1	n.22538488delT		-1	-1	-1	-1	-1	-1	0
15	22652418	C	CT	PASS	intron_variant	MODIFIER	OTOGL	611522	transcript	XM_014119672.2	protein_coding	10	c.1050-1695_1050-1694insT		-1	-1	-1	-1	-1	-1	0
15	22652418	C	CT	PASS	intron_variant	MODIFIER	OTOGL	611522	transcript	XM_022428129.1	protein_coding	10	c.1050-1695_1050-1694insT		-1	-1	-1	-1	-1	-1	0
15	22652418	C	CT	PASS	intron_variant	MODIFIER	OTOGL	611522	transcript	XM_022428130.1	protein_coding	8	c.711-1695_711-1694insT		-1	-1	-1	-1	-1	-1	0
15	22744605	G	A	PASS	intron_variant	MODIFIER	OTOGL	611522	transcript	XM_014119672.2	protein_coding	53	c.6481-133G>A		-1	-1	-1	-1	-1	-1	0
15	22744605	G	A	PASS	intron_variant	MODIFIER	OTOGL	611522	transcript	XM_022428129.1	protein_coding	53	c.6480+313G>A		-1	-1	-1	-1	-1	-1	0
15	22744605	G	A	PASS	intron_variant	MODIFIER	OTOGL	611522	transcript	XM_022428130.1	protein_coding	51	c.6142-133G>A		-1	-1	-1	-1	-1	-1	0
15	30329433	A	C	GATKstd	upstream_gene_variant	MODIFIER	DUSP6	482594	transcript	XM_847148.5	protein_coding	-1	c.-2925T>G		-1	-1	-1	-1	-1	-1	2212
15	30329433	A	C	GATKstd	non_coding_transcript_exon_variant	MODIFIER	LOC102153756	102153756	transcript	XR_001317821.2	pseudogene	1	n.782A>C		-1	-1	-1	-1	-1	-1	0
15	30329433	A	C	GATKstd	non_coding_transcript_exon_variant	MODIFIER	LOC102153756	102153756	transcript	XR_002614098.1	pseudogene	2	n.604A>C		-1	-1	-1	-1	-1	-1	0
15	30329433	A	C	GATKstd	non_coding_transcript_exon_variant	MODIFIER	LOC102153756	102153756	transcript	XR_002614100.1	pseudogene	2	n.231A>C		-1	-1	-1	-1	-1	-1	0
15	30329433	A	C	GATKstd	non_coding_transcript_exon_variant	MODIFIER	LOC102153756	102153756	transcript	XR_002614099.1	pseudogene	1	n.789A>C		-1	-1	-1	-1	-1	-1	0
15	35692689	A	ATTTTTTTTTTTTTTT	PASS	upstream_gene_variant	MODIFIER	LOC111090045	111090045	transcript	XR_002614163.1	pseudogene	-1	n.-2035_-2034insAAAAAAAAAAAAAAA		-1	-1	-1	-1	-1	-1	2035
15	35692689	A	ATTTTTTTTTTTTTTT	PASS	intron_variant	MODIFIER	SNRPF	482609	transcript	XM_022427684.1	protein_coding	2	c.561+391_561+392insTTTTTTTTTTTTTTT		-1	-1	-1	-1	-1	-1	0
15	43867815	CAAAAAATTGTTTTGGGGATCCCTGGGTGGCGCAGCGGTTTGGCGCCTGCCTTTGGCCCAGGGCGCGATCCTGGAGACCCGGGATCGAATCCCACGTCAGGCTCCCGGTGCATGGAGCCTGCTTCTCCCTCTGCCTGTGTCTCTGCCTCTCTCTCTCTCTCTGTGTGACTATCATAAATAAATAAAAATTAAAAAAAAAAAAAAAA	C	PASS	downstream_gene_variant	MODIFIER	LOC106559733	106559733	transcript	XM_014119269.1	protein_coding	-1	c.*4981_*5185del		-1	-1	-1	-1	-1	-1	4981
15	43867815	CAAAAAATTGTTTTGGGGATCCCTGGGTGGCGCAGCGGTTTGGCGCCTGCCTTTGGCCCAGGGCGCGATCCTGGAGACCCGGGATCGAATCCCACGTCAGGCTCCCGGTGCATGGAGCCTGCTTCTCCCTCTGCCTGTGTCTCTGCCTCTCTCTCTCTCTCTGTGTGACTATCATAAATAAATAAAAATTAAAAAAAAAAAAAAAA	C	PASS	intergenic_region	MODIFIER	LOC106559733-SMAD1	106559733-475456	intergenic_region	106559733-475456		-1	n.43867816_43868020del		-1	-1	-1	-1	-1	-1	0
15	47487012	A	T	GATKstd	intron_variant	MODIFIER	IQCM	102151283	transcript	XM_022403488.1	protein_coding	13	c.1373-271T>A		-1	-1	-1	-1	-1	-1	0
15	47487012	A	T	GATKstd	intron_variant	MODIFIER	IQCM	102151283	transcript	XM_022403491.1	protein_coding	13	c.1373-28063T>A		-1	-1	-1	-1	-1	-1	0
15	47487012	A	T	GATKstd	intron_variant	MODIFIER	IQCM	102151283	transcript	XM_022403493.1	protein_coding	10	c.1079-271T>A		-1	-1	-1	-1	-1	-1	0
15	47487012	A	T	GATKstd	intron_variant	MODIFIER	IQCM	102151283	transcript	XM_022403489.1	protein_coding	14	c.1373-271T>A		-1	-1	-1	-1	-1	-1	0
15	47487012	A	T	GATKstd	intron_variant	MODIFIER	IQCM	102151283	transcript	XM_022403490.1	protein_coding	14	c.1373-271T>A		-1	-1	-1	-1	-1	-1	0
15	47487012	A	T	GATKstd	intron_variant	MODIFIER	IQCM	102151283	transcript	XM_022403492.1	protein_coding	11	c.1187-271T>A		-1	-1	-1	-1	-1	-1	0
15	50158774	C	G	GATKstd	intergenic_region	MODIFIER	LOC111090094-FBXW7	111090094-475465	intergenic_region	111090094-475465		-1	n.50158774C>G		-1	-1	-1	-1	-1	-1	0
15	50158788	T	A	GATKstd	intergenic_region	MODIFIER	LOC111090094-FBXW7	111090094-475465	intergenic_region	111090094-475465		-1	n.50158788T>A		-1	-1	-1	-1	-1	-1	0
15	50672054	T	TTTTTTTTTTG	PASS	splice_region_variant&intron_variant	LOW	ARFIP1	475467	transcript	XM_005629348.2	protein_coding	2	c.79-7_79-6insTTTTTTTTTG		-1	-1	-1	-1	-1	-1	0
15	50672054	T	TTTTTTTTTTG	PASS	splice_region_variant&intron_variant	LOW	ARFIP1	475467	transcript	XM_005629349.3	protein_coding	2	c.79-7_79-6insTTTTTTTTTG		-1	-1	-1	-1	-1	-1	0
15	50672054	T	TTTTTTTTTTG	PASS	splice_region_variant&intron_variant	LOW	ARFIP1	475467	transcript	XM_532691.6	protein_coding	1	c.-9-7_-9-6insTTTTTTTTTG		-1	-1	-1	-1	-1	-1	0
15	50672054	T	TTTTTTTTTTG	PASS	splice_region_variant&intron_variant	LOW	ARFIP1	475467	transcript	XM_005629351.2	protein_coding	1	c.-9-7_-9-6insTTTTTTTTTG		-1	-1	-1	-1	-1	-1	0
15	50672054	T	TTTTTTTTTTG	PASS	splice_region_variant&intron_variant	LOW	ARFIP1	475467	transcript	XM_005629354.2	protein_coding	1	c.-9-7_-9-6insTTTTTTTTTG		-1	-1	-1	-1	-1	-1	0
15	50672054	T	TTTTTTTTTTG	PASS	splice_region_variant&intron_variant	LOW	ARFIP1	475467	transcript	XM_022403521.1	protein_coding	2	c.-9-7_-9-6insTTTTTTTTTG		-1	-1	-1	-1	-1	-1	0
15	50672054	T	TTTTTTTTTTG	PASS	splice_region_variant&intron_variant	LOW	ARFIP1	475467	transcript	XM_005629352.3	protein_coding	2	c.-9-7_-9-6insTTTTTTTTTG		-1	-1	-1	-1	-1	-1	0
15	50672054	T	TTTTTTTTTTG	PASS	splice_region_variant&intron_variant	LOW	ARFIP1	475467	transcript	XM_005629353.3	protein_coding	1	c.-9-7_-9-6insTTTTTTTTTG		-1	-1	-1	-1	-1	-1	0
15	50672054	T	TTTTTTTTTTG	PASS	upstream_gene_variant	MODIFIER	ARFIP1	475467	transcript	XR_002614336.1	pseudogene	-1	n.-7_-6insTTTTTTTTTG		-1	-1	-1	-1	-1	-1	6
15	50672054	T	TTTTTTTTTTG	PASS	upstream_gene_variant	MODIFIER	ARFIP1	475467	transcript	XM_022403522.1	protein_coding	-1	c.-16_-15insTTTTTTTTTG		-1	-1	-1	-1	-1	-1	6
15	50837703	G	A	GATKstd	intergenic_region	MODIFIER	LOC100683690-LOC106559757	100683690-106559757	intergenic_region	100683690-106559757		-1	n.50837703G>A		-1	-1	-1	-1	-1	-1	0
15	55667069	G	A	GATKstd	intron_variant	MODIFIER	RXFP1	100855494	transcript	XM_005629376.3	protein_coding	1	c.-57+15900G>A		-1	-1	-1	-1	-1	-1	0
15	55667069	G	A	GATKstd	intron_variant	MODIFIER	RXFP1	100855494	transcript	XM_022403553.1	protein_coding	1	c.-57+15900G>A		-1	-1	-1	-1	-1	-1	0
15	55667069	G	A	GATKstd	intron_variant	MODIFIER	RXFP1	100855494	transcript	XM_014119742.2	protein_coding	1	c.-57+15900G>A		-1	-1	-1	-1	-1	-1	0
15	56370708	A	T	PASS	downstream_gene_variant	MODIFIER	LOC111098923	111098923	transcript	XR_002633254.1	pseudogene	-1	n.*3433A>T		-1	-1	-1	-1	-1	-1	3433
15	56370708	A	T	PASS	intergenic_region	MODIFIER	LOC111098923-LOC102152715	111098923-102152715	intergenic_region	111098923-102152715		-1	n.56370708A>T		-1	-1	-1	-1	-1	-1	0
15	57809611	G	A	PASS	downstream_gene_variant	MODIFIER	LOC111098924	111098924	transcript	XR_002633255.1	pseudogene	-1	n.*1180G>A		-1	-1	-1	-1	-1	-1	1180
15	57809611	G	A	PASS	intergenic_region	MODIFIER	LOC111098924-FSTL5	111098924-482671	intergenic_region	111098924-482671		-1	n.57809611G>A		-1	-1	-1	-1	-1	-1	0
15	58146466	G	GAGGAGA	PASS	intron_variant	MODIFIER	FSTL5	482671	transcript	XM_539788.5	protein_coding	7	c.1015+7030_1015+7031insTCTCCT		-1	-1	-1	-1	-1	-1	0
15	58146466	G	GAGGAGA	PASS	intron_variant	MODIFIER	FSTL5	482671	transcript	XM_005629388.2	protein_coding	7	c.1012+7030_1012+7031insTCTCCT		-1	-1	-1	-1	-1	-1	0
15	58146466	G	GAGGAGA	PASS	intron_variant	MODIFIER	FSTL5	482671	transcript	XM_022403560.1	protein_coding	7	c.1015+7030_1015+7031insTCTCCT		-1	-1	-1	-1	-1	-1	0
15	58146466	G	GAGGAGA	PASS	intron_variant	MODIFIER	FSTL5	482671	transcript	XM_022403561.1	protein_coding	7	c.1012+7030_1012+7031insTCTCCT		-1	-1	-1	-1	-1	-1	0
15	61385258	A	AGG	PASS	intron_variant	MODIFIER	CPE	475492	transcript	XM_005629393.3	protein_coding	1	c.23-10940_23-10939insGG		-1	-1	-1	-1	-1	-1	0
16	8010422	C	CTGTG	PASS	intron_variant	MODIFIER	TMEM178B	482765	transcript	XM_539881.6	protein_coding	1	c.382+31281_382+31282insCACA		-1	-1	-1	-1	-1	-1	0
16	19427555	T	G	PASS	intron_variant	MODIFIER	LMBR1	482819	transcript	XM_014119918.2	protein_coding	1	c.67-12341A>C		-1	-1	-1	-1	-1	-1	0
16	19427555	T	G	PASS	intron_variant	MODIFIER	LOC111090263	111090263	transcript	XR_002614594.1	pseudogene	2	n.375+264A>C		-1	-1	-1	-1	-1	-1	0
16	19427555	T	G	PASS	intron_variant	MODIFIER	LMBR1	482819	transcript	XM_022403903.1	protein_coding	1	c.67-12341A>C		-1	-1	-1	-1	-1	-1	0
16	19427555	T	G	PASS	intron_variant	MODIFIER	LMBR1	482819	transcript	XR_002614590.1	pseudogene	1	n.232-12341A>C		-1	-1	-1	-1	-1	-1	0
16	19427555	T	G	PASS	intron_variant	MODIFIER	LMBR1	482819	transcript	XM_539934.5	protein_coding	1	c.67-12341A>C		-1	-1	-1	-1	-1	-1	0
16	19427555	T	G	PASS	intron_variant	MODIFIER	LMBR1	482819	transcript	XM_022403906.1	protein_coding	1	c.67-12341A>C		-1	-1	-1	-1	-1	-1	0
16	19427555	T	G	PASS	intron_variant	MODIFIER	LMBR1	482819	transcript	XR_002614589.1	pseudogene	1	n.232-12341A>C		-1	-1	-1	-1	-1	-1	0
16	19427555	T	G	PASS	intron_variant	MODIFIER	LMBR1	482819	transcript	XM_022403904.1	protein_coding	1	c.67-12341A>C		-1	-1	-1	-1	-1	-1	0
16	19427555	T	G	PASS	intron_variant	MODIFIER	LOC111090263	111090263	transcript	XR_002614593.1	pseudogene	2	n.365+264A>C		-1	-1	-1	-1	-1	-1	0
16	21749698	A	AT	PASS	upstream_gene_variant	MODIFIER	PSD3	606759	transcript	XM_022403940.1	protein_coding	-1	c.-4787_-4786insA		-1	-1	-1	-1	-1	-1	4786
16	21749698	A	AT	PASS	intron_variant	MODIFIER	PSD3	606759	transcript	XM_005629758.3	protein_coding	2	c.836-18250_836-18249insA		-1	-1	-1	-1	-1	-1	0
16	21749698	A	AT	PASS	intron_variant	MODIFIER	PSD3	606759	transcript	XM_022403939.1	protein_coding	2	c.836-18250_836-18249insA		-1	-1	-1	-1	-1	-1	0
16	21749698	A	AT	PASS	intron_variant	MODIFIER	PSD3	606759	transcript	XR_002614603.1	pseudogene	2	n.851-18250_851-18249insA		-1	-1	-1	-1	-1	-1	0
16	38300813	G	A	PASS	intron_variant	MODIFIER	SGCZ	482890	transcript	XM_022404125.1	protein_coding	1	c.39+221937C>T		-1	-1	-1	-1	-1	-1	0
16	38300813	G	A	PASS	intron_variant	MODIFIER	LOC111090324	111090324	transcript	XR_002614720.1	pseudogene	3	n.589+7582G>A		-1	-1	-1	-1	-1	-1	0
16	38300813	G	A	PASS	intron_variant	MODIFIER	LOC111090324	111090324	transcript	XR_002614721.1	pseudogene	3	n.589+7582G>A		-1	-1	-1	-1	-1	-1	0
16	38632874	C	T	PASS	intron_variant	MODIFIER	LOC106559848	106559848	transcript	XR_001317907.2	pseudogene	4	n.373+19423C>T		-1	-1	-1	-1	-1	-1	0
16	38632874	C	T	PASS	intron_variant	MODIFIER	LOC106559848	106559848	transcript	XR_001317908.2	pseudogene	4	n.373+19423C>T		-1	-1	-1	-1	-1	-1	0
16	39629478	T	A	GATKstd	intron_variant	MODIFIER	LOC111090328	111090328	transcript	XR_002614727.1	pseudogene	1	n.146-4071T>A		-1	-1	-1	-1	-1	-1	0
16	40481845	G	C	PASS	intergenic_region	MODIFIER	MICU3-ZDHHC2	606938-475610	intergenic_region	606938-475610		-1	n.40481845G>C		-1	-1	-1	-1	-1	-1	0
16	53096814	C	A	GATKstd	intron_variant	MODIFIER	LOC111090189	111090189	transcript	XR_002614459.1	pseudogene	1	n.170+2686G>T		-1	-1	-1	-1	-1	-1	0
17	18717174	CCTT	C	PASS	intron_variant	MODIFIER	ITSN2	475683	transcript	XM_014120293.2	protein_coding	8	c.758+41_758+43delAAG		-1	-1	-1	-1	-1	-1	0
17	18717174	CCTT	C	PASS	intron_variant	MODIFIER	ITSN2	475683	transcript	XM_014120297.2	protein_coding	6	c.656+41_656+43delAAG		-1	-1	-1	-1	-1	-1	0
17	18717174	CCTT	C	PASS	intron_variant	MODIFIER	ITSN2	475683	transcript	XM_022404504.1	protein_coding	7	c.656+41_656+43delAAG		-1	-1	-1	-1	-1	-1	0
17	18717174	CCTT	C	PASS	intron_variant	MODIFIER	ITSN2	475683	transcript	XM_022404501.1	protein_coding	8	c.758+41_758+43delAAG		-1	-1	-1	-1	-1	-1	0
17	18717174	CCTT	C	PASS	intron_variant	MODIFIER	ITSN2	475683	transcript	XM_014120296.2	protein_coding	7	c.656+41_656+43delAAG		-1	-1	-1	-1	-1	-1	0
17	18717174	CCTT	C	PASS	intron_variant	MODIFIER	ITSN2	475683	transcript	XM_022404502.1	protein_coding	8	c.758+41_758+43delAAG		-1	-1	-1	-1	-1	-1	0
17	18717174	CCTT	C	PASS	intron_variant	MODIFIER	ITSN2	475683	transcript	XM_022404503.1	protein_coding	7	c.656+41_656+43delAAG		-1	-1	-1	-1	-1	-1	0
17	18717174	CCTT	C	PASS	intron_variant	MODIFIER	ITSN2	475683	transcript	XM_014120298.2	protein_coding	8	c.758+41_758+43delAAG		-1	-1	-1	-1	-1	-1	0
17	30839781	T	A	PASS	upstream_gene_variant	MODIFIER	GEMIN6	475732	transcript	XM_003432193.3	protein_coding	-1	c.-2806T>A		-1	-1	-1	-1	-1	-1	2637
17	30839781	T	A	PASS	upstream_gene_variant	MODIFIER	GEMIN6	475732	transcript	XM_532941.5	protein_coding	-1	c.-3295T>A		-1	-1	-1	-1	-1	-1	2625
17	30839781	T	A	PASS	intron_variant	MODIFIER	LOC100685565	100685565	transcript	XR_002615216.1	pseudogene	2	n.388+8494T>A		-1	-1	-1	-1	-1	-1	0
17	30839781	T	A	PASS	intron_variant	MODIFIER	GEMIN6	475732	transcript	XM_022404652.1	protein_coding	1	c.-103-2145T>A		-1	-1	-1	-1	-1	-1	0
17	32909918	G	A	PASS	intergenic_region	MODIFIER	LOC111090398-LOC102151150	111090398-102151150	intergenic_region	111090398-102151150		-1	n.32909918G>A		-1	-1	-1	-1	-1	-1	0
17	33217407	G	A	PASS	intron_variant	MODIFIER	LOC102151150	102151150	transcript	XR_002615238.1	pseudogene	9	n.2237+11690C>T		-1	-1	-1	-1	-1	-1	0
17	33217407	G	A	PASS	intron_variant	MODIFIER	LOC102151150	102151150	transcript	XR_002615240.1	pseudogene	8	n.2053+11690C>T		-1	-1	-1	-1	-1	-1	0
17	33217407	G	A	PASS	intron_variant	MODIFIER	LOC102151150	102151150	transcript	XR_002615239.1	pseudogene	9	n.1385+11690C>T		-1	-1	-1	-1	-1	-1	0
17	33217407	G	A	PASS	intron_variant	MODIFIER	LOC102151150	102151150	transcript	XR_002615242.1	pseudogene	8	n.1201+11690C>T		-1	-1	-1	-1	-1	-1	0
17	33217407	G	A	PASS	intron_variant	MODIFIER	LOC102151150	102151150	transcript	XR_002615244.1	pseudogene	8	n.1258+11690C>T		-1	-1	-1	-1	-1	-1	0
17	33217407	G	A	PASS	intron_variant	MODIFIER	LOC102151150	102151150	transcript	XR_002615246.1	pseudogene	8	n.1228+11690C>T		-1	-1	-1	-1	-1	-1	0
17	33217407	G	A	PASS	intron_variant	MODIFIER	LOC102151150	102151150	transcript	XR_002615247.1	pseudogene	6	n.955+11690C>T		-1	-1	-1	-1	-1	-1	0
17	33217407	G	A	PASS	intron_variant	MODIFIER	LOC102151150	102151150	transcript	XR_002615249.1	pseudogene	7	n.794+11690C>T		-1	-1	-1	-1	-1	-1	0
17	33217407	G	A	PASS	intron_variant	MODIFIER	LOC102151150	102151150	transcript	XR_002615248.1	pseudogene	7	n.992+11690C>T		-1	-1	-1	-1	-1	-1	0
17	33217407	G	A	PASS	intron_variant	MODIFIER	LOC102151150	102151150	transcript	XR_002615241.1	pseudogene	7	n.863+11690C>T		-1	-1	-1	-1	-1	-1	0
17	33217407	G	A	PASS	intron_variant	MODIFIER	LOC102151150	102151150	transcript	XR_002615236.1	pseudogene	7	n.1098+11690C>T		-1	-1	-1	-1	-1	-1	0
17	33217407	G	A	PASS	intron_variant	MODIFIER	LOC102151150	102151150	transcript	XR_001318051.2	pseudogene	6	n.1003+13393C>T		-1	-1	-1	-1	-1	-1	0
17	33217407	G	A	PASS	intron_variant	MODIFIER	LOC102151150	102151150	transcript	XR_002615237.1	pseudogene	8	n.1240+1374C>T		-1	-1	-1	-1	-1	-1	0
17	33217407	G	A	PASS	intron_variant	MODIFIER	LOC102151150	102151150	transcript	XR_002615243.1	pseudogene	7	n.1145+1374C>T		-1	-1	-1	-1	-1	-1	0
17	33512986	A	G	PASS	downstream_gene_variant	MODIFIER	LOC111090589	111090589	transcript	XR_002615251.1	pseudogene	-1	n.*1116T>C		-1	-1	-1	-1	-1	-1	1116
17	33512986	A	G	PASS	intergenic_region	MODIFIER	LOC102151150-LOC111090589	102151150-111090589	intergenic_region	102151150-111090589		-1	n.33512986A>G		-1	-1	-1	-1	-1	-1	0
17	33859772	G	T	PASS	intron_variant	MODIFIER	EML4	483048	transcript	XM_014120446.2	protein_coding	3	c.381-563G>T		-1	-1	-1	-1	-1	-1	0
17	33859772	G	T	PASS	intron_variant	MODIFIER	EML4	483048	transcript	XM_005630380.3	protein_coding	3	c.339-563G>T		-1	-1	-1	-1	-1	-1	0
17	33859772	G	T	PASS	intron_variant	MODIFIER	EML4	483048	transcript	XM_014120447.2	protein_coding	3	c.381-563G>T		-1	-1	-1	-1	-1	-1	0
17	33859772	G	T	PASS	intron_variant	MODIFIER	EML4	483048	transcript	XM_014120448.2	protein_coding	3	c.381-2590G>T		-1	-1	-1	-1	-1	-1	0
17	33859772	G	T	PASS	intron_variant	MODIFIER	EML4	483048	transcript	XM_014120449.2	protein_coding	3	c.381-2590G>T		-1	-1	-1	-1	-1	-1	0
17	38935323	C	CAGAGAGAGAGACAGGA	PASS	intron_variant	MODIFIER	IMMT	475764	transcript	XM_847103.5	protein_coding	1	c.46-1580_46-1579insAGAGAGAGAGACAGGA		-1	-1	-1	-1	-1	-1	0
17	38935323	C	CAGAGAGAGAGACAGGA	PASS	intron_variant	MODIFIER	IMMT	475764	transcript	XM_005630471.3	protein_coding	1	c.46-1580_46-1579insAGAGAGAGAGACAGGA		-1	-1	-1	-1	-1	-1	0
17	38935323	C	CAGAGAGAGAGACAGGA	PASS	intron_variant	MODIFIER	IMMT	475764	transcript	XM_005630472.3	protein_coding	1	c.46-1580_46-1579insAGAGAGAGAGACAGGA		-1	-1	-1	-1	-1	-1	0
17	38935323	C	CAGAGAGAGAGACAGGA	PASS	intron_variant	MODIFIER	IMMT	475764	transcript	XM_005630473.3	protein_coding	1	c.46-1580_46-1579insAGAGAGAGAGACAGGA		-1	-1	-1	-1	-1	-1	0
17	38935323	C	CAGAGAGAGAGACAGGA	PASS	intron_variant	MODIFIER	IMMT	475764	transcript	XM_014120431.2	protein_coding	1	c.46-1580_46-1579insAGAGAGAGAGACAGGA		-1	-1	-1	-1	-1	-1	0
17	38935323	C	CAGAGAGAGAGACAGGA	PASS	intron_variant	MODIFIER	IMMT	475764	transcript	XM_022404742.1	protein_coding	1	c.46-1580_46-1579insAGAGAGAGAGACAGGA		-1	-1	-1	-1	-1	-1	0
17	38935323	C	CAGAGAGAGAGACAGGA	PASS	intron_variant	MODIFIER	IMMT	475764	transcript	XM_860208.5	protein_coding	1	c.46-1580_46-1579insAGAGAGAGAGACAGGA		-1	-1	-1	-1	-1	-1	0
17	39634907	C	T	PASS	5_prime_UTR_premature_start_codon_gain_variant	LOW	CAPG	483082	transcript	XM_005630490.3	protein_coding	2	c.-10C>T		-1	-1	-1	-1	-1	-1	0
17	39634907	C	T	PASS	5_prime_UTR_premature_start_codon_gain_variant	LOW	CAPG	483082	transcript	XM_022404745.1	protein_coding	2	c.-10C>T		-1	-1	-1	-1	-1	-1	0
17	39634907	C	T	PASS	5_prime_UTR_premature_start_codon_gain_variant	LOW	CAPG	483082	transcript	XM_005630491.3	protein_coding	2	c.-10C>T		-1	-1	-1	-1	-1	-1	0
17	39634907	C	T	PASS	5_prime_UTR_premature_start_codon_gain_variant	LOW	CAPG	483082	transcript	XM_005630492.3	protein_coding	2	c.-10C>T		-1	-1	-1	-1	-1	-1	0
17	39634907	C	T	PASS	5_prime_UTR_premature_start_codon_gain_variant	LOW	CAPG	483082	transcript	XM_014120426.2	protein_coding	1	c.-10C>T		-1	-1	-1	-1	-1	-1	0
17	39634907	C	T	PASS	5_prime_UTR_variant	MODIFIER	CAPG	483082	transcript	XM_005630490.3	protein_coding	2	c.-10C>T		-1	-1	-1	-1	-1	-1	10
17	39634907	C	T	PASS	5_prime_UTR_variant	MODIFIER	CAPG	483082	transcript	XM_022404745.1	protein_coding	2	c.-10C>T		-1	-1	-1	-1	-1	-1	10
17	39634907	C	T	PASS	5_prime_UTR_variant	MODIFIER	CAPG	483082	transcript	XM_005630491.3	protein_coding	2	c.-10C>T		-1	-1	-1	-1	-1	-1	10
17	39634907	C	T	PASS	5_prime_UTR_variant	MODIFIER	CAPG	483082	transcript	XM_005630492.3	protein_coding	2	c.-10C>T		-1	-1	-1	-1	-1	-1	10
17	39634907	C	T	PASS	5_prime_UTR_variant	MODIFIER	CAPG	483082	transcript	XM_014120426.2	protein_coding	1	c.-10C>T		-1	-1	-1	-1	-1	-1	10
17	39769092	AT	A	PASS	intron_variant	MODIFIER	TCF7L1	612070	transcript	XM_022404364.1	protein_coding	5	c.1090-49266delA		-1	-1	-1	-1	-1	-1	0
17	39921253	C	T	PASS	intron_variant	MODIFIER	KCMF1	475773	transcript	XM_022404365.1	protein_coding	7	c.1647-510G>A		-1	-1	-1	-1	-1	-1	0
17	41423083	G	T	PASS	intergenic_region	MODIFIER	LOC100682653-LOC102152789	100682653-102152789	intergenic_region	100682653-102152789		-1	n.41423083G>T		-1	-1	-1	-1	-1	-1	0
17	47859812	A	C	PASS	intergenic_region	MODIFIER	EVA1A-TACR1	483095-403815	intergenic_region	483095-403815		-1	n.47859812A>C		-1	-1	-1	-1	-1	-1	0
17	49053626	CTT	C	PASS	intron_variant	MODIFIER	TET3	483109	transcript	XM_005630554.3	protein_coding	2	c.360+13115_360+13116delAA		-1	-1	-1	-1	-1	-1	0
17	49053626	CTT	C	PASS	intron_variant	MODIFIER	TET3	483109	transcript	XM_005630555.3	protein_coding	2	c.-46+13115_-46+13116delAA		-1	-1	-1	-1	-1	-1	0
17	49053626	CTT	C	PASS	intron_variant	MODIFIER	TET3	483109	transcript	XM_022404808.1	protein_coding	2	c.-46+13115_-46+13116delAA		-1	-1	-1	-1	-1	-1	0
17	49053626	CTT	C	PASS	intron_variant	MODIFIER	TET3	483109	transcript	XM_022404807.1	protein_coding	1	c.304-24301_304-24300delAA		-1	-1	-1	-1	-1	-1	0
17	49080644	C	CT	PASS	upstream_gene_variant	MODIFIER	LOC111090655	111090655	transcript	XR_002615394.1	pseudogene	-1	n.-2210_-2209insT		-1	-1	-1	-1	-1	-1	2209
17	49080644	C	CT	PASS	intron_variant	MODIFIER	TET3	483109	transcript	XM_005630554.3	protein_coding	1	c.303+1728_303+1729insA		-1	-1	-1	-1	-1	-1	0
17	49080644	C	CT	PASS	intron_variant	MODIFIER	TET3	483109	transcript	XM_022404807.1	protein_coding	1	c.303+1728_303+1729insA		-1	-1	-1	-1	-1	-1	0
17	49139256	G	A	GATKstd	synonymous_variant	LOW	DGUOK	475791	transcript	XM_533001.6	protein_coding	1	c.63C>T	p.Leu21Leu	106	1129	63	876	21	291	0
17	49139256	G	A	GATKstd	synonymous_variant	LOW	DGUOK	475791	transcript	XM_022404809.1	protein_coding	1	c.63C>T	p.Leu21Leu	111	870	63	612	21	203	0
17	49139256	G	A	GATKstd	5_prime_UTR_variant	MODIFIER	DGUOK	475791	transcript	XM_022404810.1	protein_coding	1	c.-158C>T		-1	-1	-1	-1	-1	-1	22597
17	49139256	G	A	GATKstd	downstream_gene_variant	MODIFIER	ACTG2	475792	transcript	XM_533002.5	protein_coding	-1	c.*5006C>T		-1	-1	-1	-1	-1	-1	4928
17	49216022	TTTCTAA	T	PASS	intron_variant	MODIFIER	STAMBP	100684058	transcript	XM_003432220.4	protein_coding	2	c.203+2844_203+2849delTTAGAA		-1	-1	-1	-1	-1	-1	0
17	49216022	TTTCTAA	T	PASS	intron_variant	MODIFIER	STAMBP	100684058	transcript	XM_005630556.3	protein_coding	2	c.203+2844_203+2849delTTAGAA		-1	-1	-1	-1	-1	-1	0
17	49216022	TTTCTAA	T	PASS	intron_variant	MODIFIER	STAMBP	100684058	transcript	XM_022404812.1	protein_coding	2	c.203+2844_203+2849delTTAGAA		-1	-1	-1	-1	-1	-1	0
17	54744432	A	C	PASS	intron_variant	MODIFIER	MAN1A2	483141	transcript	XM_022404884.1	protein_coding	3	c.558+2623A>C		-1	-1	-1	-1	-1	-1	0
17	54744432	A	C	PASS	intron_variant	MODIFIER	MAN1A2	483141	transcript	XM_540259.6	protein_coding	3	c.558+2623A>C		-1	-1	-1	-1	-1	-1	0
17	54744432	A	C	PASS	intron_variant	MODIFIER	MAN1A2	483141	transcript	XR_294583.3	pseudogene	2	n.981+2623A>C		-1	-1	-1	-1	-1	-1	0
17	54744432	A	C	PASS	intron_variant	MODIFIER	MAN1A2	483141	transcript	XR_002615459.1	pseudogene	2	n.981+2623A>C		-1	-1	-1	-1	-1	-1	0
17	54744432	A	C	PASS	intron_variant	MODIFIER	MAN1A2	483141	transcript	XM_022404885.1	protein_coding	2	c.558+2623A>C		-1	-1	-1	-1	-1	-1	0
17	54744432	A	C	PASS	intron_variant	MODIFIER	MAN1A2	483141	transcript	XM_014120656.2	protein_coding	2	c.558+2623A>C		-1	-1	-1	-1	-1	-1	0
17	57318556	A	T	GATKstd	intron_variant	MODIFIER	LOC100683419	100683419	transcript	XM_014120591.2	protein_coding	25	c.3520-2606A>T		-1	-1	-1	-1	-1	-1	0
17	57318556	A	T	GATKstd	intron_variant	MODIFIER	LOC100683419	100683419	transcript	XM_022404897.1	protein_coding	25	c.3520-2606A>T		-1	-1	-1	-1	-1	-1	0
17	57318556	A	T	GATKstd	intron_variant	MODIFIER	LOC100683419	100683419	transcript	XM_014120596.2	protein_coding	25	c.3520-2606A>T		-1	-1	-1	-1	-1	-1	0
17	57318556	A	T	GATKstd	intron_variant	MODIFIER	LOC100683419	100683419	transcript	XM_014120595.2	protein_coding	25	c.3520-2606A>T		-1	-1	-1	-1	-1	-1	0
17	57318556	A	T	GATKstd	intron_variant	MODIFIER	LOC100683419	100683419	transcript	XM_014120597.2	protein_coding	25	c.3520-2606A>T		-1	-1	-1	-1	-1	-1	0
17	57318556	A	T	GATKstd	intron_variant	MODIFIER	LOC100683419	100683419	transcript	XM_014120602.2	protein_coding	25	c.3520-2606A>T		-1	-1	-1	-1	-1	-1	0
17	57318556	A	T	GATKstd	intron_variant	MODIFIER	LOC100683419	100683419	transcript	XM_005630689.3	protein_coding	25	c.3517-2606A>T		-1	-1	-1	-1	-1	-1	0
17	57318556	A	T	GATKstd	intron_variant	MODIFIER	LOC100683419	100683419	transcript	XM_005630691.3	protein_coding	25	c.3520-2606A>T		-1	-1	-1	-1	-1	-1	0
17	57318556	A	T	GATKstd	intron_variant	MODIFIER	LOC100683419	100683419	transcript	XM_014120592.2	protein_coding	25	c.3520-2606A>T		-1	-1	-1	-1	-1	-1	0
17	57318556	A	T	GATKstd	intron_variant	MODIFIER	LOC100683419	100683419	transcript	XM_014120593.2	protein_coding	25	c.3520-2606A>T		-1	-1	-1	-1	-1	-1	0
17	57318556	A	T	GATKstd	intron_variant	MODIFIER	LOC100683419	100683419	transcript	XM_014120594.2	protein_coding	25	c.3520-2606A>T		-1	-1	-1	-1	-1	-1	0
17	57318556	A	T	GATKstd	intron_variant	MODIFIER	LOC100683419	100683419	transcript	XM_014120598.2	protein_coding	25	c.3520-2606A>T		-1	-1	-1	-1	-1	-1	0
17	57318556	A	T	GATKstd	intron_variant	MODIFIER	LOC100683419	100683419	transcript	XM_022404899.1	protein_coding	25	c.3520-2606A>T		-1	-1	-1	-1	-1	-1	0
17	57318556	A	T	GATKstd	intron_variant	MODIFIER	LOC100683419	100683419	transcript	XM_014120599.2	protein_coding	25	c.3133-2606A>T		-1	-1	-1	-1	-1	-1	0
17	57318556	A	T	GATKstd	intron_variant	MODIFIER	LOC100683419	100683419	transcript	XM_005630692.3	protein_coding	23	c.2944-2606A>T		-1	-1	-1	-1	-1	-1	0
17	57318556	A	T	GATKstd	intron_variant	MODIFIER	LOC100683419	100683419	transcript	XM_014120601.2	protein_coding	22	c.2935-2606A>T		-1	-1	-1	-1	-1	-1	0
17	57318556	A	T	GATKstd	intron_variant	MODIFIER	LOC100683419	100683419	transcript	XM_022404898.1	protein_coding	18	c.3421-2606A>T		-1	-1	-1	-1	-1	-1	0
17	57318556	A	T	GATKstd	intron_variant	MODIFIER	LOC100683419	100683419	transcript	XM_005630690.3	protein_coding	18	c.3421-2606A>T		-1	-1	-1	-1	-1	-1	0
17	59772155	T	TTTTTTTTTTTTTTTAAATAAATAAAATCG	PASS	intergenic_region	MODIFIER	MCL1-ENSA	403537-475837	intergenic_region	403537-475837		-1	n.59772155_59772156insTTTTTTTTTTTTTTAAATAAATAAAATCG		-1	-1	-1	-1	-1	-1	0
18	8481882	T	C	PASS	intergenic_region	MODIFIER	LOC111090868-LOC111090869	111090868-111090869	intergenic_region	111090868-111090869		-1	n.8481882T>C		-1	-1	-1	-1	-1	-1	0
18	12366991	A	T	GATKstd	intron_variant	MODIFIER	NRCAM	475881	transcript	XM_014120801.2	protein_coding	3	c.-96+18425A>T		-1	-1	-1	-1	-1	-1	0
18	12366991	A	T	GATKstd	intron_variant	MODIFIER	NRCAM	475881	transcript	XM_005630937.3	protein_coding	3	c.-96+18425A>T		-1	-1	-1	-1	-1	-1	0
18	12366991	A	T	GATKstd	intron_variant	MODIFIER	NRCAM	475881	transcript	XM_005630939.3	protein_coding	3	c.-96+18425A>T		-1	-1	-1	-1	-1	-1	0
18	12366991	A	T	GATKstd	intron_variant	MODIFIER	NRCAM	475881	transcript	XM_005630942.3	protein_coding	3	c.-96+18425A>T		-1	-1	-1	-1	-1	-1	0
18	12366991	A	T	GATKstd	intron_variant	MODIFIER	NRCAM	475881	transcript	XM_005630943.3	protein_coding	3	c.-96+18425A>T		-1	-1	-1	-1	-1	-1	0
18	12366991	A	T	GATKstd	intron_variant	MODIFIER	NRCAM	475881	transcript	XM_005630944.3	protein_coding	3	c.-96+18425A>T		-1	-1	-1	-1	-1	-1	0
18	12366991	A	T	GATKstd	intron_variant	MODIFIER	NRCAM	475881	transcript	XM_005630945.3	protein_coding	3	c.-96+18425A>T		-1	-1	-1	-1	-1	-1	0
18	12366991	A	T	GATKstd	intron_variant	MODIFIER	NRCAM	475881	transcript	XM_014120802.2	protein_coding	2	c.-96+30055A>T		-1	-1	-1	-1	-1	-1	0
18	12366991	A	T	GATKstd	intron_variant	MODIFIER	NRCAM	475881	transcript	XM_014120805.2	protein_coding	3	c.-96+18425A>T		-1	-1	-1	-1	-1	-1	0
18	12366991	A	T	GATKstd	intron_variant	MODIFIER	NRCAM	475881	transcript	XM_014120806.2	protein_coding	3	c.-96+18425A>T		-1	-1	-1	-1	-1	-1	0
18	12366991	A	T	GATKstd	intron_variant	MODIFIER	NRCAM	475881	transcript	XM_014120807.2	protein_coding	3	c.-96+18425A>T		-1	-1	-1	-1	-1	-1	0
18	12366991	A	T	GATKstd	intron_variant	MODIFIER	NRCAM	475881	transcript	XM_014120808.2	protein_coding	3	c.-96+18425A>T		-1	-1	-1	-1	-1	-1	0
18	12366991	A	T	GATKstd	intron_variant	MODIFIER	NRCAM	475881	transcript	XM_014120809.2	protein_coding	3	c.-96+18425A>T		-1	-1	-1	-1	-1	-1	0
18	12366991	A	T	GATKstd	intron_variant	MODIFIER	NRCAM	475881	transcript	XM_014120810.2	protein_coding	3	c.-96+18425A>T		-1	-1	-1	-1	-1	-1	0
18	12366991	A	T	GATKstd	intron_variant	MODIFIER	NRCAM	475881	transcript	XM_014120811.2	protein_coding	3	c.-96+18425A>T		-1	-1	-1	-1	-1	-1	0
18	12366991	A	T	GATKstd	intron_variant	MODIFIER	NRCAM	475881	transcript	XM_014120812.2	protein_coding	3	c.-96+18425A>T		-1	-1	-1	-1	-1	-1	0
18	12366991	A	T	GATKstd	intron_variant	MODIFIER	NRCAM	475881	transcript	XM_022405195.1	protein_coding	3	c.-96+18425A>T		-1	-1	-1	-1	-1	-1	0
18	12366991	A	T	GATKstd	intron_variant	MODIFIER	NRCAM	475881	transcript	XM_014120803.2	protein_coding	3	c.-96+18425A>T		-1	-1	-1	-1	-1	-1	0
18	12366991	A	T	GATKstd	intron_variant	MODIFIER	NRCAM	475881	transcript	XM_022405193.1	protein_coding	2	c.-96+30055A>T		-1	-1	-1	-1	-1	-1	0
18	12762375	G	T	GATKstd	intergenic_region	MODIFIER	DLD-LOC106559946	403978-106559946	intergenic_region	403978-106559946		-1	n.12762375G>T		-1	-1	-1	-1	-1	-1	0
18	13097381	G	T	GATKstd	intron_variant	MODIFIER	COG5	483265	transcript	XM_022405857.1	protein_coding	6	c.1039+15401G>T		-1	-1	-1	-1	-1	-1	0
18	13178875	G	A	GATKstd	intron_variant	MODIFIER	COG5	483265	transcript	XM_022405857.1	protein_coding	6	c.1040-1999G>A		-1	-1	-1	-1	-1	-1	0
18	15332879	G	C	PASS	missense_variant	MODERATE	LOC111091026	111091026	transcript	XM_022405859.1	protein_coding	2	c.541G>C	p.Gly181Arg	541	2459	541	930	181	309	0
18	15332879	G	C	PASS	upstream_gene_variant	MODIFIER	KMT2E	475895	transcript	XM_533102.6	protein_coding	-1	c.-28240C>G		-1	-1	-1	-1	-1	-1	29
18	20981934	A	AT	PASS	intergenic_region	MODIFIER	LOC100686229-LOC111090803	100686229-111090803	intergenic_region	100686229-111090803		-1	n.20981934_20981935insT		-1	-1	-1	-1	-1	-1	0
18	25595668	C	T	GATKstd	intron_variant	MODIFIER	PTDSS2	483401	transcript	XM_540520.6	protein_coding	2	c.273-2194C>T		-1	-1	-1	-1	-1	-1	0
18	25595668	C	T	GATKstd	intron_variant	MODIFIER	PTDSS2	483401	transcript	XM_014121204.2	protein_coding	2	c.201-2194C>T		-1	-1	-1	-1	-1	-1	0
18	30470384	A	AAAAAC	PASS	intron_variant	MODIFIER	LOC111090810	111090810	transcript	XR_002615616.1	pseudogene	3	n.284-88_284-87insAAAAC		-1	-1	-1	-1	-1	-1	0
18	31879083	A	G	PASS	intergenic_region	MODIFIER	COMMD9-LDLRAD3	608575-483423	intergenic_region	608575-483423		-1	n.31879083A>G		-1	-1	-1	-1	-1	-1	0
18	32525293	C	T	PASS	intron_variant	MODIFIER	PAMR1	483426	transcript	XM_014121030.1	protein_coding	6	c.700+4109C>T		-1	-1	-1	-1	-1	-1	0
18	32525293	C	T	PASS	intron_variant	MODIFIER	PAMR1	483426	transcript	XM_014121032.2	protein_coding	6	c.700+4109C>T		-1	-1	-1	-1	-1	-1	0
18	32525293	C	T	PASS	intron_variant	MODIFIER	PAMR1	483426	transcript	XM_014121031.2	protein_coding	6	c.700+4109C>T		-1	-1	-1	-1	-1	-1	0
18	32525293	C	T	PASS	intron_variant	MODIFIER	PAMR1	483426	transcript	XM_022405326.1	protein_coding	6	c.700+4109C>T		-1	-1	-1	-1	-1	-1	0
18	35170515	G	GGA	PASS	intergenic_region	MODIFIER	WT1-LOC102157112	609253-102157112	intergenic_region	609253-102157112		-1	n.35170515_35170516insGA		-1	-1	-1	-1	-1	-1	0
18	38251888	G	T	PASS	upstream_gene_variant	MODIFIER	LOC610080	610080	transcript	610080	pseudogene	-1	n.-1272G>T		-1	-1	-1	-1	-1	-1	1272
18	38251888	G	T	PASS	intergenic_region	MODIFIER	LOC483485-LOC610080	483485-610080	intergenic_region	483485-610080		-1	n.38251888G>T		-1	-1	-1	-1	-1	-1	0
18	38773962	A	G	PASS	3_prime_UTR_variant	MODIFIER	P2RX3	448782	transcript	XM_540614.4	protein_coding	12	c.*367T>C		-1	-1	-1	-1	-1	-1	367
18	38773962	A	G	PASS	downstream_gene_variant	MODIFIER	PRG3	483495	transcript	XM_540613.4	protein_coding	-1	c.*4251A>G		-1	-1	-1	-1	-1	-1	4251
18	39142352	G	A	GATKstd	downstream_gene_variant	MODIFIER	LOC100688997	100688997	transcript	XM_003432364.1	protein_coding	-1	c.*1988G>A		-1	-1	-1	-1	-1	-1	1988
18	39142352	G	A	GATKstd	intergenic_region	MODIFIER	LOC100688997-LOC100682678	100688997-100682678	intergenic_region	100688997-100682678		-1	n.39142352G>A		-1	-1	-1	-1	-1	-1	0
18	39277874	C	A	PASS	intron_variant	MODIFIER	LOC111090819	111090819	transcript	XR_002615624.1	pseudogene	2	n.352+366G>T		-1	-1	-1	-1	-1	-1	0
18	39277878	A	T	PASS	intron_variant	MODIFIER	LOC111090819	111090819	transcript	XR_002615624.1	pseudogene	2	n.352+362T>A		-1	-1	-1	-1	-1	-1	0
18	40226168	G	A	PASS	downstream_gene_variant	MODIFIER	LOC100688033	100688033	transcript	XM_014120924.1	protein_coding	-1	c.*1846C>T		-1	-1	-1	-1	-1	-1	1846
18	40226168	G	A	PASS	intergenic_region	MODIFIER	LOC100687811-LOC100688033	100687811-100688033	intergenic_region	100687811-100688033		-1	n.40226168G>A		-1	-1	-1	-1	-1	-1	0
18	40438643	C	G	GATKstd	intergenic_region	MODIFIER	LOC100688686-LOC100688752	100688686-100688752	intergenic_region	100688686-100688752		-1	n.40438643C>G		-1	-1	-1	-1	-1	-1	0
18	43356415	G	A	PASS	intron_variant	MODIFIER	PHF21A	483637	transcript	XM_014121046.2	protein_coding	6	c.174+12229G>A		-1	-1	-1	-1	-1	-1	0
18	43356415	G	A	PASS	intron_variant	MODIFIER	PHF21A	483637	transcript	XM_014121048.2	protein_coding	5	c.174+12229G>A		-1	-1	-1	-1	-1	-1	0
18	43356415	G	A	PASS	intron_variant	MODIFIER	PHF21A	483637	transcript	XM_014121052.2	protein_coding	7	c.174+12229G>A		-1	-1	-1	-1	-1	-1	0
18	43356415	G	A	PASS	intron_variant	MODIFIER	PHF21A	483637	transcript	XM_022405495.1	protein_coding	8	c.174+12229G>A		-1	-1	-1	-1	-1	-1	0
18	43356415	G	A	PASS	intron_variant	MODIFIER	PHF21A	483637	transcript	XM_022405498.1	protein_coding	8	c.153+12229G>A		-1	-1	-1	-1	-1	-1	0
18	43356415	G	A	PASS	intron_variant	MODIFIER	PHF21A	483637	transcript	XM_022405487.1	protein_coding	7	c.174+12229G>A		-1	-1	-1	-1	-1	-1	0
18	43356415	G	A	PASS	intron_variant	MODIFIER	PHF21A	483637	transcript	XM_022405496.1	protein_coding	8	c.153+12229G>A		-1	-1	-1	-1	-1	-1	0
18	43356415	G	A	PASS	intron_variant	MODIFIER	PHF21A	483637	transcript	XM_022405497.1	protein_coding	8	c.153+12229G>A		-1	-1	-1	-1	-1	-1	0
18	43356415	G	A	PASS	intron_variant	MODIFIER	PHF21A	483637	transcript	XM_022405492.1	protein_coding	8	c.174+12229G>A		-1	-1	-1	-1	-1	-1	0
18	43356415	G	A	PASS	intron_variant	MODIFIER	PHF21A	483637	transcript	XM_014121049.2	protein_coding	8	c.174+12229G>A		-1	-1	-1	-1	-1	-1	0
18	43356415	G	A	PASS	intron_variant	MODIFIER	PHF21A	483637	transcript	XM_014121051.2	protein_coding	8	c.174+12229G>A		-1	-1	-1	-1	-1	-1	0
18	43356415	G	A	PASS	intron_variant	MODIFIER	PHF21A	483637	transcript	XM_022405489.1	protein_coding	7	c.174+12229G>A		-1	-1	-1	-1	-1	-1	0
18	43356415	G	A	PASS	intron_variant	MODIFIER	PHF21A	483637	transcript	XM_022405491.1	protein_coding	8	c.174+12229G>A		-1	-1	-1	-1	-1	-1	0
18	43356415	G	A	PASS	intron_variant	MODIFIER	PHF21A	483637	transcript	XM_022405494.1	protein_coding	8	c.153+12229G>A		-1	-1	-1	-1	-1	-1	0
18	43356415	G	A	PASS	intron_variant	MODIFIER	PHF21A	483637	transcript	XM_014121054.2	protein_coding	6	c.174+12229G>A		-1	-1	-1	-1	-1	-1	0
18	43356415	G	A	PASS	intron_variant	MODIFIER	PHF21A	483637	transcript	XM_014121057.2	protein_coding	5	c.174+12229G>A		-1	-1	-1	-1	-1	-1	0
18	43356415	G	A	PASS	intron_variant	MODIFIER	PHF21A	483637	transcript	XM_022405493.1	protein_coding	8	c.153+12229G>A		-1	-1	-1	-1	-1	-1	0
18	43356415	G	A	PASS	intron_variant	MODIFIER	PHF21A	483637	transcript	XM_022405488.1	protein_coding	7	c.174+12229G>A		-1	-1	-1	-1	-1	-1	0
18	43356415	G	A	PASS	intron_variant	MODIFIER	PHF21A	483637	transcript	XM_022405490.1	protein_coding	4	c.174+12229G>A		-1	-1	-1	-1	-1	-1	0
18	52604210	G	A	PASS	intergenic_region	MODIFIER	SLC22A11-RPS6KA4	612103-612105	intergenic_region	612103-612105		-1	n.52604210G>A		-1	-1	-1	-1	-1	-1	0
18	54768027	TC	T	PASS	intergenic_region	MODIFIER	DAGLA-SYT7	483795-483796	intergenic_region	483795-483796		-1	n.54768028delC		-1	-1	-1	-1	-1	-1	0
19	9110342	T	TCCCCC	PASS	intergenic_region	MODIFIER	LOC106560045-LOC476081	106560045-476081	intergenic_region	106560045-476081		-1	n.9110342_9110343insCCCCC		-1	-1	-1	-1	-1	-1	0
19	11840672	T	G	PASS	intergenic_region	MODIFIER	LOC111091105-C19H4orf33	111091105-483828	intergenic_region	111091105-483828		-1	n.11840672T>G		-1	-1	-1	-1	-1	-1	0
19	14262659	C	CTTTTTT	PASS	intron_variant	MODIFIER	LOC111091109	111091109	transcript	XR_002616188.1	pseudogene	7	n.674+3870_674+3871insAAAAAA		-1	-1	-1	-1	-1	-1	0
19	14262659	C	CTTTTTT	PASS	intron_variant	MODIFIER	LOC111091109	111091109	transcript	XR_002616189.1	pseudogene	6	n.577+3870_577+3871insAAAAAA		-1	-1	-1	-1	-1	-1	0
19	14262659	C	CTTTTTT	PASS	intron_variant	MODIFIER	LOC111091109	111091109	transcript	XR_002616190.1	pseudogene	6	n.602+3870_602+3871insAAAAAA		-1	-1	-1	-1	-1	-1	0
19	28341026	TAA	T	PASS	intergenic_region	MODIFIER	LOC100856628-LOC102155343	100856628-102155343	intergenic_region	100856628-102155343		-1	n.28341027_28341028delAA		-1	-1	-1	-1	-1	-1	0
19	30223450	TTAAA	T	PASS	intron_variant	MODIFIER	PTPN4	483882	transcript	XM_014121421.2	protein_coding	2	c.139-3762_139-3759delTTTA		-1	-1	-1	-1	-1	-1	0
19	30223450	TTAAA	T	PASS	intron_variant	MODIFIER	PTPN4	483882	transcript	XM_022406054.1	protein_coding	1	c.-89+17456_-89+17459delTTTA		-1	-1	-1	-1	-1	-1	0
19	30223450	TTAAA	T	PASS	intron_variant	MODIFIER	PTPN4	483882	transcript	XM_022406053.1	protein_coding	1	c.138+17456_138+17459delTTTA		-1	-1	-1	-1	-1	-1	0
19	30223450	TTAAA	T	PASS	intron_variant	MODIFIER	PTPN4	483882	transcript	XM_022406049.1	protein_coding	3	c.139-3762_139-3759delTTTA		-1	-1	-1	-1	-1	-1	0
19	30223450	TTAAA	T	PASS	intron_variant	MODIFIER	PTPN4	483882	transcript	XM_014121422.2	protein_coding	2	c.139-3762_139-3759delTTTA		-1	-1	-1	-1	-1	-1	0
19	30223450	TTAAA	T	PASS	intron_variant	MODIFIER	PTPN4	483882	transcript	XM_014121423.2	protein_coding	2	c.139-3762_139-3759delTTTA		-1	-1	-1	-1	-1	-1	0
19	30223450	TTAAA	T	PASS	intron_variant	MODIFIER	PTPN4	483882	transcript	XM_014121424.2	protein_coding	2	c.139-3762_139-3759delTTTA		-1	-1	-1	-1	-1	-1	0
19	30223450	TTAAA	T	PASS	intron_variant	MODIFIER	PTPN4	483882	transcript	XM_014121425.2	protein_coding	2	c.138+17456_138+17459delTTTA		-1	-1	-1	-1	-1	-1	0
19	30223450	TTAAA	T	PASS	intron_variant	MODIFIER	PTPN4	483882	transcript	XM_022406050.1	protein_coding	2	c.139-3762_139-3759delTTTA		-1	-1	-1	-1	-1	-1	0
19	30223450	TTAAA	T	PASS	intron_variant	MODIFIER	PTPN4	483882	transcript	XM_022406051.1	protein_coding	2	c.139-3762_139-3759delTTTA		-1	-1	-1	-1	-1	-1	0
19	30223450	TTAAA	T	PASS	intron_variant	MODIFIER	PTPN4	483882	transcript	XM_022406052.1	protein_coding	2	c.138+17456_138+17459delTTTA		-1	-1	-1	-1	-1	-1	0
19	34742934	A	G	PASS	intergenic_region	MODIFIER	DPP10-LOC111091063	476121-111091063	intergenic_region	476121-111091063		-1	n.34742934A>G		-1	-1	-1	-1	-1	-1	0
19	34951268	G	A	GATKstd	intergenic_region	MODIFIER	LOC111091162-LOC106560032	111091162-106560032	intergenic_region	111091162-106560032		-1	n.34951268G>A		-1	-1	-1	-1	-1	-1	0
19	35403103	C	T	GATKstd	intron_variant	MODIFIER	GPR39	610696	transcript	XM_848239.5	protein_coding	1	c.856+16242C>T		-1	-1	-1	-1	-1	-1	0
19	35581579	G	A	PASS	downstream_gene_variant	MODIFIER	LYPD1	610707	transcript	XM_848250.5	protein_coding	-1	c.*4704C>T		-1	-1	-1	-1	-1	-1	4517
19	35581579	G	A	PASS	intron_variant	MODIFIER	GPR39	610696	transcript	XM_848239.5	protein_coding	1	c.857-3854G>A		-1	-1	-1	-1	-1	-1	0
19	35616178	AAC	A	PASS	intron_variant	MODIFIER	LYPD1	610707	transcript	XM_848250.5	protein_coding	2	c.190+12558_190+12559delGT		-1	-1	-1	-1	-1	-1	0
19	35628150	C	T	PASS	downstream_gene_variant	MODIFIER	NCKAP5	483893	transcript	XM_022406092.1	protein_coding	-1	c.*5001G>A		-1	-1	-1	-1	-1	-1	3750
19	35628150	C	T	PASS	downstream_gene_variant	MODIFIER	NCKAP5	483893	transcript	XM_022406097.1	protein_coding	-1	c.*5001G>A		-1	-1	-1	-1	-1	-1	3750
19	35628150	C	T	PASS	downstream_gene_variant	MODIFIER	NCKAP5	483893	transcript	XM_014121411.2	protein_coding	-1	c.*5001G>A		-1	-1	-1	-1	-1	-1	3750
19	35628150	C	T	PASS	downstream_gene_variant	MODIFIER	NCKAP5	483893	transcript	XM_022406098.1	protein_coding	-1	c.*5001G>A		-1	-1	-1	-1	-1	-1	3750
19	35628150	C	T	PASS	downstream_gene_variant	MODIFIER	NCKAP5	483893	transcript	XM_022406094.1	protein_coding	-1	c.*5001G>A		-1	-1	-1	-1	-1	-1	3750
19	35628150	C	T	PASS	downstream_gene_variant	MODIFIER	NCKAP5	483893	transcript	XM_022406096.1	protein_coding	-1	c.*5001G>A		-1	-1	-1	-1	-1	-1	3750
19	35628150	C	T	PASS	downstream_gene_variant	MODIFIER	NCKAP5	483893	transcript	XM_022406095.1	protein_coding	-1	c.*5001G>A		-1	-1	-1	-1	-1	-1	3750
19	35628150	C	T	PASS	downstream_gene_variant	MODIFIER	NCKAP5	483893	transcript	XM_022406093.1	protein_coding	-1	c.*5001G>A		-1	-1	-1	-1	-1	-1	3750
19	35628150	C	T	PASS	intron_variant	MODIFIER	LYPD1	610707	transcript	XM_848250.5	protein_coding	2	c.190+588G>A		-1	-1	-1	-1	-1	-1	0
19	35650062	T	C	PASS	intron_variant	MODIFIER	NCKAP5	483893	transcript	XM_022406092.1	protein_coding	17	c.5578-16630A>G		-1	-1	-1	-1	-1	-1	0
19	35650062	T	C	PASS	intron_variant	MODIFIER	NCKAP5	483893	transcript	XM_022406097.1	protein_coding	16	c.5512-16630A>G		-1	-1	-1	-1	-1	-1	0
19	35650062	T	C	PASS	intron_variant	MODIFIER	NCKAP5	483893	transcript	XM_014121411.2	protein_coding	15	c.5374-16630A>G		-1	-1	-1	-1	-1	-1	0
19	35650062	T	C	PASS	intron_variant	MODIFIER	NCKAP5	483893	transcript	XM_022406098.1	protein_coding	17	c.5464-16630A>G		-1	-1	-1	-1	-1	-1	0
19	35650062	T	C	PASS	intron_variant	MODIFIER	NCKAP5	483893	transcript	XM_022406094.1	protein_coding	17	c.5545-16630A>G		-1	-1	-1	-1	-1	-1	0
19	35650062	T	C	PASS	intron_variant	MODIFIER	NCKAP5	483893	transcript	XM_022406096.1	protein_coding	17	c.5524-16630A>G		-1	-1	-1	-1	-1	-1	0
19	35650062	T	C	PASS	intron_variant	MODIFIER	NCKAP5	483893	transcript	XM_022406095.1	protein_coding	18	c.5524-16630A>G		-1	-1	-1	-1	-1	-1	0
19	35650062	T	C	PASS	intron_variant	MODIFIER	NCKAP5	483893	transcript	XM_022406093.1	protein_coding	17	c.5578-16630A>G		-1	-1	-1	-1	-1	-1	0
19	35650062	T	C	PASS	intron_variant	MODIFIER	NCKAP5	483893	transcript	XM_005631921.3	protein_coding	18	c.5711-16630A>G		-1	-1	-1	-1	-1	-1	0
19	35677486	G	A	GATKstd	intron_variant	MODIFIER	NCKAP5	483893	transcript	XM_022406092.1	protein_coding	17	c.5577+9101C>T		-1	-1	-1	-1	-1	-1	0
19	35677486	G	A	GATKstd	intron_variant	MODIFIER	NCKAP5	483893	transcript	XM_022406097.1	protein_coding	16	c.5511+9101C>T		-1	-1	-1	-1	-1	-1	0
19	35677486	G	A	GATKstd	intron_variant	MODIFIER	NCKAP5	483893	transcript	XM_014121411.2	protein_coding	15	c.5373+9101C>T		-1	-1	-1	-1	-1	-1	0
19	35677486	G	A	GATKstd	intron_variant	MODIFIER	NCKAP5	483893	transcript	XM_022406098.1	protein_coding	17	c.5463+9101C>T		-1	-1	-1	-1	-1	-1	0
19	35677486	G	A	GATKstd	intron_variant	MODIFIER	NCKAP5	483893	transcript	XM_022406094.1	protein_coding	17	c.5544+9101C>T		-1	-1	-1	-1	-1	-1	0
19	35677486	G	A	GATKstd	intron_variant	MODIFIER	NCKAP5	483893	transcript	XM_022406096.1	protein_coding	17	c.5523+9101C>T		-1	-1	-1	-1	-1	-1	0
19	35677486	G	A	GATKstd	intron_variant	MODIFIER	NCKAP5	483893	transcript	XM_022406095.1	protein_coding	18	c.5523+9101C>T		-1	-1	-1	-1	-1	-1	0
19	35677486	G	A	GATKstd	intron_variant	MODIFIER	NCKAP5	483893	transcript	XM_022406093.1	protein_coding	17	c.5577+9101C>T		-1	-1	-1	-1	-1	-1	0
19	35677486	G	A	GATKstd	intron_variant	MODIFIER	NCKAP5	483893	transcript	XM_005631921.3	protein_coding	18	c.5710+6129C>T		-1	-1	-1	-1	-1	-1	0
19	35746580	G	A	PASS	stop_gained	HIGH	NCKAP5	483893	transcript	XM_022406092.1	protein_coding	12	c.994C>T	p.Arg332*	1333	7449	994	5859	332	1952	0
19	35746580	G	A	PASS	stop_gained	HIGH	NCKAP5	483893	transcript	XM_022406097.1	protein_coding	11	c.928C>T	p.Arg310*	1196	7312	928	5793	310	1930	0
19	35746580	G	A	PASS	stop_gained	HIGH	NCKAP5	483893	transcript	XM_014121411.2	protein_coding	10	c.790C>T	p.Arg264*	1320	7436	790	5655	264	1884	0
19	35746580	G	A	PASS	stop_gained	HIGH	NCKAP5	483893	transcript	XM_022406098.1	protein_coding	12	c.880C>T	p.Arg294*	992	7108	880	5745	294	1914	0
19	35746580	G	A	PASS	stop_gained	HIGH	NCKAP5	483893	transcript	XM_022406094.1	protein_coding	12	c.961C>T	p.Arg321*	1021	7137	961	5826	321	1941	0
19	35746580	G	A	PASS	stop_gained	HIGH	NCKAP5	483893	transcript	XM_022406096.1	protein_coding	12	c.940C>T	p.Arg314*	1044	7160	940	5805	314	1934	0
19	35746580	G	A	PASS	stop_gained	HIGH	NCKAP5	483893	transcript	XM_022406095.1	protein_coding	13	c.940C>T	p.Arg314*	1259	7375	940	5805	314	1934	0
19	35746580	G	A	PASS	stop_gained	HIGH	NCKAP5	483893	transcript	XM_022406093.1	protein_coding	12	c.994C>T	p.Arg332*	1381	7497	994	5859	332	1952	0
19	35746580	G	A	PASS	stop_gained	HIGH	NCKAP5	483893	transcript	XM_005631921.3	protein_coding	12	c.994C>T	p.Arg332*	1334	6206	994	5727	332	1908	0
19	35938443	TAAA	T	PASS	intron_variant	MODIFIER	NCKAP5	483893	transcript	XM_022406092.1	protein_coding	6	c.429+4982_429+4984delTTT		-1	-1	-1	-1	-1	-1	0
19	35938443	TAAA	T	PASS	intron_variant	MODIFIER	NCKAP5	483893	transcript	XM_022406097.1	protein_coding	5	c.363+4982_363+4984delTTT		-1	-1	-1	-1	-1	-1	0
19	35938443	TAAA	T	PASS	intron_variant	MODIFIER	NCKAP5	483893	transcript	XM_014121411.2	protein_coding	4	c.225+4982_225+4984delTTT		-1	-1	-1	-1	-1	-1	0
19	35938443	TAAA	T	PASS	intron_variant	MODIFIER	NCKAP5	483893	transcript	XM_022406098.1	protein_coding	6	c.315+4982_315+4984delTTT		-1	-1	-1	-1	-1	-1	0
19	35938443	TAAA	T	PASS	intron_variant	MODIFIER	NCKAP5	483893	transcript	XM_022406094.1	protein_coding	6	c.396+4982_396+4984delTTT		-1	-1	-1	-1	-1	-1	0
19	35938443	TAAA	T	PASS	intron_variant	MODIFIER	NCKAP5	483893	transcript	XM_022406096.1	protein_coding	6	c.375+4982_375+4984delTTT		-1	-1	-1	-1	-1	-1	0
19	35938443	TAAA	T	PASS	intron_variant	MODIFIER	NCKAP5	483893	transcript	XM_022406095.1	protein_coding	7	c.375+4982_375+4984delTTT		-1	-1	-1	-1	-1	-1	0
19	35938443	TAAA	T	PASS	intron_variant	MODIFIER	NCKAP5	483893	transcript	XM_022406093.1	protein_coding	6	c.429+4982_429+4984delTTT		-1	-1	-1	-1	-1	-1	0
19	35938443	TAAA	T	PASS	intron_variant	MODIFIER	NCKAP5	483893	transcript	XM_005631921.3	protein_coding	6	c.429+4982_429+4984delTTT		-1	-1	-1	-1	-1	-1	0
19	35938451	A	ATT	PASS	intron_variant	MODIFIER	NCKAP5	483893	transcript	XM_022406092.1	protein_coding	6	c.429+4976_429+4977insAA		-1	-1	-1	-1	-1	-1	0
19	35938451	A	ATT	PASS	intron_variant	MODIFIER	NCKAP5	483893	transcript	XM_022406097.1	protein_coding	5	c.363+4976_363+4977insAA		-1	-1	-1	-1	-1	-1	0
19	35938451	A	ATT	PASS	intron_variant	MODIFIER	NCKAP5	483893	transcript	XM_014121411.2	protein_coding	4	c.225+4976_225+4977insAA		-1	-1	-1	-1	-1	-1	0
19	35938451	A	ATT	PASS	intron_variant	MODIFIER	NCKAP5	483893	transcript	XM_022406098.1	protein_coding	6	c.315+4976_315+4977insAA		-1	-1	-1	-1	-1	-1	0
19	35938451	A	ATT	PASS	intron_variant	MODIFIER	NCKAP5	483893	transcript	XM_022406094.1	protein_coding	6	c.396+4976_396+4977insAA		-1	-1	-1	-1	-1	-1	0
19	35938451	A	ATT	PASS	intron_variant	MODIFIER	NCKAP5	483893	transcript	XM_022406096.1	protein_coding	6	c.375+4976_375+4977insAA		-1	-1	-1	-1	-1	-1	0
19	35938451	A	ATT	PASS	intron_variant	MODIFIER	NCKAP5	483893	transcript	XM_022406095.1	protein_coding	7	c.375+4976_375+4977insAA		-1	-1	-1	-1	-1	-1	0
19	35938451	A	ATT	PASS	intron_variant	MODIFIER	NCKAP5	483893	transcript	XM_022406093.1	protein_coding	6	c.429+4976_429+4977insAA		-1	-1	-1	-1	-1	-1	0
19	35938451	A	ATT	PASS	intron_variant	MODIFIER	NCKAP5	483893	transcript	XM_005631921.3	protein_coding	6	c.429+4976_429+4977insAA		-1	-1	-1	-1	-1	-1	0
19	36407275	G	GTTCC	PASS	intron_variant	MODIFIER	NCKAP5	483893	transcript	XM_022406092.1	protein_coding	2	c.69+41677_69+41678insGGAA		-1	-1	-1	-1	-1	-1	0
19	36407275	G	GTTCC	PASS	intron_variant	MODIFIER	NCKAP5	483893	transcript	XM_022406093.1	protein_coding	2	c.69+41677_69+41678insGGAA		-1	-1	-1	-1	-1	-1	0
19	36407275	G	GTTCC	PASS	intron_variant	MODIFIER	NCKAP5	483893	transcript	XM_005631921.3	protein_coding	2	c.69+41677_69+41678insGGAA		-1	-1	-1	-1	-1	-1	0
19	36447040	C	T	PASS	intron_variant	MODIFIER	NCKAP5	483893	transcript	XM_022406092.1	protein_coding	2	c.69+1913G>A		-1	-1	-1	-1	-1	-1	0
19	36447040	C	T	PASS	intron_variant	MODIFIER	NCKAP5	483893	transcript	XM_022406093.1	protein_coding	2	c.69+1913G>A		-1	-1	-1	-1	-1	-1	0
19	36447040	C	T	PASS	intron_variant	MODIFIER	NCKAP5	483893	transcript	XM_005631921.3	protein_coding	2	c.69+1913G>A		-1	-1	-1	-1	-1	-1	0
19	49856936	C	T	PASS	intron_variant	MODIFIER	MBD5	483910	transcript	XM_022406165.1	protein_coding	1	c.-1441+41426C>T		-1	-1	-1	-1	-1	-1	0
19	49856936	C	T	PASS	intron_variant	MODIFIER	MBD5	483910	transcript	XM_005631969.3	protein_coding	1	c.-1441+41426C>T		-1	-1	-1	-1	-1	-1	0
19	49856936	C	T	PASS	intron_variant	MODIFIER	MBD5	483910	transcript	XM_022406152.1	protein_coding	1	c.-1441+41426C>T		-1	-1	-1	-1	-1	-1	0
19	49856936	C	T	PASS	intron_variant	MODIFIER	MBD5	483910	transcript	XM_022406153.1	protein_coding	1	c.-1316+41426C>T		-1	-1	-1	-1	-1	-1	0
19	49856936	C	T	PASS	intron_variant	MODIFIER	MBD5	483910	transcript	XM_022406155.1	protein_coding	1	c.-1387+41426C>T		-1	-1	-1	-1	-1	-1	0
19	49856936	C	T	PASS	intron_variant	MODIFIER	MBD5	483910	transcript	XM_022406156.1	protein_coding	1	c.-1342+41426C>T		-1	-1	-1	-1	-1	-1	0
19	49856936	C	T	PASS	intron_variant	MODIFIER	MBD5	483910	transcript	XM_022406157.1	protein_coding	1	c.-1199+41426C>T		-1	-1	-1	-1	-1	-1	0
19	49856936	C	T	PASS	intron_variant	MODIFIER	MBD5	483910	transcript	XM_022406158.1	protein_coding	1	c.-1100+41426C>T		-1	-1	-1	-1	-1	-1	0
19	49856936	C	T	PASS	intron_variant	MODIFIER	MBD5	483910	transcript	XM_022406159.1	protein_coding	1	c.-1145+41426C>T		-1	-1	-1	-1	-1	-1	0
19	49856936	C	T	PASS	intron_variant	MODIFIER	MBD5	483910	transcript	XM_022406160.1	protein_coding	1	c.-1213+41426C>T		-1	-1	-1	-1	-1	-1	0
19	49856936	C	T	PASS	intron_variant	MODIFIER	MBD5	483910	transcript	XM_022406161.1	protein_coding	1	c.-978+41426C>T		-1	-1	-1	-1	-1	-1	0
19	49856936	C	T	PASS	intron_variant	MODIFIER	MBD5	483910	transcript	XM_022406162.1	protein_coding	1	c.-971+41426C>T		-1	-1	-1	-1	-1	-1	0
19	49856936	C	T	PASS	intron_variant	MODIFIER	MBD5	483910	transcript	XM_022406163.1	protein_coding	1	c.-926+41426C>T		-1	-1	-1	-1	-1	-1	0
19	49856936	C	T	PASS	intron_variant	MODIFIER	MBD5	483910	transcript	XM_022406166.1	protein_coding	1	c.-1441+41426C>T		-1	-1	-1	-1	-1	-1	0
19	49856936	C	T	PASS	intron_variant	MODIFIER	MBD5	483910	transcript	XM_022406167.1	protein_coding	1	c.-1441+41426C>T		-1	-1	-1	-1	-1	-1	0
19	49856936	C	T	PASS	intron_variant	MODIFIER	MBD5	483910	transcript	XM_022406168.1	protein_coding	1	c.-1441+41426C>T		-1	-1	-1	-1	-1	-1	0
19	50527175	T	TG	PASS	intergenic_region	MODIFIER	EPC2-KIF5C	476143-476144	intergenic_region	476143-476144		-1	n.50527175_50527176insG		-1	-1	-1	-1	-1	-1	0
19	50629851	C	T	GATKstd	intron_variant	MODIFIER	KIF5C	476144	transcript	XM_533351.5	protein_coding	11	c.1118-3331C>T		-1	-1	-1	-1	-1	-1	0
2	3727559	T	G	GATKstd	upstream_gene_variant	MODIFIER	ITGB1	477956	transcript	XM_022406138.1	protein_coding	-1	c.-986T>G		-1	-1	-1	-1	-1	-1	913
2	3727559	T	G	GATKstd	upstream_gene_variant	MODIFIER	ITGB1	477956	transcript	XM_022406139.1	protein_coding	-1	c.-986T>G		-1	-1	-1	-1	-1	-1	913
2	3727559	T	G	GATKstd	intergenic_region	MODIFIER	LOC106560035-ITGB1	106560035-477956	intergenic_region	106560035-477956		-1	n.3727559T>G		-1	-1	-1	-1	-1	-1	0
2	4749659	G	C	PASS	intron_variant	MODIFIER	LOC607487	607487	transcript	XM_022415158.1	protein_coding	1	c.189-739C>G		-1	-1	-1	-1	-1	-1	0
2	29070948	C	T	PASS	intergenic_region	MODIFIER	LOC111094539-LOC102154159	111094539-102154159	intergenic_region	111094539-102154159		-1	n.29070948C>T		-1	-1	-1	-1	-1	-1	0
2	29166577	C	T	PASS	intergenic_region	MODIFIER	LOC111094539-LOC102154159	111094539-102154159	intergenic_region	111094539-102154159		-1	n.29166577C>T		-1	-1	-1	-1	-1	-1	0
2	30313187	A	G	GATKstd	3_prime_UTR_variant	MODIFIER	ASB13	608587	transcript	XM_022414675.1	protein_coding	6	c.*1514A>G		-1	-1	-1	-1	-1	-1	1514
2	30313187	A	G	GATKstd	upstream_gene_variant	MODIFIER	LOC106557559	106557559	transcript	XR_002617594.1	pseudogene	-1	n.-2030A>G		-1	-1	-1	-1	-1	-1	2030
2	30313187	A	G	GATKstd	downstream_gene_variant	MODIFIER	LOC102155545	102155545	transcript	XR_291540.3	pseudogene	-1	n.*4237T>C		-1	-1	-1	-1	-1	-1	4237
2	30729178	G	A	PASS	intergenic_region	MODIFIER	LOC487150-LOC102156389	487150-102156389	intergenic_region	487150-102156389		-1	n.30729178G>A		-1	-1	-1	-1	-1	-1	0
2	30862109	A	T	PASS	downstream_gene_variant	MODIFIER	LOC102156389	102156389	transcript	XR_291543.3	pseudogene	-1	n.*4832A>T		-1	-1	-1	-1	-1	-1	4832
2	30862109	A	T	PASS	intergenic_region	MODIFIER	LOC102156389-LOC106557568	102156389-106557568	intergenic_region	102156389-106557568		-1	n.30862109A>T		-1	-1	-1	-1	-1	-1	0
2	31057934	C	T	PASS	intergenic_region	MODIFIER	LOC111091701-LOC111094549	111091701-111094549	intergenic_region	111091701-111094549		-1	n.31057934C>T		-1	-1	-1	-1	-1	-1	0
2	31234189	A	C	PASS	intergenic_region	MODIFIER	LOC111094549-LOC111091703	111094549-111091703	intergenic_region	111094549-111091703		-1	n.31234189A>C		-1	-1	-1	-1	-1	-1	0
2	31485428	G	A	GATKstd	upstream_gene_variant	MODIFIER	LOC111091703	111091703	transcript	XR_002617663.1	pseudogene	-1	n.-3395C>T		-1	-1	-1	-1	-1	-1	3395
2	31485428	G	A	GATKstd	upstream_gene_variant	MODIFIER	LOC111091703	111091703	transcript	XR_002617655.1	pseudogene	-1	n.-3052C>T		-1	-1	-1	-1	-1	-1	3052
2	31485428	G	A	GATKstd	upstream_gene_variant	MODIFIER	LOC111091703	111091703	transcript	XR_002617657.1	pseudogene	-1	n.-3054C>T		-1	-1	-1	-1	-1	-1	3054
2	31485428	G	A	GATKstd	intergenic_region	MODIFIER	LOC111091703-LOC102156436	111091703-102156436	intergenic_region	111091703-102156436		-1	n.31485428G>A		-1	-1	-1	-1	-1	-1	0
2	31669809	G	A	PASS	intergenic_region	MODIFIER	KLF6-LOC106557569	487151-106557569	intergenic_region	487151-106557569		-1	n.31669809G>A		-1	-1	-1	-1	-1	-1	0
2	31670873	C	T	PASS	intergenic_region	MODIFIER	KLF6-LOC106557569	487151-106557569	intergenic_region	487151-106557569		-1	n.31670873C>T		-1	-1	-1	-1	-1	-1	0
2	31680050	G	A	GATKstd	intergenic_region	MODIFIER	KLF6-LOC106557569	487151-106557569	intergenic_region	487151-106557569		-1	n.31680050G>A		-1	-1	-1	-1	-1	-1	0
2	31833967	C	G	PASS	intron_variant	MODIFIER	LOC106557569	106557569	transcript	XR_001314160.2	pseudogene	1	n.86-1975C>G		-1	-1	-1	-1	-1	-1	0
2	31847158	G	A	PASS	intergenic_region	MODIFIER	LOC106557569-LOC111091718	106557569-111091718	intergenic_region	106557569-111091718		-1	n.31847158G>A		-1	-1	-1	-1	-1	-1	0
2	32014742	T	A	GATKstd	intergenic_region	MODIFIER	LOC102156681-LOC106560146	102156681-106560146	intergenic_region	102156681-106560146		-1	n.32014742T>A		-1	-1	-1	-1	-1	-1	0
2	32054880	A	T	PASS	intergenic_region	MODIFIER	LOC102156681-LOC106560146	102156681-106560146	intergenic_region	102156681-106560146		-1	n.32054880A>T		-1	-1	-1	-1	-1	-1	0
2	32224665	G	A	PASS	downstream_gene_variant	MODIFIER	PITRM1	478018	transcript	XM_535200.6	protein_coding	-1	c.*4872G>A		-1	-1	-1	-1	-1	-1	4546
2	32224665	G	A	PASS	intron_variant	MODIFIER	PFKP	478019	transcript	XM_005617183.3	protein_coding	20	c.2161+673C>T		-1	-1	-1	-1	-1	-1	0
2	32224665	G	A	PASS	intron_variant	MODIFIER	PFKP	478019	transcript	XM_005617184.3	protein_coding	19	c.2008+673C>T		-1	-1	-1	-1	-1	-1	0
2	32224665	G	A	PASS	intron_variant	MODIFIER	PFKP	478019	transcript	XM_005617185.3	protein_coding	19	c.2008+673C>T		-1	-1	-1	-1	-1	-1	0
2	32224665	G	A	PASS	intron_variant	MODIFIER	PFKP	478019	transcript	XM_022408168.1	protein_coding	18	c.1855+673C>T		-1	-1	-1	-1	-1	-1	0
2	32245960	G	A	GATKstd	intron_variant	MODIFIER	PFKP	478019	transcript	XM_005617183.3	protein_coding	1	c.73-79C>T		-1	-1	-1	-1	-1	-1	0
2	32245960	G	A	GATKstd	intron_variant	MODIFIER	PFKP	478019	transcript	XM_005617184.3	protein_coding	1	c.73-79C>T		-1	-1	-1	-1	-1	-1	0
2	32245960	G	A	GATKstd	intron_variant	MODIFIER	PFKP	478019	transcript	XM_005617185.3	protein_coding	1	c.73-79C>T		-1	-1	-1	-1	-1	-1	0
2	32245960	G	A	GATKstd	intron_variant	MODIFIER	PFKP	478019	transcript	XM_022408168.1	protein_coding	1	c.73-79C>T		-1	-1	-1	-1	-1	-1	0
2	32361841	C	T	PASS	intergenic_region	MODIFIER	LOC111094561-LOC111094564	111094561-111094564	intergenic_region	111094561-111094564		-1	n.32361841C>T		-1	-1	-1	-1	-1	-1	0
2	39393570	G	A	PASS	intergenic_region	MODIFIER	KCTD16-LOC111094606	487196-111094606	intergenic_region	487196-111094606		-1	n.39393570G>A		-1	-1	-1	-1	-1	-1	0
2	39478539	G	A	PASS	intergenic_region	MODIFIER	KCTD16-LOC111094606	487196-111094606	intergenic_region	487196-111094606		-1	n.39478539G>A		-1	-1	-1	-1	-1	-1	0
2	39780073	A	G	PASS	intron_variant	MODIFIER	LOC111092072	111092072	transcript	XR_002618538.1	pseudogene	2	n.342-15358A>G		-1	-1	-1	-1	-1	-1	0
2	39780073	A	G	PASS	intron_variant	MODIFIER	LOC111092072	111092072	transcript	XR_002618537.1	pseudogene	3	n.521-15358A>G		-1	-1	-1	-1	-1	-1	0
2	39780073	A	G	PASS	intron_variant	MODIFIER	LOC111092072	111092072	transcript	XR_002618536.1	pseudogene	2	n.332-15358A>G		-1	-1	-1	-1	-1	-1	0
2	39780073	A	G	PASS	intron_variant	MODIFIER	LOC111092072	111092072	transcript	XR_002618535.1	pseudogene	2	n.329-15358A>G		-1	-1	-1	-1	-1	-1	0
2	40317823	T	A	PASS	intron_variant	MODIFIER	GRXCR2	100686755	transcript	XM_003433779.3	protein_coding	2	c.565-1834A>T		-1	-1	-1	-1	-1	-1	0
2	40396360	A	G	PASS	intron_variant	MODIFIER	SH3RF2	478049	transcript	XM_005617344.3	protein_coding	2	c.378+14252A>G		-1	-1	-1	-1	-1	-1	0
2	40396360	A	G	PASS	intron_variant	MODIFIER	SH3RF2	478049	transcript	XM_853486.5	protein_coding	2	c.378+14252A>G		-1	-1	-1	-1	-1	-1	0
2	40396360	A	G	PASS	intron_variant	MODIFIER	SH3RF2	478049	transcript	XM_022409104.1	protein_coding	2	c.378+14252A>G		-1	-1	-1	-1	-1	-1	0
2	40396360	A	G	PASS	intron_variant	MODIFIER	SH3RF2	478049	transcript	XM_005617345.3	protein_coding	2	c.378+14252A>G		-1	-1	-1	-1	-1	-1	0
2	40396360	A	G	PASS	intron_variant	MODIFIER	SH3RF2	478049	transcript	XR_002618566.1	pseudogene	2	n.644+14252A>G		-1	-1	-1	-1	-1	-1	0
2	40396360	A	G	PASS	intron_variant	MODIFIER	SH3RF2	478049	transcript	XR_002618563.1	pseudogene	2	n.642+14252A>G		-1	-1	-1	-1	-1	-1	0
2	40396360	A	G	PASS	intron_variant	MODIFIER	SH3RF2	478049	transcript	XR_002618564.1	pseudogene	2	n.642+14252A>G		-1	-1	-1	-1	-1	-1	0
2	40426783	G	A	PASS	intron_variant	MODIFIER	SH3RF2	478049	transcript	XM_005617344.3	protein_coding	2	c.379-14538G>A		-1	-1	-1	-1	-1	-1	0
2	40426783	G	A	PASS	intron_variant	MODIFIER	SH3RF2	478049	transcript	XM_853486.5	protein_coding	2	c.379-14538G>A		-1	-1	-1	-1	-1	-1	0
2	40426783	G	A	PASS	intron_variant	MODIFIER	SH3RF2	478049	transcript	XM_022409104.1	protein_coding	2	c.379-14538G>A		-1	-1	-1	-1	-1	-1	0
2	40426783	G	A	PASS	intron_variant	MODIFIER	SH3RF2	478049	transcript	XM_005617345.3	protein_coding	2	c.379-14538G>A		-1	-1	-1	-1	-1	-1	0
2	40426783	G	A	PASS	intron_variant	MODIFIER	SH3RF2	478049	transcript	XR_002618566.1	pseudogene	2	n.645-14538G>A		-1	-1	-1	-1	-1	-1	0
2	40426783	G	A	PASS	intron_variant	MODIFIER	SH3RF2	478049	transcript	XR_002618563.1	pseudogene	2	n.643-14538G>A		-1	-1	-1	-1	-1	-1	0
2	40426783	G	A	PASS	intron_variant	MODIFIER	SH3RF2	478049	transcript	XR_002618564.1	pseudogene	2	n.643-14538G>A		-1	-1	-1	-1	-1	-1	0
2	40472677	CTCTG	C	PASS	intron_variant	MODIFIER	SH3RF2	478049	transcript	XM_005617344.3	protein_coding	5	c.1069-9639_1069-9636delTCTG		-1	-1	-1	-1	-1	-1	0
2	40472677	CTCTG	C	PASS	intron_variant	MODIFIER	LOC106557863	106557863	transcript	XR_001314618.2	pseudogene	2	n.364+11018_364+11021delCAGA		-1	-1	-1	-1	-1	-1	0
2	40472677	CTCTG	C	PASS	intron_variant	MODIFIER	SH3RF2	478049	transcript	XM_853486.5	protein_coding	5	c.1069-9639_1069-9636delTCTG		-1	-1	-1	-1	-1	-1	0
2	40472677	CTCTG	C	PASS	intron_variant	MODIFIER	SH3RF2	478049	transcript	XM_022409104.1	protein_coding	5	c.1069-9639_1069-9636delTCTG		-1	-1	-1	-1	-1	-1	0
2	40472677	CTCTG	C	PASS	intron_variant	MODIFIER	SH3RF2	478049	transcript	XM_005617345.3	protein_coding	5	c.1069-9639_1069-9636delTCTG		-1	-1	-1	-1	-1	-1	0
2	40472677	CTCTG	C	PASS	intron_variant	MODIFIER	SH3RF2	478049	transcript	XR_002618566.1	pseudogene	5	n.1335-9639_1335-9636delTCTG		-1	-1	-1	-1	-1	-1	0
2	40472677	CTCTG	C	PASS	intron_variant	MODIFIER	SH3RF2	478049	transcript	XR_002618563.1	pseudogene	5	n.1333-9639_1333-9636delTCTG		-1	-1	-1	-1	-1	-1	0
2	40472677	CTCTG	C	PASS	intron_variant	MODIFIER	SH3RF2	478049	transcript	XR_002618564.1	pseudogene	5	n.1333-9639_1333-9636delTCTG		-1	-1	-1	-1	-1	-1	0
2	40480607	A	G	PASS	intron_variant	MODIFIER	SH3RF2	478049	transcript	XM_005617344.3	protein_coding	5	c.1069-1710A>G		-1	-1	-1	-1	-1	-1	0
2	40480607	A	G	PASS	intron_variant	MODIFIER	LOC106557863	106557863	transcript	XR_001314618.2	pseudogene	2	n.364+3092T>C		-1	-1	-1	-1	-1	-1	0
2	40480607	A	G	PASS	intron_variant	MODIFIER	SH3RF2	478049	transcript	XM_853486.5	protein_coding	5	c.1069-1710A>G		-1	-1	-1	-1	-1	-1	0
2	40480607	A	G	PASS	intron_variant	MODIFIER	SH3RF2	478049	transcript	XM_022409104.1	protein_coding	5	c.1069-1710A>G		-1	-1	-1	-1	-1	-1	0
2	40480607	A	G	PASS	intron_variant	MODIFIER	SH3RF2	478049	transcript	XM_005617345.3	protein_coding	5	c.1069-1710A>G		-1	-1	-1	-1	-1	-1	0
2	40480607	A	G	PASS	intron_variant	MODIFIER	SH3RF2	478049	transcript	XR_002618566.1	pseudogene	5	n.1335-1710A>G		-1	-1	-1	-1	-1	-1	0
2	40480607	A	G	PASS	intron_variant	MODIFIER	SH3RF2	478049	transcript	XR_002618563.1	pseudogene	5	n.1333-1710A>G		-1	-1	-1	-1	-1	-1	0
2	40480607	A	G	PASS	intron_variant	MODIFIER	SH3RF2	478049	transcript	XR_002618564.1	pseudogene	5	n.1333-1710A>G		-1	-1	-1	-1	-1	-1	0
2	40491703	C	CA	PASS	downstream_gene_variant	MODIFIER	LOC111092096	111092096	transcript	XR_002618588.1	pseudogene	-1	n.*2581_*2582insT		-1	-1	-1	-1	-1	-1	2581
2	40491703	C	CA	PASS	intron_variant	MODIFIER	SH3RF2	478049	transcript	XM_005617344.3	protein_coding	8	c.1585+1028_1585+1029insA		-1	-1	-1	-1	-1	-1	0
2	40491703	C	CA	PASS	intron_variant	MODIFIER	SH3RF2	478049	transcript	XM_853486.5	protein_coding	8	c.1567+1046_1567+1047insA		-1	-1	-1	-1	-1	-1	0
2	40491703	C	CA	PASS	intron_variant	MODIFIER	SH3RF2	478049	transcript	XM_022409104.1	protein_coding	8	c.1585+1028_1585+1029insA		-1	-1	-1	-1	-1	-1	0
2	40491703	C	CA	PASS	intron_variant	MODIFIER	SH3RF2	478049	transcript	XM_005617345.3	protein_coding	8	c.1585+1028_1585+1029insA		-1	-1	-1	-1	-1	-1	0
2	40491703	C	CA	PASS	intron_variant	MODIFIER	SH3RF2	478049	transcript	XR_002618566.1	pseudogene	8	n.1851+1028_1851+1029insA		-1	-1	-1	-1	-1	-1	0
2	40491703	C	CA	PASS	intron_variant	MODIFIER	SH3RF2	478049	transcript	XR_002618563.1	pseudogene	8	n.1849+1028_1849+1029insA		-1	-1	-1	-1	-1	-1	0
2	40491703	C	CA	PASS	intron_variant	MODIFIER	SH3RF2	478049	transcript	XR_002618564.1	pseudogene	8	n.1849+1028_1849+1029insA		-1	-1	-1	-1	-1	-1	0
2	40493088	C	T	GATKstd	downstream_gene_variant	MODIFIER	LOC111092096	111092096	transcript	XR_002618588.1	pseudogene	-1	n.*1197G>A		-1	-1	-1	-1	-1	-1	1197
2	40493088	C	T	GATKstd	intron_variant	MODIFIER	SH3RF2	478049	transcript	XM_005617344.3	protein_coding	8	c.1586-731C>T		-1	-1	-1	-1	-1	-1	0
2	40493088	C	T	GATKstd	intron_variant	MODIFIER	SH3RF2	478049	transcript	XM_853486.5	protein_coding	8	c.1568-731C>T		-1	-1	-1	-1	-1	-1	0
2	40493088	C	T	GATKstd	intron_variant	MODIFIER	SH3RF2	478049	transcript	XM_022409104.1	protein_coding	8	c.1586-731C>T		-1	-1	-1	-1	-1	-1	0
2	40493088	C	T	GATKstd	intron_variant	MODIFIER	SH3RF2	478049	transcript	XM_005617345.3	protein_coding	8	c.1586-731C>T		-1	-1	-1	-1	-1	-1	0
2	40493088	C	T	GATKstd	intron_variant	MODIFIER	SH3RF2	478049	transcript	XR_002618566.1	pseudogene	8	n.1852-731C>T		-1	-1	-1	-1	-1	-1	0
2	40493088	C	T	GATKstd	intron_variant	MODIFIER	SH3RF2	478049	transcript	XR_002618563.1	pseudogene	8	n.1850-731C>T		-1	-1	-1	-1	-1	-1	0
2	40493088	C	T	GATKstd	intron_variant	MODIFIER	SH3RF2	478049	transcript	XR_002618564.1	pseudogene	8	n.1850-731C>T		-1	-1	-1	-1	-1	-1	0
2	41693662	G	A	PASS	intron_variant	MODIFIER	DPYSL3	487204	transcript	XM_014108278.2	protein_coding	12	c.1470+785C>T		-1	-1	-1	-1	-1	-1	0
2	41693662	G	A	PASS	intron_variant	MODIFIER	DPYSL3	487204	transcript	XM_005617362.3	protein_coding	12	c.1353+785C>T		-1	-1	-1	-1	-1	-1	0
2	41693662	G	A	PASS	intron_variant	MODIFIER	DPYSL3	487204	transcript	XM_005617361.2	protein_coding	12	c.1455+785C>T		-1	-1	-1	-1	-1	-1	0
2	41693662	G	A	PASS	intron_variant	MODIFIER	DPYSL3	487204	transcript	XM_544332.6	protein_coding	12	c.1461+785C>T		-1	-1	-1	-1	-1	-1	0
2	60411216	C	G	PASS	intron_variant	MODIFIER	LPCAT2	611330	transcript	XM_848987.3	protein_coding	12	c.1314+10G>C		-1	-1	-1	-1	-1	-1	0
2	60411216	C	G	PASS	intron_variant	MODIFIER	LPCAT2	611330	transcript	XM_014109406.2	protein_coding	5	c.633+10G>C		-1	-1	-1	-1	-1	-1	0
2	60411216	C	G	PASS	intron_variant	MODIFIER	LPCAT2	611330	transcript	XM_014109405.2	protein_coding	7	c.828+10G>C		-1	-1	-1	-1	-1	-1	0
2	60411216	C	G	PASS	intron_variant	MODIFIER	LPCAT2	611330	transcript	XM_005617545.2	protein_coding	8	c.1104+10G>C		-1	-1	-1	-1	-1	-1	0
2	60906384	C	T	GATKstd	intergenic_region	MODIFIER	LOC111094664-IRX5	111094664-487276	intergenic_region	111094664-487276		-1	n.60906384C>T		-1	-1	-1	-1	-1	-1	0
2	60908645	G	C	PASS	intergenic_region	MODIFIER	LOC111094664-IRX5	111094664-487276	intergenic_region	111094664-487276		-1	n.60908645G>C		-1	-1	-1	-1	-1	-1	0
2	65232378	T	C	PASS	downstream_gene_variant	MODIFIER	CNEP1R1	609448	transcript	XM_022411517.1	protein_coding	-1	c.*4975A>G		-1	-1	-1	-1	-1	-1	3652
2	65232378	T	C	PASS	downstream_gene_variant	MODIFIER	CNEP1R1	609448	transcript	XM_022411528.1	protein_coding	-1	c.*11155A>G		-1	-1	-1	-1	-1	-1	3652
2	65232378	T	C	PASS	downstream_gene_variant	MODIFIER	CNEP1R1	609448	transcript	XR_002620389.1	pseudogene	-1	n.*3652A>G		-1	-1	-1	-1	-1	-1	3652
2	65232378	T	C	PASS	downstream_gene_variant	MODIFIER	CNEP1R1	609448	transcript	XM_022411537.1	protein_coding	-1	c.*11155A>G		-1	-1	-1	-1	-1	-1	3652
2	65232378	T	C	PASS	downstream_gene_variant	MODIFIER	CNEP1R1	609448	transcript	XM_005617579.3	protein_coding	-1	c.*4975A>G		-1	-1	-1	-1	-1	-1	3654
2	65232378	T	C	PASS	intergenic_region	MODIFIER	HEATR3-CNEP1R1	478132-609448	intergenic_region	478132-609448		-1	n.65232378T>C		-1	-1	-1	-1	-1	-1	0
2	65402406	C	CG	PASS	intergenic_region	MODIFIER	LOC487290-LOC102153035	487290-102153035	intergenic_region	487290-102153035		-1	n.65402406_65402407insG		-1	-1	-1	-1	-1	-1	0
2	65767190	CTCT	C	PASS	intron_variant	MODIFIER	ZNF423	487291	transcript	XM_005617584.3	protein_coding	7	c.3658-10514_3658-10512delTCT		-1	-1	-1	-1	-1	-1	0
2	65767194	C	A	GATKstd	intron_variant	MODIFIER	ZNF423	487291	transcript	XM_005617584.3	protein_coding	7	c.3658-10511C>A		-1	-1	-1	-1	-1	-1	0
2	65842619	G	A	PASS	intergenic_region	MODIFIER	ZNF423-C2H16orf78	487291-478134	intergenic_region	487291-478134		-1	n.65842619G>A		-1	-1	-1	-1	-1	-1	0
2	66125336	T	C	PASS	intergenic_region	MODIFIER	CBLN1-LOC111092923	611712-111092923	intergenic_region	611712-111092923		-1	n.66125336T>C		-1	-1	-1	-1	-1	-1	0
2	67786660	A	T	GATKstd	intron_variant	MODIFIER	NETO2	478142	transcript	XM_022414835.1	protein_coding	2	c.266-2400A>T		-1	-1	-1	-1	-1	-1	0
2	69813852	C	A	PASS	intron_variant	MODIFIER	NKAIN1	611917	transcript	XM_014109982.2	protein_coding	5	c.401-98C>A		-1	-1	-1	-1	-1	-1	0
2	69813852	C	A	PASS	intron_variant	MODIFIER	NKAIN1	611917	transcript	XM_014109985.2	protein_coding	4	c.320-98C>A		-1	-1	-1	-1	-1	-1	0
2	72778782	G	A	GATKstd	intergenic_region	MODIFIER	AHDC1-WASF2	487342-487343	intergenic_region	487342-487343		-1	n.72778782G>A		-1	-1	-1	-1	-1	-1	0
2	73056644	C	T	PASS	upstream_gene_variant	MODIFIER	LOC100683190	100683190	transcript	100683190	pseudogene	-1	n.-4240G>A		-1	-1	-1	-1	-1	-1	4240
2	73056644	C	T	PASS	intron_variant	MODIFIER	SLC9A1	478171	transcript	NM_001287028.1	protein_coding	1	c.355+744C>T		-1	-1	-1	-1	-1	-1	0
2	73632001	A	AG	PASS	upstream_gene_variant	MODIFIER	LIN28A	612162	transcript	XM_849892.5	protein_coding	-1	c.-3791_-3790insC		-1	-1	-1	-1	-1	-1	3791
2	73632001	A	AG	PASS	intergenic_region	MODIFIER	LIN28A-LOC102151926	612162-102151926	intergenic_region	612162-102151926		-1	n.73632001_73632002insG		-1	-1	-1	-1	-1	-1	0
2	73745538	G	A	GATKstd	intron_variant	MODIFIER	CEP85	487357	transcript	XM_005617757.2	protein_coding	11	c.1812+1081C>T		-1	-1	-1	-1	-1	-1	0
2	73745538	G	A	GATKstd	intron_variant	MODIFIER	CEP85	487357	transcript	XM_005617759.3	protein_coding	9	c.1428+1081C>T		-1	-1	-1	-1	-1	-1	0
2	73745538	G	A	GATKstd	intron_variant	MODIFIER	CEP85	487357	transcript	XM_005617758.3	protein_coding	11	c.1812+1081C>T		-1	-1	-1	-1	-1	-1	0
2	73745538	G	A	GATKstd	intron_variant	MODIFIER	CEP85	487357	transcript	XM_014110381.2	protein_coding	11	c.1812+1081C>T		-1	-1	-1	-1	-1	-1	0
2	73745538	G	A	GATKstd	intron_variant	MODIFIER	CEP85	487357	transcript	XM_544483.6	protein_coding	11	c.1812+1081C>T		-1	-1	-1	-1	-1	-1	0
2	74003506	TATC	T	PASS	intergenic_region	MODIFIER	PAFAH2-STMN1	478174-478175	intergenic_region	478174-478175		-1	n.74003507_74003509delATC		-1	-1	-1	-1	-1	-1	0
2	74028058	G	A	GATKstd	intergenic_region	MODIFIER	PAFAH2-STMN1	478174-478175	intergenic_region	478174-478175		-1	n.74028058G>A		-1	-1	-1	-1	-1	-1	0
2	74325107	C	CTCTCTCTCTCTCTT	PASS	upstream_gene_variant	MODIFIER	LOC102154675	102154675	transcript	XR_001315225.2	pseudogene	-1	n.-753_-752insAAGAGAGAGAGAGA		-1	-1	-1	-1	-1	-1	753
2	74325107	C	CTCTCTCTCTCTCTT	PASS	intergenic_region	MODIFIER	LOC102154675-LDLRAP1	102154675-612219	intergenic_region	102154675-612219		-1	n.74325107_74325108insTCTCTCTCTCTCTT		-1	-1	-1	-1	-1	-1	0
2	74534512	C	T	PASS	intergenic_region	MODIFIER	TMEM50A-RSRP1	478181-478182	intergenic_region	478181-478182		-1	n.74534512C>T		-1	-1	-1	-1	-1	-1	0
2	79145870	C	A	PASS	intron_variant	MODIFIER	LOC111093756	111093756	transcript	XR_002622341.1	pseudogene	2	n.312-1234C>A		-1	-1	-1	-1	-1	-1	0
2	79145870	C	A	PASS	intron_variant	MODIFIER	LOC111093756	111093756	transcript	XR_002622343.1	pseudogene	2	n.312-1433C>A		-1	-1	-1	-1	-1	-1	0
2	80225219	G	A	PASS	intron_variant	MODIFIER	IGSF21	478214	transcript	XM_005617937.3	protein_coding	2	c.183+27152C>T		-1	-1	-1	-1	-1	-1	0
2	80932704	T	C	GATKstd	missense_variant	MODERATE	PADI4	606921	transcript	XM_843401.4	protein_coding	3	c.290A>G	p.Tyr97Cys	337	2314	290	1998	97	665	0
2	81173854	C	T	GATKstd	intron_variant	MODIFIER	SDHB	478217	transcript	NM_001252217.1	protein_coding	2	c.201-5034C>T		-1	-1	-1	-1	-1	-1	0
2	81486867	A	G	GATKstd	upstream_gene_variant	MODIFIER	LOC111093883	111093883	transcript	XR_002622644.1	pseudogene	-1	n.-3056T>C		-1	-1	-1	-1	-1	-1	3056
2	81486867	A	G	GATKstd	intron_variant	MODIFIER	ARHGEF19	100856630	transcript	XM_022414276.1	protein_coding	1	c.102+620A>G		-1	-1	-1	-1	-1	-1	0
2	81865774	A	G	GATKstd	3_prime_UTR_variant	MODIFIER	PLEKHM2	100687846	transcript	XM_022414318.1	protein_coding	21	c.*18T>C		-1	-1	-1	-1	-1	-1	18
2	81865774	A	G	GATKstd	upstream_gene_variant	MODIFIER	SLC25A34	608629	transcript	XM_847049.5	protein_coding	-1	c.-2409T>C		-1	-1	-1	-1	-1	-1	966
2	81890756	C	T	GATKstd	intron_variant	MODIFIER	PLEKHM2	100687846	transcript	XM_022414318.1	protein_coding	1	c.-435-10458G>A		-1	-1	-1	-1	-1	-1	0
2	82606714	C	A	GATKstd	intergenic_region	MODIFIER	KAZN-LOC106558403	607338-106558403	intergenic_region	607338-106558403		-1	n.82606714C>A		-1	-1	-1	-1	-1	-1	0
2	82606715	T	A	GATKstd	intergenic_region	MODIFIER	KAZN-LOC106558403	607338-106558403	intergenic_region	607338-106558403		-1	n.82606715T>A		-1	-1	-1	-1	-1	-1	0
2	84501884	GATCGCCC	G	PASS	upstream_gene_variant	MODIFIER	AGTRAP	608333	transcript	XM_005617997.3	protein_coding	-1	c.-390_-384delGGGCGAT		-1	-1	-1	-1	-1	-1	163
2	84501884	GATCGCCC	G	PASS	upstream_gene_variant	MODIFIER	AGTRAP	608333	transcript	XM_005617999.3	protein_coding	-1	c.-6568_-6562delGGGCGAT		-1	-1	-1	-1	-1	-1	170
2	84501884	GATCGCCC	G	PASS	upstream_gene_variant	MODIFIER	AGTRAP	608333	transcript	XM_005617998.3	protein_coding	-1	c.-390_-384delGGGCGAT		-1	-1	-1	-1	-1	-1	153
2	84501884	GATCGCCC	G	PASS	intergenic_region	MODIFIER	AGTRAP-DRAXIN	608333-487442	intergenic_region	608333-487442		-1	n.84501885_84501891delATCGCCC		-1	-1	-1	-1	-1	-1	0
20	875357	T	A	GATKstd	intron_variant	MODIFIER	CHCHD6	476509	transcript	XM_533716.6	protein_coding	1	c.87+4025T>A		-1	-1	-1	-1	-1	-1	0
20	875357	T	A	GATKstd	intron_variant	MODIFIER	CHCHD6	476509	transcript	XR_002616521.1	pseudogene	1	n.196+4025T>A		-1	-1	-1	-1	-1	-1	0
20	2293958	A	C	PASS	intron_variant	MODIFIER	EEFSEC	476514	transcript	XM_022406308.1	protein_coding	4	c.798+20086A>C		-1	-1	-1	-1	-1	-1	0
20	2293958	A	C	PASS	intron_variant	MODIFIER	EEFSEC	476514	transcript	XM_022406314.1	protein_coding	4	c.450+20086A>C		-1	-1	-1	-1	-1	-1	0
20	2293958	A	C	PASS	intron_variant	MODIFIER	EEFSEC	476514	transcript	XM_022406311.1	protein_coding	4	c.798+20086A>C		-1	-1	-1	-1	-1	-1	0
20	2293958	A	C	PASS	intron_variant	MODIFIER	EEFSEC	476514	transcript	XM_022406309.1	protein_coding	4	c.798+20086A>C		-1	-1	-1	-1	-1	-1	0
20	2293958	A	C	PASS	intron_variant	MODIFIER	EEFSEC	476514	transcript	XM_022406310.1	protein_coding	4	c.798+20086A>C		-1	-1	-1	-1	-1	-1	0
20	2293958	A	C	PASS	intron_variant	MODIFIER	EEFSEC	476514	transcript	XM_022406312.1	protein_coding	4	c.798+20086A>C		-1	-1	-1	-1	-1	-1	0
20	2293958	A	C	PASS	intron_variant	MODIFIER	EEFSEC	476514	transcript	XM_533720.6	protein_coding	4	c.798+20086A>C		-1	-1	-1	-1	-1	-1	0
20	2293958	A	C	PASS	intron_variant	MODIFIER	EEFSEC	476514	transcript	XM_022406313.1	protein_coding	4	c.450+20086A>C		-1	-1	-1	-1	-1	-1	0
20	2293958	A	C	PASS	intron_variant	MODIFIER	EEFSEC	476514	transcript	XM_022406315.1	protein_coding	4	c.450+20086A>C		-1	-1	-1	-1	-1	-1	0
20	20498339	T	G	PASS	intron_variant	MODIFIER	FOXP1	484692	transcript	XM_014121556.2	protein_coding	1	c.-298-26868T>G		-1	-1	-1	-1	-1	-1	0
20	20498339	T	G	PASS	intron_variant	MODIFIER	FOXP1	484692	transcript	XM_005632256.3	protein_coding	1	c.-298-26868T>G		-1	-1	-1	-1	-1	-1	0
20	22283092	G	A	PASS	intron_variant	MODIFIER	FRMD4B	484693	transcript	XM_005632270.3	protein_coding	1	c.-128+29363G>A		-1	-1	-1	-1	-1	-1	0
20	34143907	C	G	PASS	intron_variant	MODIFIER	ERC2	484720	transcript	XM_022406567.1	protein_coding	8	c.1372-2147C>G		-1	-1	-1	-1	-1	-1	0
20	34143907	C	G	PASS	intron_variant	MODIFIER	ERC2	484720	transcript	XM_022406580.1	protein_coding	8	c.1372-2147C>G		-1	-1	-1	-1	-1	-1	0
20	34143907	C	G	PASS	intron_variant	MODIFIER	ERC2	484720	transcript	XM_022406579.1	protein_coding	8	c.1372-2147C>G		-1	-1	-1	-1	-1	-1	0
20	34143907	C	G	PASS	intron_variant	MODIFIER	ERC2	484720	transcript	XR_002616768.1	pseudogene	8	n.1696-2147C>G		-1	-1	-1	-1	-1	-1	0
20	34143907	C	G	PASS	intron_variant	MODIFIER	ERC2	484720	transcript	XR_002616770.1	pseudogene	8	n.1696-2147C>G		-1	-1	-1	-1	-1	-1	0
20	34143907	C	G	PASS	intron_variant	MODIFIER	ERC2	484720	transcript	XR_002616769.1	pseudogene	8	n.1696-2147C>G		-1	-1	-1	-1	-1	-1	0
20	34143907	C	G	PASS	intron_variant	MODIFIER	ERC2	484720	transcript	XM_014122320.2	protein_coding	6	c.1306-2147C>G		-1	-1	-1	-1	-1	-1	0
20	34143907	C	G	PASS	intron_variant	MODIFIER	ERC2	484720	transcript	XM_014122323.2	protein_coding	6	c.1306-2147C>G		-1	-1	-1	-1	-1	-1	0
20	34143907	C	G	PASS	intron_variant	MODIFIER	ERC2	484720	transcript	XM_014122324.2	protein_coding	6	c.1306-2147C>G		-1	-1	-1	-1	-1	-1	0
20	34143907	C	G	PASS	intron_variant	MODIFIER	ERC2	484720	transcript	XM_022406569.1	protein_coding	7	c.1372-2147C>G		-1	-1	-1	-1	-1	-1	0
20	34143907	C	G	PASS	intron_variant	MODIFIER	ERC2	484720	transcript	XM_022406571.1	protein_coding	8	c.1372-2147C>G		-1	-1	-1	-1	-1	-1	0
20	34143907	C	G	PASS	intron_variant	MODIFIER	ERC2	484720	transcript	XM_022406572.1	protein_coding	7	c.1348-2147C>G		-1	-1	-1	-1	-1	-1	0
20	34143907	C	G	PASS	intron_variant	MODIFIER	ERC2	484720	transcript	XM_022406573.1	protein_coding	8	c.1372-2147C>G		-1	-1	-1	-1	-1	-1	0
20	34143907	C	G	PASS	intron_variant	MODIFIER	ERC2	484720	transcript	XM_022406574.1	protein_coding	7	c.1330-2147C>G		-1	-1	-1	-1	-1	-1	0
20	34143907	C	G	PASS	intron_variant	MODIFIER	ERC2	484720	transcript	XM_022406575.1	protein_coding	8	c.1372-2147C>G		-1	-1	-1	-1	-1	-1	0
20	34143907	C	G	PASS	intron_variant	MODIFIER	ERC2	484720	transcript	XM_022406576.1	protein_coding	6	c.1306-2147C>G		-1	-1	-1	-1	-1	-1	0
20	34143907	C	G	PASS	intron_variant	MODIFIER	ERC2	484720	transcript	XM_022406577.1	protein_coding	6	c.1306-2147C>G		-1	-1	-1	-1	-1	-1	0
20	34143907	C	G	PASS	intron_variant	MODIFIER	ERC2	484720	transcript	XM_022406578.1	protein_coding	8	c.1372-2147C>G		-1	-1	-1	-1	-1	-1	0
20	34143907	C	G	PASS	intron_variant	MODIFIER	ERC2	484720	transcript	XM_022406568.1	protein_coding	8	c.1372-2147C>G		-1	-1	-1	-1	-1	-1	0
20	35185943	C	T	GATKstd	intron_variant	MODIFIER	CACNA2D3	476585	transcript	XM_014122124.2	protein_coding	28	c.2168-615G>A		-1	-1	-1	-1	-1	-1	0
20	35185943	C	T	GATKstd	intron_variant	MODIFIER	CACNA2D3	476585	transcript	XM_022406581.1	protein_coding	29	c.2168-615G>A		-1	-1	-1	-1	-1	-1	0
20	35185943	C	T	GATKstd	intron_variant	MODIFIER	CACNA2D3	476585	transcript	XM_022406582.1	protein_coding	28	c.2150-615G>A		-1	-1	-1	-1	-1	-1	0
20	35185943	C	T	GATKstd	intron_variant	MODIFIER	CACNA2D3	476585	transcript	XR_002616773.1	pseudogene	29	n.2855-615G>A		-1	-1	-1	-1	-1	-1	0
20	37648772	G	A	GATKstd	intron_variant	MODIFIER	POC1A	484741	transcript	XM_022406651.1	protein_coding	11	c.1152+8282G>A		-1	-1	-1	-1	-1	-1	0
20	37648772	G	A	GATKstd	intron_variant	MODIFIER	POC1A	484741	transcript	XM_022406655.1	protein_coding	10	c.972+8282G>A		-1	-1	-1	-1	-1	-1	0
20	37648772	G	A	GATKstd	intron_variant	MODIFIER	POC1A	484741	transcript	XM_014122359.2	protein_coding	11	c.1152+8282G>A		-1	-1	-1	-1	-1	-1	0
20	37648772	G	A	GATKstd	intron_variant	MODIFIER	POC1A	484741	transcript	XM_022406652.1	protein_coding	11	c.1152+8282G>A		-1	-1	-1	-1	-1	-1	0
20	37648772	G	A	GATKstd	intron_variant	MODIFIER	POC1A	484741	transcript	XM_022406654.1	protein_coding	11	c.1152+8282G>A		-1	-1	-1	-1	-1	-1	0
20	37648772	G	A	GATKstd	intron_variant	MODIFIER	POC1A	484741	transcript	XM_022406653.1	protein_coding	10	c.1122+8282G>A		-1	-1	-1	-1	-1	-1	0
20	37648772	G	A	GATKstd	intron_variant	MODIFIER	POC1A	484741	transcript	XR_002616788.1	pseudogene	12	n.1595+5590G>A		-1	-1	-1	-1	-1	-1	0
20	37648772	G	A	GATKstd	intron_variant	MODIFIER	POC1A	484741	transcript	XM_005632463.2	protein_coding	11	c.1152+8282G>A		-1	-1	-1	-1	-1	-1	0
20	37648772	G	A	GATKstd	intron_variant	MODIFIER	POC1A	484741	transcript	XM_541857.5	protein_coding	10	c.1122+8282G>A		-1	-1	-1	-1	-1	-1	0
20	40223075	TA	T	PASS	intron_variant	MODIFIER	ARIH2	476633	transcript	XM_022406754.1	protein_coding	3	c.249+1675delT		-1	-1	-1	-1	-1	-1	0
20	40223075	TA	T	PASS	intron_variant	MODIFIER	ARIH2	476633	transcript	XM_022406755.1	protein_coding	3	c.249+1675delT		-1	-1	-1	-1	-1	-1	0
20	40223075	TA	T	PASS	intron_variant	MODIFIER	ARIH2	476633	transcript	XM_022406758.1	protein_coding	3	c.-8+1675delT		-1	-1	-1	-1	-1	-1	0
20	40223075	TA	T	PASS	intron_variant	MODIFIER	ARIH2	476633	transcript	XM_533838.6	protein_coding	3	c.249+1675delT		-1	-1	-1	-1	-1	-1	0
20	40223075	TA	T	PASS	intron_variant	MODIFIER	ARIH2	476633	transcript	XM_022406757.1	protein_coding	3	c.249+1675delT		-1	-1	-1	-1	-1	-1	0
20	42767914	G	A	GATKstd	intron_variant	MODIFIER	SACM1L	484795	transcript	XM_541911.5	protein_coding	4	c.334-1044C>T		-1	-1	-1	-1	-1	-1	0
20	44566077	C	T	PASS	intron_variant	MODIFIER	ELL	484820	transcript	XM_541936.5	protein_coding	2	c.184-2365C>T		-1	-1	-1	-1	-1	-1	0
20	44566077	C	T	PASS	intron_variant	MODIFIER	ELL	484820	transcript	XM_005632688.3	protein_coding	2	c.76-2365C>T		-1	-1	-1	-1	-1	-1	0
20	45107299	A	AG	PASS	intron_variant	MODIFIER	FCHO1	476673	transcript	XM_014122301.2	protein_coding	26	c.2642-31_2642-30insC		-1	-1	-1	-1	-1	-1	0
20	45107299	A	AG	PASS	intron_variant	MODIFIER	FCHO1	476673	transcript	XM_022406888.1	protein_coding	26	c.2492-31_2492-30insC		-1	-1	-1	-1	-1	-1	0
20	45107299	A	AG	PASS	intron_variant	MODIFIER	FCHO1	476673	transcript	XM_005632718.3	protein_coding	26	c.2612-31_2612-30insC		-1	-1	-1	-1	-1	-1	0
20	45107299	A	AG	PASS	intron_variant	MODIFIER	FCHO1	476673	transcript	XM_014122302.2	protein_coding	25	c.2336-31_2336-30insC		-1	-1	-1	-1	-1	-1	0
20	45107299	A	AG	PASS	intron_variant	MODIFIER	FCHO1	476673	transcript	XM_022406889.1	protein_coding	25	c.2366-31_2366-30insC		-1	-1	-1	-1	-1	-1	0
20	45440920	C	T	PASS	downstream_gene_variant	MODIFIER	ANO8	484839	transcript	XM_003639775.4	protein_coding	-1	c.*3167C>T		-1	-1	-1	-1	-1	-1	3023
20	45440920	C	T	PASS	intron_variant	MODIFIER	DDA1	476675	transcript	XM_022406896.1	protein_coding	4	c.334-193G>A		-1	-1	-1	-1	-1	-1	0
20	45440920	C	T	PASS	intron_variant	MODIFIER	DDA1	476675	transcript	XM_022406897.1	protein_coding	4	c.250-193G>A		-1	-1	-1	-1	-1	-1	0
20	45440920	C	T	PASS	intron_variant	MODIFIER	DDA1	476675	transcript	XM_022406899.1	protein_coding	4	c.214-193G>A		-1	-1	-1	-1	-1	-1	0
20	45440920	C	T	PASS	intron_variant	MODIFIER	DDA1	476675	transcript	XM_022406898.1	protein_coding	4	c.226-193G>A		-1	-1	-1	-1	-1	-1	0
20	45440920	C	T	PASS	intron_variant	MODIFIER	DDA1	476675	transcript	XM_014122095.2	protein_coding	4	c.202-193G>A		-1	-1	-1	-1	-1	-1	0
20	45440920	C	T	PASS	intron_variant	MODIFIER	DDA1	476675	transcript	XM_533880.6	protein_coding	4	c.199-193G>A		-1	-1	-1	-1	-1	-1	0
20	45440920	C	T	PASS	intron_variant	MODIFIER	DDA1	476675	transcript	XR_002616867.1	pseudogene	4	n.317-193G>A		-1	-1	-1	-1	-1	-1	0
20	45441378	G	A	PASS	downstream_gene_variant	MODIFIER	ANO8	484839	transcript	XM_003639775.4	protein_coding	-1	c.*3625G>A		-1	-1	-1	-1	-1	-1	3481
20	45441378	G	A	PASS	intron_variant	MODIFIER	DDA1	476675	transcript	XM_022406896.1	protein_coding	4	c.334-651C>T		-1	-1	-1	-1	-1	-1	0
20	45441378	G	A	PASS	intron_variant	MODIFIER	DDA1	476675	transcript	XM_022406897.1	protein_coding	4	c.250-651C>T		-1	-1	-1	-1	-1	-1	0
20	45441378	G	A	PASS	intron_variant	MODIFIER	DDA1	476675	transcript	XM_022406899.1	protein_coding	4	c.214-651C>T		-1	-1	-1	-1	-1	-1	0
20	45441378	G	A	PASS	intron_variant	MODIFIER	DDA1	476675	transcript	XM_022406898.1	protein_coding	4	c.226-651C>T		-1	-1	-1	-1	-1	-1	0
20	45441378	G	A	PASS	intron_variant	MODIFIER	DDA1	476675	transcript	XM_014122095.2	protein_coding	4	c.202-651C>T		-1	-1	-1	-1	-1	-1	0
20	45441378	G	A	PASS	intron_variant	MODIFIER	DDA1	476675	transcript	XM_533880.6	protein_coding	4	c.199-651C>T		-1	-1	-1	-1	-1	-1	0
20	45441378	G	A	PASS	intron_variant	MODIFIER	DDA1	476675	transcript	XR_002616867.1	pseudogene	4	n.317-651C>T		-1	-1	-1	-1	-1	-1	0
20	45441701	A	T	GATKstd	downstream_gene_variant	MODIFIER	ANO8	484839	transcript	XM_003639775.4	protein_coding	-1	c.*3948A>T		-1	-1	-1	-1	-1	-1	3804
20	45441701	A	T	GATKstd	intron_variant	MODIFIER	DDA1	476675	transcript	XM_022406896.1	protein_coding	4	c.333+437T>A		-1	-1	-1	-1	-1	-1	0
20	45441701	A	T	GATKstd	intron_variant	MODIFIER	DDA1	476675	transcript	XM_022406897.1	protein_coding	4	c.249+437T>A		-1	-1	-1	-1	-1	-1	0
20	45441701	A	T	GATKstd	intron_variant	MODIFIER	DDA1	476675	transcript	XM_022406899.1	protein_coding	4	c.213+437T>A		-1	-1	-1	-1	-1	-1	0
20	45441701	A	T	GATKstd	intron_variant	MODIFIER	DDA1	476675	transcript	XM_022406898.1	protein_coding	4	c.225+437T>A		-1	-1	-1	-1	-1	-1	0
20	45441701	A	T	GATKstd	intron_variant	MODIFIER	DDA1	476675	transcript	XM_014122095.2	protein_coding	4	c.201+437T>A		-1	-1	-1	-1	-1	-1	0
20	45441701	A	T	GATKstd	intron_variant	MODIFIER	DDA1	476675	transcript	XM_533880.6	protein_coding	4	c.198+437T>A		-1	-1	-1	-1	-1	-1	0
20	45441701	A	T	GATKstd	intron_variant	MODIFIER	DDA1	476675	transcript	XR_002616867.1	pseudogene	4	n.316+437T>A		-1	-1	-1	-1	-1	-1	0
20	45444029	C	A	GATKstd	upstream_gene_variant	MODIFIER	ABHD8	484840	transcript	XM_541956.5	protein_coding	-1	c.-9766C>A		-1	-1	-1	-1	-1	-1	4428
20	45444029	C	A	GATKstd	intron_variant	MODIFIER	DDA1	476675	transcript	XM_022406896.1	protein_coding	1	c.143-620G>T		-1	-1	-1	-1	-1	-1	0
20	45444029	C	A	GATKstd	intron_variant	MODIFIER	DDA1	476675	transcript	XM_022406897.1	protein_coding	1	c.59-620G>T		-1	-1	-1	-1	-1	-1	0
20	45444029	C	A	GATKstd	intron_variant	MODIFIER	DDA1	476675	transcript	XM_022406899.1	protein_coding	1	c.19-616G>T		-1	-1	-1	-1	-1	-1	0
20	45444029	C	A	GATKstd	intron_variant	MODIFIER	DDA1	476675	transcript	XM_022406898.1	protein_coding	1	c.35-620G>T		-1	-1	-1	-1	-1	-1	0
20	45444029	C	A	GATKstd	intron_variant	MODIFIER	DDA1	476675	transcript	XM_014122095.2	protein_coding	1	c.7-616G>T		-1	-1	-1	-1	-1	-1	0
20	45444029	C	A	GATKstd	intron_variant	MODIFIER	DDA1	476675	transcript	XM_533880.6	protein_coding	1	c.4-616G>T		-1	-1	-1	-1	-1	-1	0
20	45444029	C	A	GATKstd	intron_variant	MODIFIER	DDA1	476675	transcript	XR_002616867.1	pseudogene	1	n.122-616G>T		-1	-1	-1	-1	-1	-1	0
20	45448704	G	A	GATKstd	upstream_gene_variant	MODIFIER	DDA1	476675	transcript	XM_022406896.1	protein_coding	-1	c.-174C>T		-1	-1	-1	-1	-1	-1	140
20	45448704	G	A	GATKstd	upstream_gene_variant	MODIFIER	ABHD8	484840	transcript	XM_022406894.1	protein_coding	-1	c.-4630G>A		-1	-1	-1	-1	-1	-1	3695
20	45448704	G	A	GATKstd	upstream_gene_variant	MODIFIER	DDA1	476675	transcript	XM_022406897.1	protein_coding	-1	c.-2361C>T		-1	-1	-1	-1	-1	-1	2358
20	45448704	G	A	GATKstd	upstream_gene_variant	MODIFIER	DDA1	476675	transcript	XM_022406899.1	protein_coding	-1	c.-1958C>T		-1	-1	-1	-1	-1	-1	1606
20	45448704	G	A	GATKstd	upstream_gene_variant	MODIFIER	DDA1	476675	transcript	XM_022406898.1	protein_coding	-1	c.-1042C>T		-1	-1	-1	-1	-1	-1	1027
20	45448704	G	A	GATKstd	upstream_gene_variant	MODIFIER	DDA1	476675	transcript	XM_014122095.2	protein_coding	-1	c.-885C>T		-1	-1	-1	-1	-1	-1	771
20	45448704	G	A	GATKstd	upstream_gene_variant	MODIFIER	DDA1	476675	transcript	XM_533880.6	protein_coding	-1	c.-313C>T		-1	-1	-1	-1	-1	-1	184
20	45448704	G	A	GATKstd	upstream_gene_variant	MODIFIER	DDA1	476675	transcript	XR_002616867.1	pseudogene	-1	n.-955C>T		-1	-1	-1	-1	-1	-1	955
20	45448704	G	A	GATKstd	upstream_gene_variant	MODIFIER	ABHD8	484840	transcript	XM_005632726.3	protein_coding	-1	c.-5091G>A		-1	-1	-1	-1	-1	-1	3698
20	45448704	G	A	GATKstd	downstream_gene_variant	MODIFIER	MRPL34	610139	transcript	XM_847552.5	protein_coding	-1	c.*1290C>T		-1	-1	-1	-1	-1	-1	806
20	45448704	G	A	GATKstd	intron_variant	MODIFIER	ABHD8	484840	transcript	XM_541956.5	protein_coding	1	c.-9+110G>A		-1	-1	-1	-1	-1	-1	0
20	45459301	G	GC	PASS	3_prime_UTR_variant	MODIFIER	ABHD8	484840	transcript	XM_022406894.1	protein_coding	6	c.*311dupC		-1	-1	-1	-1	-1	-1	312	INFO_REALIGN_3_PRIME
20	45459301	G	GC	PASS	3_prime_UTR_variant	MODIFIER	ABHD8	484840	transcript	XM_541956.5	protein_coding	5	c.*311dupC		-1	-1	-1	-1	-1	-1	312	INFO_REALIGN_3_PRIME
20	45459301	G	GC	PASS	3_prime_UTR_variant	MODIFIER	ABHD8	484840	transcript	XM_005632726.3	protein_coding	5	c.*311dupC		-1	-1	-1	-1	-1	-1	312	INFO_REALIGN_3_PRIME
20	45459301	G	GC	PASS	downstream_gene_variant	MODIFIER	ANKLE1	610155	transcript	XM_022407358.1	protein_coding	-1	c.*2644dupG		-1	-1	-1	-1	-1	-1	1833
20	45471977	T	G	PASS	intron_variant	MODIFIER	BABAM1	476676	transcript	XM_005632729.2	protein_coding	2	c.307-278A>C		-1	-1	-1	-1	-1	-1	0
20	45471977	T	G	PASS	intron_variant	MODIFIER	BABAM1	476676	transcript	XM_022406901.1	protein_coding	3	c.307-278A>C		-1	-1	-1	-1	-1	-1	0
20	45482565	G	T	GATKstd	intron_variant	MODIFIER	USHBP1	484842	transcript	XM_005632730.2	protein_coding	7	c.1046+229G>T		-1	-1	-1	-1	-1	-1	0
20	45482565	G	T	GATKstd	intron_variant	MODIFIER	USHBP1	484842	transcript	XM_541958.4	protein_coding	7	c.1046+229G>T		-1	-1	-1	-1	-1	-1	0
20	45484260	C	T	PASS	intron_variant	MODIFIER	USHBP1	484842	transcript	XM_005632730.2	protein_coding	9	c.1471-226C>T		-1	-1	-1	-1	-1	-1	0
20	45484260	C	T	PASS	intron_variant	MODIFIER	USHBP1	484842	transcript	XM_541958.4	protein_coding	9	c.1471-226C>T		-1	-1	-1	-1	-1	-1	0
20	45486108	C	A	GATKstd	upstream_gene_variant	MODIFIER	NR2F6	609720	transcript	XM_847319.4	protein_coding	-1	c.-4503C>A		-1	-1	-1	-1	-1	-1	4005
20	45486108	C	A	GATKstd	intron_variant	MODIFIER	USHBP1	484842	transcript	XM_005632730.2	protein_coding	12	c.1922+69C>A		-1	-1	-1	-1	-1	-1	0
20	45486108	C	A	GATKstd	intron_variant	MODIFIER	USHBP1	484842	transcript	XM_541958.4	protein_coding	12	c.1922+69C>A		-1	-1	-1	-1	-1	-1	0
20	45488740	G	A	GATKstd	upstream_gene_variant	MODIFIER	NR2F6	609720	transcript	XM_847319.4	protein_coding	-1	c.-1871G>A		-1	-1	-1	-1	-1	-1	1373
20	45488740	G	A	GATKstd	downstream_gene_variant	MODIFIER	USHBP1	484842	transcript	XM_005632730.2	protein_coding	-1	c.*2266G>A		-1	-1	-1	-1	-1	-1	2188
20	45488740	G	A	GATKstd	downstream_gene_variant	MODIFIER	USHBP1	484842	transcript	XM_541958.4	protein_coding	-1	c.*2266G>A		-1	-1	-1	-1	-1	-1	2188
20	45488740	G	A	GATKstd	intergenic_region	MODIFIER	USHBP1-NR2F6	484842-609720	intergenic_region	484842-609720		-1	n.45488740G>A		-1	-1	-1	-1	-1	-1	0
20	45491155	T	G	GATKstd	downstream_gene_variant	MODIFIER	USHBP1	484842	transcript	XM_005632730.2	protein_coding	-1	c.*4681T>G		-1	-1	-1	-1	-1	-1	4603
20	45491155	T	G	GATKstd	downstream_gene_variant	MODIFIER	USHBP1	484842	transcript	XM_541958.4	protein_coding	-1	c.*4681T>G		-1	-1	-1	-1	-1	-1	4603
20	45491155	T	G	GATKstd	intron_variant	MODIFIER	NR2F6	609720	transcript	XM_847319.4	protein_coding	1	c.293+252T>G		-1	-1	-1	-1	-1	-1	0
20	45491424	C	T	GATKstd	downstream_gene_variant	MODIFIER	USHBP1	484842	transcript	XM_005632730.2	protein_coding	-1	c.*4950C>T		-1	-1	-1	-1	-1	-1	4872
20	45491424	C	T	GATKstd	downstream_gene_variant	MODIFIER	USHBP1	484842	transcript	XM_541958.4	protein_coding	-1	c.*4950C>T		-1	-1	-1	-1	-1	-1	4872
20	45491424	C	T	GATKstd	intron_variant	MODIFIER	NR2F6	609720	transcript	XM_847319.4	protein_coding	1	c.293+521C>T		-1	-1	-1	-1	-1	-1	0
20	45496302	G	C	GATKstd	intron_variant	MODIFIER	NR2F6	609720	transcript	XM_847319.4	protein_coding	2	c.388+1491G>C		-1	-1	-1	-1	-1	-1	0
20	45496359	C	T	GATKstd	intron_variant	MODIFIER	NR2F6	609720	transcript	XM_847319.4	protein_coding	2	c.388+1548C>T		-1	-1	-1	-1	-1	-1	0
20	45498857	G	A	GATKstd	downstream_gene_variant	MODIFIER	OCEL1	100855852	transcript	XM_014122397.2	protein_coding	-1	c.*4295C>T		-1	-1	-1	-1	-1	-1	4005
20	45498857	G	A	GATKstd	intron_variant	MODIFIER	NR2F6	609720	transcript	XM_847319.4	protein_coding	3	c.976+216G>A		-1	-1	-1	-1	-1	-1	0
20	45500395	G	T	PASS	3_prime_UTR_variant	MODIFIER	NR2F6	609720	transcript	XM_847319.4	protein_coding	4	c.*234G>T		-1	-1	-1	-1	-1	-1	234
20	45500395	G	T	PASS	downstream_gene_variant	MODIFIER	OCEL1	100855852	transcript	XM_014122397.2	protein_coding	-1	c.*2757C>A		-1	-1	-1	-1	-1	-1	2467
20	45500399	C	T	PASS	3_prime_UTR_variant	MODIFIER	NR2F6	609720	transcript	XM_847319.4	protein_coding	4	c.*238C>T		-1	-1	-1	-1	-1	-1	238
20	45500399	C	T	PASS	downstream_gene_variant	MODIFIER	OCEL1	100855852	transcript	XM_014122397.2	protein_coding	-1	c.*2753G>A		-1	-1	-1	-1	-1	-1	2463
20	45500857	C	T	GATKstd	downstream_gene_variant	MODIFIER	NR2F6	609720	transcript	XM_847319.4	protein_coding	-1	c.*696C>T		-1	-1	-1	-1	-1	-1	251
20	45500857	C	T	GATKstd	downstream_gene_variant	MODIFIER	OCEL1	100855852	transcript	XM_014122397.2	protein_coding	-1	c.*2295G>A		-1	-1	-1	-1	-1	-1	2005
20	45500857	C	T	GATKstd	intergenic_region	MODIFIER	NR2F6-OCEL1	609720-100855852	intergenic_region	609720-100855852		-1	n.45500857C>T		-1	-1	-1	-1	-1	-1	0
20	45522164	A	AAAAAAAAAAG	PASS	intron_variant	MODIFIER	MYO9B	484844	transcript	XM_022406902.1	protein_coding	25	c.4335-231_4335-230insCTTTTTTTTT		-1	-1	-1	-1	-1	-1	0
20	45522164	A	AAAAAAAAAAG	PASS	intron_variant	MODIFIER	MYO9B	484844	transcript	XM_022406903.1	protein_coding	25	c.4335-231_4335-230insCTTTTTTTTT		-1	-1	-1	-1	-1	-1	0
20	45522164	A	AAAAAAAAAAG	PASS	intron_variant	MODIFIER	MYO9B	484844	transcript	XM_022406905.1	protein_coding	25	c.4335-231_4335-230insCTTTTTTTTT		-1	-1	-1	-1	-1	-1	0
20	45522164	A	AAAAAAAAAAG	PASS	intron_variant	MODIFIER	MYO9B	484844	transcript	XM_022406906.1	protein_coding	24	c.4245-231_4245-230insCTTTTTTTTT		-1	-1	-1	-1	-1	-1	0
20	45522164	A	AAAAAAAAAAG	PASS	intron_variant	MODIFIER	MYO9B	484844	transcript	XM_022406907.1	protein_coding	25	c.4236-231_4236-230insCTTTTTTTTT		-1	-1	-1	-1	-1	-1	0
20	45522164	A	AAAAAAAAAAG	PASS	intron_variant	MODIFIER	MYO9B	484844	transcript	XM_022406908.1	protein_coding	24	c.4221-231_4221-230insCTTTTTTTTT		-1	-1	-1	-1	-1	-1	0
20	45522164	A	AAAAAAAAAAG	PASS	intron_variant	MODIFIER	MYO9B	484844	transcript	XM_022406909.1	protein_coding	24	c.4146-231_4146-230insCTTTTTTTTT		-1	-1	-1	-1	-1	-1	0
20	45551541	TG	T	PASS	intron_variant	MODIFIER	MYO9B	484844	transcript	XM_022406902.1	protein_coding	2	c.936-2445delC		-1	-1	-1	-1	-1	-1	0
20	45551541	TG	T	PASS	intron_variant	MODIFIER	MYO9B	484844	transcript	XM_022406903.1	protein_coding	2	c.936-2445delC		-1	-1	-1	-1	-1	-1	0
20	45551541	TG	T	PASS	intron_variant	MODIFIER	MYO9B	484844	transcript	XM_022406905.1	protein_coding	2	c.936-2445delC		-1	-1	-1	-1	-1	-1	0
20	45551541	TG	T	PASS	intron_variant	MODIFIER	MYO9B	484844	transcript	XM_022406906.1	protein_coding	2	c.936-2445delC		-1	-1	-1	-1	-1	-1	0
20	45551541	TG	T	PASS	intron_variant	MODIFIER	MYO9B	484844	transcript	XM_022406907.1	protein_coding	2	c.936-2445delC		-1	-1	-1	-1	-1	-1	0
20	45551541	TG	T	PASS	intron_variant	MODIFIER	MYO9B	484844	transcript	XM_022406908.1	protein_coding	2	c.936-2445delC		-1	-1	-1	-1	-1	-1	0
20	45551541	TG	T	PASS	intron_variant	MODIFIER	MYO9B	484844	transcript	XM_022406909.1	protein_coding	2	c.936-2445delC		-1	-1	-1	-1	-1	-1	0
20	45577024	G	GC	PASS	intron_variant	MODIFIER	MYO9B	484844	transcript	XM_022406902.1	protein_coding	1	c.840+4699_840+4700insG		-1	-1	-1	-1	-1	-1	0
20	45577024	G	GC	PASS	intron_variant	MODIFIER	MYO9B	484844	transcript	XM_022406903.1	protein_coding	1	c.840+4699_840+4700insG		-1	-1	-1	-1	-1	-1	0
20	45577024	G	GC	PASS	intron_variant	MODIFIER	MYO9B	484844	transcript	XM_022406905.1	protein_coding	1	c.840+4699_840+4700insG		-1	-1	-1	-1	-1	-1	0
20	45577024	G	GC	PASS	intron_variant	MODIFIER	MYO9B	484844	transcript	XM_022406906.1	protein_coding	1	c.840+4699_840+4700insG		-1	-1	-1	-1	-1	-1	0
20	45577024	G	GC	PASS	intron_variant	MODIFIER	MYO9B	484844	transcript	XM_022406907.1	protein_coding	1	c.840+4699_840+4700insG		-1	-1	-1	-1	-1	-1	0
20	45577024	G	GC	PASS	intron_variant	MODIFIER	MYO9B	484844	transcript	XM_022406908.1	protein_coding	1	c.840+4699_840+4700insG		-1	-1	-1	-1	-1	-1	0
20	45577024	G	GC	PASS	intron_variant	MODIFIER	MYO9B	484844	transcript	XM_022406909.1	protein_coding	1	c.840+4699_840+4700insG		-1	-1	-1	-1	-1	-1	0
20	45642089	G	A	PASS	intergenic_region	MODIFIER	HAUS8-LOC111091414	476677-111091414	intergenic_region	476677-111091414		-1	n.45642089G>A		-1	-1	-1	-1	-1	-1	0
20	45651765	C	T	GATKstd	downstream_gene_variant	MODIFIER	LOC111091414	111091414	transcript	111091414	pseudogene	-1	n.*1997G>A		-1	-1	-1	-1	-1	-1	1997
20	45651765	C	T	GATKstd	intergenic_region	MODIFIER	HAUS8-LOC111091414	476677-111091414	intergenic_region	476677-111091414		-1	n.45651765C>T		-1	-1	-1	-1	-1	-1	0
20	45701115	A	C	GATKstd	intron_variant	MODIFIER	CPAMD8	484845	transcript	XM_014122136.2	protein_coding	20	c.2500-328A>C		-1	-1	-1	-1	-1	-1	0
20	45701115	A	C	GATKstd	intron_variant	MODIFIER	CPAMD8	484845	transcript	XM_022406915.1	protein_coding	20	c.2533-328A>C		-1	-1	-1	-1	-1	-1	0
20	45701115	A	C	GATKstd	intron_variant	MODIFIER	CPAMD8	484845	transcript	XM_022406914.1	protein_coding	15	c.2014-328A>C		-1	-1	-1	-1	-1	-1	0
20	45730206	C	T	GATKstd	downstream_gene_variant	MODIFIER	CPAMD8	484845	transcript	XM_022406915.1	protein_coding	-1	c.*2490C>T		-1	-1	-1	-1	-1	-1	2464
20	45730206	C	T	GATKstd	intron_variant	MODIFIER	CPAMD8	484845	transcript	XM_014122136.2	protein_coding	36	c.4735-218C>T		-1	-1	-1	-1	-1	-1	0
20	45730206	C	T	GATKstd	intron_variant	MODIFIER	LOC102153011	102153011	transcript	XR_002616869.1	pseudogene	2	n.339-70G>A		-1	-1	-1	-1	-1	-1	0
20	45730206	C	T	GATKstd	intron_variant	MODIFIER	CPAMD8	484845	transcript	XM_022406914.1	protein_coding	31	c.4249-218C>T		-1	-1	-1	-1	-1	-1	0
20	45730206	C	T	GATKstd	intron_variant	MODIFIER	LOC102153011	102153011	transcript	XR_002616868.1	pseudogene	2	n.327-70G>A		-1	-1	-1	-1	-1	-1	0
20	45730206	C	T	GATKstd	intron_variant	MODIFIER	LOC102153011	102153011	transcript	XR_002616870.1	pseudogene	2	n.297-70G>A		-1	-1	-1	-1	-1	-1	0
20	45730206	C	T	GATKstd	intron_variant	MODIFIER	LOC102153011	102153011	transcript	XR_294996.2	pseudogene	2	n.333-70G>A		-1	-1	-1	-1	-1	-1	0
20	45730206	C	T	GATKstd	intron_variant	MODIFIER	LOC102153011	102153011	transcript	XR_294997.2	pseudogene	2	n.326-70G>A		-1	-1	-1	-1	-1	-1	0
20	45782838	C	G	GATKstd	intron_variant	MODIFIER	SIN3B	610198	transcript	XM_847635.5	protein_coding	1	c.121-57G>C		-1	-1	-1	-1	-1	-1	0
20	45820052	CAGT	C	PASS	intron_variant	MODIFIER	NWD1	476678	transcript	XM_022406916.1	protein_coding	10	c.2732-400_2732-398delACT		-1	-1	-1	-1	-1	-1	0
20	45820052	CAGT	C	PASS	intron_variant	MODIFIER	NWD1	476678	transcript	XM_022406919.1	protein_coding	7	c.2180-400_2180-398delACT		-1	-1	-1	-1	-1	-1	0
20	45820052	CAGT	C	PASS	intron_variant	MODIFIER	NWD1	476678	transcript	XM_022406921.1	protein_coding	8	c.1991-400_1991-398delACT		-1	-1	-1	-1	-1	-1	0
20	45820052	CAGT	C	PASS	intron_variant	MODIFIER	NWD1	476678	transcript	XM_022406920.1	protein_coding	8	c.1991-400_1991-398delACT		-1	-1	-1	-1	-1	-1	0
20	45820052	CAGT	C	PASS	intron_variant	MODIFIER	NWD1	476678	transcript	XM_022406917.1	protein_coding	10	c.2732-400_2732-398delACT		-1	-1	-1	-1	-1	-1	0
20	45820052	CAGT	C	PASS	intron_variant	MODIFIER	NWD1	476678	transcript	XM_022406918.1	protein_coding	10	c.2732-400_2732-398delACT		-1	-1	-1	-1	-1	-1	0
20	45820052	CAGT	C	PASS	intron_variant	MODIFIER	NWD1	476678	transcript	XM_022406922.1	protein_coding	10	c.2732-400_2732-398delACT		-1	-1	-1	-1	-1	-1	0
20	45857533	G	C	PASS	upstream_gene_variant	MODIFIER	NWD1	476678	transcript	XM_022406916.1	protein_coding	-1	c.-3078C>G		-1	-1	-1	-1	-1	-1	2830
20	45857533	G	C	PASS	upstream_gene_variant	MODIFIER	NWD1	476678	transcript	XM_022406917.1	protein_coding	-1	c.-3078C>G		-1	-1	-1	-1	-1	-1	2827
20	45857533	G	C	PASS	upstream_gene_variant	MODIFIER	NWD1	476678	transcript	XM_022406918.1	protein_coding	-1	c.-3078C>G		-1	-1	-1	-1	-1	-1	2826
20	45857533	G	C	PASS	upstream_gene_variant	MODIFIER	NWD1	476678	transcript	XM_022406922.1	protein_coding	-1	c.-3078C>G		-1	-1	-1	-1	-1	-1	2644
20	45857533	G	C	PASS	intergenic_region	MODIFIER	NWD1-TMEM38A	476678-610207	intergenic_region	476678-610207		-1	n.45857533G>C		-1	-1	-1	-1	-1	-1	0
20	46105265	TACATG	T	PASS	intron_variant	MODIFIER	EPS15L1	484849	transcript	XM_005632746.3	protein_coding	9	c.792+1861_792+1865delACATG		-1	-1	-1	-1	-1	-1	0
20	46105265	TACATG	T	PASS	intron_variant	MODIFIER	EPS15L1	484849	transcript	XM_022406931.1	protein_coding	9	c.792+1861_792+1865delACATG		-1	-1	-1	-1	-1	-1	0
20	46105265	TACATG	T	PASS	intron_variant	MODIFIER	EPS15L1	484849	transcript	XM_014121996.2	protein_coding	9	c.792+1861_792+1865delACATG		-1	-1	-1	-1	-1	-1	0
20	46105265	TACATG	T	PASS	intron_variant	MODIFIER	EPS15L1	484849	transcript	XM_005632747.3	protein_coding	9	c.792+1861_792+1865delACATG		-1	-1	-1	-1	-1	-1	0
20	46105265	TACATG	T	PASS	intron_variant	MODIFIER	EPS15L1	484849	transcript	XM_005632748.3	protein_coding	9	c.792+1861_792+1865delACATG		-1	-1	-1	-1	-1	-1	0
20	46105265	TACATG	T	PASS	intron_variant	MODIFIER	EPS15L1	484849	transcript	XM_005632749.3	protein_coding	9	c.792+1861_792+1865delACATG		-1	-1	-1	-1	-1	-1	0
20	46105265	TACATG	T	PASS	intron_variant	MODIFIER	EPS15L1	484849	transcript	XM_022406932.1	protein_coding	9	c.792+1861_792+1865delACATG		-1	-1	-1	-1	-1	-1	0
20	46105265	TACATG	T	PASS	intron_variant	MODIFIER	EPS15L1	484849	transcript	XM_541965.6	protein_coding	9	c.792+1861_792+1865delACATG		-1	-1	-1	-1	-1	-1	0
20	46105265	TACATG	T	PASS	intron_variant	MODIFIER	EPS15L1	484849	transcript	XM_022406933.1	protein_coding	9	c.501+1861_501+1865delACATG		-1	-1	-1	-1	-1	-1	0
20	46105265	TACATG	T	PASS	intron_variant	MODIFIER	EPS15L1	484849	transcript	XM_022406934.1	protein_coding	4	c.330+1861_330+1865delACATG		-1	-1	-1	-1	-1	-1	0
20	46105475	G	A	PASS	intron_variant	MODIFIER	EPS15L1	484849	transcript	XM_005632746.3	protein_coding	9	c.792+2070G>A		-1	-1	-1	-1	-1	-1	0
20	46105475	G	A	PASS	intron_variant	MODIFIER	EPS15L1	484849	transcript	XM_022406931.1	protein_coding	9	c.792+2070G>A		-1	-1	-1	-1	-1	-1	0
20	46105475	G	A	PASS	intron_variant	MODIFIER	EPS15L1	484849	transcript	XM_014121996.2	protein_coding	9	c.792+2070G>A		-1	-1	-1	-1	-1	-1	0
20	46105475	G	A	PASS	intron_variant	MODIFIER	EPS15L1	484849	transcript	XM_005632747.3	protein_coding	9	c.792+2070G>A		-1	-1	-1	-1	-1	-1	0
20	46105475	G	A	PASS	intron_variant	MODIFIER	EPS15L1	484849	transcript	XM_005632748.3	protein_coding	9	c.792+2070G>A		-1	-1	-1	-1	-1	-1	0
20	46105475	G	A	PASS	intron_variant	MODIFIER	EPS15L1	484849	transcript	XM_005632749.3	protein_coding	9	c.792+2070G>A		-1	-1	-1	-1	-1	-1	0
20	46105475	G	A	PASS	intron_variant	MODIFIER	EPS15L1	484849	transcript	XM_022406932.1	protein_coding	9	c.792+2070G>A		-1	-1	-1	-1	-1	-1	0
20	46105475	G	A	PASS	intron_variant	MODIFIER	EPS15L1	484849	transcript	XM_541965.6	protein_coding	9	c.792+2070G>A		-1	-1	-1	-1	-1	-1	0
20	46105475	G	A	PASS	intron_variant	MODIFIER	EPS15L1	484849	transcript	XM_022406933.1	protein_coding	9	c.501+2070G>A		-1	-1	-1	-1	-1	-1	0
20	46105475	G	A	PASS	intron_variant	MODIFIER	EPS15L1	484849	transcript	XM_022406934.1	protein_coding	4	c.330+2070G>A		-1	-1	-1	-1	-1	-1	0
20	46208957	G	T	PASS	intergenic_region	MODIFIER	LOC111091361-AP1M1	111091361-609840	intergenic_region	111091361-609840		-1	n.46208957G>T		-1	-1	-1	-1	-1	-1	0
20	46295565	C	A	PASS	intron_variant	MODIFIER	FAM32A	480644	transcript	NM_001287071.1	protein_coding	2	c.217-1491G>T		-1	-1	-1	-1	-1	-1	0
20	46295565	C	A	PASS	intron_variant	MODIFIER	FAM32A	480644	transcript	NM_001287072.1	protein_coding	2	c.217-1491G>T		-1	-1	-1	-1	-1	-1	0
20	46331980	C	G	PASS	upstream_gene_variant	MODIFIER	HSH2D	484852	transcript	XM_005632752.2	protein_coding	-1	c.-5402G>C		-1	-1	-1	-1	-1	-1	1985
20	46331980	C	G	PASS	upstream_gene_variant	MODIFIER	HSH2D	484852	transcript	XM_022406937.1	protein_coding	-1	c.-5402G>C		-1	-1	-1	-1	-1	-1	3440
20	46331980	C	G	PASS	upstream_gene_variant	MODIFIER	HSH2D	484852	transcript	XM_022406936.1	protein_coding	-1	c.-5402G>C		-1	-1	-1	-1	-1	-1	1983
20	46331980	C	G	PASS	downstream_gene_variant	MODIFIER	RAB8A	403773	transcript	NM_001003152.1	protein_coding	-1	c.*2748G>C		-1	-1	-1	-1	-1	-1	2621
20	46331980	C	G	PASS	intergenic_region	MODIFIER	HSH2D-RAB8A	484852-403773	intergenic_region	484852-403773		-1	n.46331980C>G		-1	-1	-1	-1	-1	-1	0
20	46340139	T	C	PASS	missense_variant	MODERATE	RAB8A	403773	transcript	NM_001003152.1	protein_coding	5	c.377A>G	p.Asn126Ser	386	760	377	624	126	207	0
20	46361168	G	C	PASS	intron_variant	MODIFIER	TPM4	609879	transcript	XM_847548.5	protein_coding	6	c.640-620C>G		-1	-1	-1	-1	-1	-1	0
20	46361168	G	C	PASS	intron_variant	MODIFIER	TPM4	609879	transcript	XM_003432905.2	protein_coding	5	c.532-620C>G		-1	-1	-1	-1	-1	-1	0
20	46361168	G	C	PASS	intron_variant	MODIFIER	TPM4	609879	transcript	XM_003432906.4	protein_coding	5	c.532-620C>G		-1	-1	-1	-1	-1	-1	0
20	46361168	G	C	PASS	intron_variant	MODIFIER	TPM4	609879	transcript	XM_861034.5	protein_coding	6	c.640-620C>G		-1	-1	-1	-1	-1	-1	0
20	46370714	G	A	GATKstd	upstream_gene_variant	MODIFIER	TPM4	609879	transcript	XM_003432905.2	protein_coding	-1	c.-609C>T		-1	-1	-1	-1	-1	-1	428
20	46370714	G	A	GATKstd	upstream_gene_variant	MODIFIER	TPM4	609879	transcript	XM_003432906.4	protein_coding	-1	c.-609C>T		-1	-1	-1	-1	-1	-1	489
20	46370714	G	A	GATKstd	intron_variant	MODIFIER	TPM4	609879	transcript	XM_847548.5	protein_coding	1	c.115-55C>T		-1	-1	-1	-1	-1	-1	0
20	46370714	G	A	GATKstd	intron_variant	MODIFIER	TPM4	609879	transcript	XM_861034.5	protein_coding	1	c.115-55C>T		-1	-1	-1	-1	-1	-1	0
20	46584334	T	A	PASS	3_prime_UTR_variant	MODIFIER	LOC484865	484865	transcript	XM_005632759.3	protein_coding	7	c.*264A>T		-1	-1	-1	-1	-1	-1	264
20	46584334	T	A	PASS	upstream_gene_variant	MODIFIER	OR10A02	484864	transcript	XM_541980.2	protein_coding	-1	c.-4746A>T		-1	-1	-1	-1	-1	-1	4746
20	47217767	C	CA	PASS	downstream_gene_variant	MODIFIER	LOC610512	610512	transcript	XM_848033.2	protein_coding	-1	c.*4895_*4896insT		-1	-1	-1	-1	-1	-1	4895
20	47217767	C	CA	PASS	intergenic_region	MODIFIER	LOC484877-LOC610512	484877-610512	intergenic_region	484877-610512		-1	n.47217767_47217768insA		-1	-1	-1	-1	-1	-1	0
20	49394245	A	G	PASS	intron_variant	MODIFIER	ASNA1	476699	transcript	XM_533904.6	protein_coding	4	c.609+277T>C		-1	-1	-1	-1	-1	-1	0
20	49822364	C	A	PASS	intron_variant	MODIFIER	ELOF1	100687887	transcript	XM_003432771.4	protein_coding	1	c.-19+253C>A		-1	-1	-1	-1	-1	-1	0
20	49822364	C	A	PASS	intron_variant	MODIFIER	ELOF1	100687887	transcript	XM_005632846.2	protein_coding	1	c.-19+33C>A		-1	-1	-1	-1	-1	-1	0
20	49888974	C	CCGAT	PASS	intron_variant	MODIFIER	ELAVL3	484940	transcript	XM_005632851.3	protein_coding	1	c.9+2180_9+2181insCGAT		-1	-1	-1	-1	-1	-1	0
20	49888974	C	CCGAT	PASS	intron_variant	MODIFIER	ELAVL3	484940	transcript	XM_005632852.3	protein_coding	1	c.9+2180_9+2181insCGAT		-1	-1	-1	-1	-1	-1	0
20	49888974	C	CCGAT	PASS	intron_variant	MODIFIER	ELAVL3	484940	transcript	XM_022407022.1	protein_coding	1	c.9+2180_9+2181insCGAT		-1	-1	-1	-1	-1	-1	0
20	49945184	G	A	PASS	upstream_gene_variant	MODIFIER	EPOR	484943	transcript	NM_001048111.1	protein_coding	-1	c.-730G>A		-1	-1	-1	-1	-1	-1	593
20	49945184	G	A	PASS	downstream_gene_variant	MODIFIER	RGL3	484942	transcript	XM_542058.6	protein_coding	-1	c.*3702G>A		-1	-1	-1	-1	-1	-1	3171
20	49945184	G	A	PASS	intergenic_region	MODIFIER	RGL3-EPOR	484942-484943	intergenic_region	484942-484943		-1	n.49945184G>A		-1	-1	-1	-1	-1	-1	0
20	52306147	C	T	PASS	downstream_gene_variant	MODIFIER	TEX45	611499	transcript	XM_022407100.1	protein_coding	-1	c.*2450C>T		-1	-1	-1	-1	-1	-1	1747
20	52306147	C	T	PASS	intergenic_region	MODIFIER	TEX45-ZNF358	611499-111089965	intergenic_region	611499-111089965		-1	n.52306147C>T		-1	-1	-1	-1	-1	-1	0
20	55143811	G	GAA	PASS	intergenic_region	MODIFIER	TNFAIP8L1-SEMA6B	485034-485035	intergenic_region	485034-485035		-1	n.55143811_55143812insAA		-1	-1	-1	-1	-1	-1	0
20	55143816	G	C	GATKstd	intergenic_region	MODIFIER	TNFAIP8L1-SEMA6B	485034-485035	intergenic_region	485034-485035		-1	n.55143816G>C		-1	-1	-1	-1	-1	-1	0
20	55143817	G	T	GATKstd	intergenic_region	MODIFIER	TNFAIP8L1-SEMA6B	485034-485035	intergenic_region	485034-485035		-1	n.55143817G>T		-1	-1	-1	-1	-1	-1	0
20	55390088	C	T	PASS	downstream_gene_variant	MODIFIER	ANKRD24	485044	transcript	XM_022407206.1	protein_coding	-1	c.*1564G>A		-1	-1	-1	-1	-1	-1	1293
20	55390088	C	T	PASS	downstream_gene_variant	MODIFIER	ANKRD24	485044	transcript	XM_022407208.1	protein_coding	-1	c.*1564G>A		-1	-1	-1	-1	-1	-1	1293
20	55390088	C	T	PASS	downstream_gene_variant	MODIFIER	ANKRD24	485044	transcript	XM_022407209.1	protein_coding	-1	c.*1564G>A		-1	-1	-1	-1	-1	-1	1293
20	55390088	C	T	PASS	downstream_gene_variant	MODIFIER	ANKRD24	485044	transcript	XM_022407210.1	protein_coding	-1	c.*1564G>A		-1	-1	-1	-1	-1	-1	1293
20	55390088	C	T	PASS	downstream_gene_variant	MODIFIER	ANKRD24	485044	transcript	XM_022407211.1	protein_coding	-1	c.*1564G>A		-1	-1	-1	-1	-1	-1	1293
20	55390088	C	T	PASS	downstream_gene_variant	MODIFIER	ANKRD24	485044	transcript	XR_002616968.1	pseudogene	-1	n.*2020G>A		-1	-1	-1	-1	-1	-1	2020
20	55390088	C	T	PASS	downstream_gene_variant	MODIFIER	ANKRD24	485044	transcript	XM_022407212.1	protein_coding	-1	c.*3937G>A		-1	-1	-1	-1	-1	-1	3806
20	55390088	C	T	PASS	intron_variant	MODIFIER	EBI3	485043	transcript	XM_005633059.3	protein_coding	1	c.67+182G>A		-1	-1	-1	-1	-1	-1	0
20	55390088	C	T	PASS	intron_variant	MODIFIER	EBI3	485043	transcript	XM_005633060.3	protein_coding	1	c.67+182G>A		-1	-1	-1	-1	-1	-1	0
20	57815576	C	T	PASS	intron_variant	MODIFIER	PTBP1	485097	transcript	XM_542215.6	protein_coding	2	c.39+643G>A		-1	-1	-1	-1	-1	-1	0
20	57815576	C	T	PASS	intron_variant	MODIFIER	PTBP1	485097	transcript	XM_005633165.3	protein_coding	2	c.-52+643G>A		-1	-1	-1	-1	-1	-1	0
20	57815576	C	T	PASS	intron_variant	MODIFIER	PTBP1	485097	transcript	XM_863548.5	protein_coding	2	c.39+643G>A		-1	-1	-1	-1	-1	-1	0
21	12025064	T	G	PASS	intergenic_region	MODIFIER	LOC111091495-LOC111091496	111091495-111091496	intergenic_region	111091495-111091496		-1	n.12025064T>G		-1	-1	-1	-1	-1	-1	0
21	15646059	C	T	PASS	intron_variant	MODIFIER	DLG2	485158	transcript	XM_014122525.2	protein_coding	19	c.2090+20000C>T		-1	-1	-1	-1	-1	-1	0
21	15646059	C	T	PASS	intron_variant	MODIFIER	DLG2	485158	transcript	XM_014122532.2	protein_coding	19	c.1979+20000C>T		-1	-1	-1	-1	-1	-1	0
21	15646059	C	T	PASS	intron_variant	MODIFIER	DLG2	485158	transcript	XM_014122534.2	protein_coding	18	c.1934+20000C>T		-1	-1	-1	-1	-1	-1	0
21	15646059	C	T	PASS	intron_variant	MODIFIER	DLG2	485158	transcript	XM_014122526.2	protein_coding	19	c.2087+20000C>T		-1	-1	-1	-1	-1	-1	0
21	15646059	C	T	PASS	intron_variant	MODIFIER	DLG2	485158	transcript	XM_014122527.2	protein_coding	18	c.2051+20000C>T		-1	-1	-1	-1	-1	-1	0
21	15646059	C	T	PASS	intron_variant	MODIFIER	DLG2	485158	transcript	XM_014122535.2	protein_coding	17	c.1895+20000C>T		-1	-1	-1	-1	-1	-1	0
21	15646059	C	T	PASS	intron_variant	MODIFIER	DLG2	485158	transcript	XM_014122528.2	protein_coding	19	c.2090+20000C>T		-1	-1	-1	-1	-1	-1	0
21	15646059	C	T	PASS	intron_variant	MODIFIER	DLG2	485158	transcript	XM_014122529.2	protein_coding	19	c.2090+20000C>T		-1	-1	-1	-1	-1	-1	0
21	15646059	C	T	PASS	intron_variant	MODIFIER	DLG2	485158	transcript	XM_014122530.2	protein_coding	18	c.2051+20000C>T		-1	-1	-1	-1	-1	-1	0
21	15646059	C	T	PASS	intron_variant	MODIFIER	DLG2	485158	transcript	XM_014122531.2	protein_coding	19	c.2090+20000C>T		-1	-1	-1	-1	-1	-1	0
21	15646059	C	T	PASS	intron_variant	MODIFIER	DLG2	485158	transcript	XM_014122536.2	protein_coding	17	c.1895+20000C>T		-1	-1	-1	-1	-1	-1	0
21	15646059	C	T	PASS	intron_variant	MODIFIER	DLG2	485158	transcript	XM_014122533.2	protein_coding	18	c.2051+20000C>T		-1	-1	-1	-1	-1	-1	0
21	15646059	C	T	PASS	intron_variant	MODIFIER	DLG2	485158	transcript	XM_022407569.1	protein_coding	18	c.1967+20000C>T		-1	-1	-1	-1	-1	-1	0
21	15646059	C	T	PASS	intron_variant	MODIFIER	DLG2	485158	transcript	XM_005633417.3	protein_coding	16	c.1727+20000C>T		-1	-1	-1	-1	-1	-1	0
21	15646059	C	T	PASS	intron_variant	MODIFIER	DLG2	485158	transcript	XM_022407570.1	protein_coding	16	c.1724+20000C>T		-1	-1	-1	-1	-1	-1	0
21	15646059	C	T	PASS	intron_variant	MODIFIER	DLG2	485158	transcript	XM_003432964.4	protein_coding	15	c.1664+20000C>T		-1	-1	-1	-1	-1	-1	0
21	15646059	C	T	PASS	intron_variant	MODIFIER	DLG2	485158	transcript	XM_022407571.1	protein_coding	15	c.1661+20000C>T		-1	-1	-1	-1	-1	-1	0
21	15646059	C	T	PASS	intron_variant	MODIFIER	DLG2	485158	transcript	XM_005633418.3	protein_coding	15	c.1724+20000C>T		-1	-1	-1	-1	-1	-1	0
21	15646059	C	T	PASS	intron_variant	MODIFIER	DLG2	485158	transcript	XM_022407573.1	protein_coding	14	c.1685+20000C>T		-1	-1	-1	-1	-1	-1	0
21	15646059	C	T	PASS	intron_variant	MODIFIER	DLG2	485158	transcript	XM_005633420.3	protein_coding	14	c.1538+20000C>T		-1	-1	-1	-1	-1	-1	0
21	15646059	C	T	PASS	intron_variant	MODIFIER	DLG2	485158	transcript	XM_005633416.3	protein_coding	14	c.1769+20000C>T		-1	-1	-1	-1	-1	-1	0
21	15646059	C	T	PASS	intron_variant	MODIFIER	DLG2	485158	transcript	XM_542276.6	protein_coding	13	c.1730+20000C>T		-1	-1	-1	-1	-1	-1	0
21	15646059	C	T	PASS	intron_variant	MODIFIER	DLG2	485158	transcript	XM_005633419.3	protein_coding	14	c.1565+20000C>T		-1	-1	-1	-1	-1	-1	0
21	15646059	C	T	PASS	intron_variant	MODIFIER	DLG2	485158	transcript	XM_014122537.2	protein_coding	12	c.1370+20000C>T		-1	-1	-1	-1	-1	-1	0
21	15646059	C	T	PASS	intron_variant	MODIFIER	DLG2	485158	transcript	XM_022407572.1	protein_coding	2	c.152+20000C>T		-1	-1	-1	-1	-1	-1	0
21	15646059	C	T	PASS	intron_variant	MODIFIER	DLG2	485158	transcript	XM_005633423.3	protein_coding	2	c.71+20000C>T		-1	-1	-1	-1	-1	-1	0
21	30855455	A	G	GATKstd	intron_variant	MODIFIER	NLRP14	485364	transcript	XR_002617269.1	pseudogene	12	n.3750+35244A>G		-1	-1	-1	-1	-1	-1	0
21	30934569	G	A	GATKstd	intergenic_region	MODIFIER	NLRP14-LOC102156762	485364-102156762	intergenic_region	485364-102156762		-1	n.30934569G>A		-1	-1	-1	-1	-1	-1	0
21	31199202	T	A	GATKstd	intron_variant	MODIFIER	PPFIBP2	485366	transcript	XM_005633616.3	protein_coding	2	c.64+883T>A		-1	-1	-1	-1	-1	-1	0
21	31199202	T	A	GATKstd	intron_variant	MODIFIER	PPFIBP2	485366	transcript	XM_022407788.1	protein_coding	2	c.64+883T>A		-1	-1	-1	-1	-1	-1	0
21	31199202	T	A	GATKstd	intron_variant	MODIFIER	PPFIBP2	485366	transcript	XM_022407789.1	protein_coding	2	c.64+883T>A		-1	-1	-1	-1	-1	-1	0
21	31199202	T	A	GATKstd	intron_variant	MODIFIER	PPFIBP2	485366	transcript	XM_005633618.3	protein_coding	2	c.64+883T>A		-1	-1	-1	-1	-1	-1	0
21	31199202	T	A	GATKstd	intron_variant	MODIFIER	PPFIBP2	485366	transcript	XM_005633620.3	protein_coding	1	c.-122-20833T>A		-1	-1	-1	-1	-1	-1	0
21	31199202	T	A	GATKstd	intron_variant	MODIFIER	PPFIBP2	485366	transcript	XM_022407790.1	protein_coding	2	c.64+883T>A		-1	-1	-1	-1	-1	-1	0
21	31199202	T	A	GATKstd	intron_variant	MODIFIER	PPFIBP2	485366	transcript	XM_005633619.3	protein_coding	2	c.64+883T>A		-1	-1	-1	-1	-1	-1	0
21	31199202	T	A	GATKstd	intron_variant	MODIFIER	PPFIBP2	485366	transcript	XM_005633622.3	protein_coding	2	c.64+883T>A		-1	-1	-1	-1	-1	-1	0
21	31199202	T	A	GATKstd	intron_variant	MODIFIER	PPFIBP2	485366	transcript	XM_022407787.1	protein_coding	2	c.64+883T>A		-1	-1	-1	-1	-1	-1	0
21	31835286	G	A	GATKstd	intron_variant	MODIFIER	LOC111091549	111091549	transcript	XR_002617278.1	pseudogene	2	n.310+1166C>T		-1	-1	-1	-1	-1	-1	0
21	31835286	G	A	GATKstd	intron_variant	MODIFIER	LOC111091549	111091549	transcript	XR_002617275.1	pseudogene	2	n.310+1166C>T		-1	-1	-1	-1	-1	-1	0
21	31835286	G	A	GATKstd	intron_variant	MODIFIER	LOC111091549	111091549	transcript	XR_002617276.1	pseudogene	2	n.310+1166C>T		-1	-1	-1	-1	-1	-1	0
21	31835286	G	A	GATKstd	intron_variant	MODIFIER	LOC111091549	111091549	transcript	XR_002617277.1	pseudogene	1	n.249-5021C>T		-1	-1	-1	-1	-1	-1	0
21	33403147	G	A	GATKstd	intron_variant	MODIFIER	SBF2	476849	transcript	XM_014122592.2	protein_coding	1	c.56-28874C>T		-1	-1	-1	-1	-1	-1	0
21	33403147	G	A	GATKstd	intron_variant	MODIFIER	SBF2	476849	transcript	XM_005633663.3	protein_coding	1	c.56-28874C>T		-1	-1	-1	-1	-1	-1	0
21	33403147	G	A	GATKstd	intron_variant	MODIFIER	SBF2	476849	transcript	XM_022407837.1	protein_coding	1	c.56-28874C>T		-1	-1	-1	-1	-1	-1	0
21	33403147	G	A	GATKstd	intron_variant	MODIFIER	SBF2	476849	transcript	XM_534052.6	protein_coding	1	c.56-28874C>T		-1	-1	-1	-1	-1	-1	0
22	23855080	A	T	GATKstd	intergenic_region	MODIFIER	LOC100688620-LOC111091648	100688620-111091648	intergenic_region	100688620-111091648		-1	n.23855080A>T		-1	-1	-1	-1	-1	-1	0
22	30473084	TC	T	PASS	intron_variant	MODIFIER	LOC106557566	106557566	transcript	XR_001314151.2	pseudogene	4	n.641+14898delG		-1	-1	-1	-1	-1	-1	0
22	30473084	TC	T	PASS	intron_variant	MODIFIER	LOC106557566	106557566	transcript	XR_002617546.1	pseudogene	4	n.640+14898delG		-1	-1	-1	-1	-1	-1	0
22	30473084	TC	T	PASS	intron_variant	MODIFIER	LOC106557566	106557566	transcript	XR_002617547.1	pseudogene	4	n.642+14898delG		-1	-1	-1	-1	-1	-1	0
22	31855207	G	A	GATKstd	intergenic_region	MODIFIER	LOC102156866-LOC111091662	102156866-111091662	intergenic_region	102156866-111091662		-1	n.31855207G>A		-1	-1	-1	-1	-1	-1	0
22	32691611	C	T	GATKstd	intron_variant	MODIFIER	LOC106557551	106557551	transcript	XR_001314135.2	pseudogene	1	n.66-3303C>T		-1	-1	-1	-1	-1	-1	0
22	33600982	T	C	PASS	intergenic_region	MODIFIER	LOC100685260-LOC111091667	100685260-111091667	intergenic_region	100685260-111091667		-1	n.33600982T>C		-1	-1	-1	-1	-1	-1	0
22	33776662	A	ATG	PASS	upstream_gene_variant	MODIFIER	LOC111091786	111091786	transcript	XR_002617801.1	pseudogene	-1	n.-3894_-3893insTG		-1	-1	-1	-1	-1	-1	3893
22	33776662	A	ATG	PASS	intergenic_region	MODIFIER	LOC106557561-LOC111091786	106557561-111091786	intergenic_region	106557561-111091786		-1	n.33776662_33776663insTG		-1	-1	-1	-1	-1	-1	0
22	34497140	T	C	PASS	intron_variant	MODIFIER	LOC111091669	111091669	transcript	XR_002617577.1	pseudogene	5	n.1072-38453A>G		-1	-1	-1	-1	-1	-1	0
22	35352182	A	C	PASS	intergenic_region	MODIFIER	LOC111091780-LOC100685654	111091780-100685654	intergenic_region	111091780-100685654		-1	n.35352182A>C		-1	-1	-1	-1	-1	-1	0
22	38071095	A	AGT	PASS	intergenic_region	MODIFIER	SLITRK6-LOC100686066	100856466-100686066	intergenic_region	100856466-100686066		-1	n.38071095_38071096insGT		-1	-1	-1	-1	-1	-1	0
22	38692441	A	T	GATKstd	intergenic_region	MODIFIER	LOC100686066-LOC100856314	100686066-100856314	intergenic_region	100686066-100856314		-1	n.38692441A>T		-1	-1	-1	-1	-1	-1	0
22	38829687	C	G	GATKstd	intergenic_region	MODIFIER	LOC100686066-LOC100856314	100686066-100856314	intergenic_region	100686066-100856314		-1	n.38829687C>G		-1	-1	-1	-1	-1	-1	0
22	42479024	A	ATTAC	PASS	downstream_gene_variant	MODIFIER	MIR17	100885902	transcript	NR_049279.1	pseudogene	-1	n.*953_*954insTTAC		-1	-1	-1	-1	-1	-1	954
22	42479024	A	ATTAC	PASS	downstream_gene_variant	MODIFIER	MIR18A	100886062	transcript	NR_049418.1	pseudogene	-1	n.*795_*796insTTAC		-1	-1	-1	-1	-1	-1	796
22	42479024	A	ATTAC	PASS	downstream_gene_variant	MODIFIER	MIR19A	100886105	transcript	NR_049280.1	pseudogene	-1	n.*669_*670insTTAC		-1	-1	-1	-1	-1	-1	670
22	42479024	A	ATTAC	PASS	downstream_gene_variant	MODIFIER	MIR20A	100885903	transcript	NR_049281.1	pseudogene	-1	n.*504_*505insTTAC		-1	-1	-1	-1	-1	-1	505
22	42479024	A	ATTAC	PASS	downstream_gene_variant	MODIFIER	MIR19B-1	100885904	transcript	NR_049282.1	pseudogene	-1	n.*368_*369insTTAC		-1	-1	-1	-1	-1	-1	369
22	42479024	A	ATTAC	PASS	downstream_gene_variant	MODIFIER	MIR92A-1	100886123	transcript	NR_049283.1	pseudogene	-1	n.*252_*253insTTAC		-1	-1	-1	-1	-1	-1	253
22	42479024	A	ATTAC	PASS	downstream_gene_variant	MODIFIER	MIR17	100885902	transcript	TRANSCRIPT_100885902	pseudogene	-1	n.*953_*954insTTAC		-1	-1	-1	-1	-1	-1	954
22	42479024	A	ATTAC	PASS	downstream_gene_variant	MODIFIER	MIR18A	100886062	transcript	TRANSCRIPT_100886062	pseudogene	-1	n.*852_*853insTTAC		-1	-1	-1	-1	-1	-1	853
22	42479024	A	ATTAC	PASS	downstream_gene_variant	MODIFIER	MIR19A	100886105	transcript	TRANSCRIPT_100886105	pseudogene	-1	n.*669_*670insTTAC		-1	-1	-1	-1	-1	-1	670
22	42479024	A	ATTAC	PASS	downstream_gene_variant	MODIFIER	MIR20A	100885903	transcript	TRANSCRIPT_100885903	pseudogene	-1	n.*540_*541insTTAC		-1	-1	-1	-1	-1	-1	541
22	42479024	A	ATTAC	PASS	downstream_gene_variant	MODIFIER	MIR19B-1	100885904	transcript	TRANSCRIPT_100885904	pseudogene	-1	n.*368_*369insTTAC		-1	-1	-1	-1	-1	-1	369
22	42479024	A	ATTAC	PASS	downstream_gene_variant	MODIFIER	MIR92A-1	100886123	transcript	TRANSCRIPT_100886123	pseudogene	-1	n.*252_*253insTTAC		-1	-1	-1	-1	-1	-1	253
22	42479024	A	ATTAC	PASS	intergenic_region	MODIFIER	MIR92A-1-LOC111091679	100886123-111091679	intergenic_region	100886123-111091679		-1	n.42479024_42479025insTTAC		-1	-1	-1	-1	-1	-1	0
22	42954132	A	C	GATKstd	intron_variant	MODIFIER	GPC5	485518	transcript	XM_542637.6	protein_coding	5	c.1281-37081A>C		-1	-1	-1	-1	-1	-1	0
22	42954132	A	C	GATKstd	intron_variant	MODIFIER	GPC5	485518	transcript	XM_022408093.1	protein_coding	5	c.1281-37081A>C		-1	-1	-1	-1	-1	-1	0
22	42954132	A	C	GATKstd	intron_variant	MODIFIER	GPC5	485518	transcript	XR_002617593.1	pseudogene	5	n.1637-37081A>C		-1	-1	-1	-1	-1	-1	0
22	42954132	A	C	GATKstd	intron_variant	MODIFIER	GPC5	485518	transcript	XM_022408092.1	protein_coding	5	c.1281-37081A>C		-1	-1	-1	-1	-1	-1	0
23	13381944	G	A	GATKstd	intergenic_region	MODIFIER	LOC111092024-LOC111091964	111092024-111091964	intergenic_region	111092024-111091964		-1	n.13381944G>A		-1	-1	-1	-1	-1	-1	0
23	16105409	G	GA	PASS	intergenic_region	MODIFIER	CMC1-LOC102155200	485633-102155200	intergenic_region	485633-102155200		-1	n.16105409_16105410insA		-1	-1	-1	-1	-1	-1	0
23	16105412	G	A	GATKstd	intergenic_region	MODIFIER	CMC1-LOC102155200	485633-102155200	intergenic_region	485633-102155200		-1	n.16105412G>A		-1	-1	-1	-1	-1	-1	0
23	16105417	C	A	GATKstd	intergenic_region	MODIFIER	CMC1-LOC102155200	485633-102155200	intergenic_region	485633-102155200		-1	n.16105417C>A		-1	-1	-1	-1	-1	-1	0
23	18166481	C	T	PASS	intron_variant	MODIFIER	TOP2B	477044	transcript	XM_022408567.1	protein_coding	4	c.354-2868C>T		-1	-1	-1	-1	-1	-1	0
23	33808791	C	CA	PASS	intron_variant	MODIFIER	LOC111091953	111091953	transcript	XR_002618222.1	pseudogene	1	n.70-24037_70-24036insT		-1	-1	-1	-1	-1	-1	0
23	36276453	AT	A	PASS	intron_variant	MODIFIER	CLSTN2	477093	transcript	XM_534287.6	protein_coding	2	c.238+21169delT		-1	-1	-1	-1	-1	-1	0
23	41528940	C	G	GATKstd	intergenic_region	MODIFIER	PLSCR4-LOC100688853	611495-100688853	intergenic_region	611495-100688853		-1	n.41528940C>G		-1	-1	-1	-1	-1	-1	0
23	43003269	T	G	GATKstd	intergenic_region	MODIFIER	LOC111091962-LOC106557599	111091962-106557599	intergenic_region	111091962-106557599		-1	n.43003269T>G		-1	-1	-1	-1	-1	-1	0
23	49928134	T	C	GATKstd	intron_variant	MODIFIER	KCNAB1	612006	transcript	XM_022408781.1	protein_coding	1	c.276-104284T>C		-1	-1	-1	-1	-1	-1	0
23	49928134	T	C	GATKstd	intron_variant	MODIFIER	KCNAB1	612006	transcript	XM_003433171.4	protein_coding	1	c.243-104284T>C		-1	-1	-1	-1	-1	-1	0
23	49928134	T	C	GATKstd	intron_variant	MODIFIER	KCNAB1	612006	transcript	XM_014106570.2	protein_coding	1	c.221+24489T>C		-1	-1	-1	-1	-1	-1	0
23	49937132	C	T	GATKstd	intron_variant	MODIFIER	KCNAB1	612006	transcript	XM_022408781.1	protein_coding	1	c.276-95286C>T		-1	-1	-1	-1	-1	-1	0
23	49937132	C	T	GATKstd	intron_variant	MODIFIER	LOC111092013	111092013	transcript	XR_002618395.1	pseudogene	1	n.644+1861C>T		-1	-1	-1	-1	-1	-1	0
23	49937132	C	T	GATKstd	intron_variant	MODIFIER	KCNAB1	612006	transcript	XM_003433171.4	protein_coding	1	c.243-95286C>T		-1	-1	-1	-1	-1	-1	0
23	49937132	C	T	GATKstd	intron_variant	MODIFIER	KCNAB1	612006	transcript	XM_014106570.2	protein_coding	1	c.221+33487C>T		-1	-1	-1	-1	-1	-1	0
23	50636424	C	T	PASS	downstream_gene_variant	MODIFIER	LOC111092016	111092016	transcript	XM_022408785.1	protein_coding	-1	c.*3990G>A		-1	-1	-1	-1	-1	-1	3427
23	50636424	C	T	PASS	intergenic_region	MODIFIER	LOC111092015-LOC111092016	111092015-111092016	intergenic_region	111092015-111092016		-1	n.50636424C>T		-1	-1	-1	-1	-1	-1	0
23	50741640	C	T	PASS	intergenic_region	MODIFIER	LOC111092017-VEPH1	111092017-485731	intergenic_region	111092017-485731		-1	n.50741640C>T		-1	-1	-1	-1	-1	-1	0
24	390605	A	T	GATKstd	intron_variant	MODIFIER	AR	403588	transcript	NM_001003053.1	protein_coding	3	c.*868-3880402A>T		-1	-1	-1	-1	-1	-1	0	WARNING_TRANSCRIPT_MULTIPLE_STOP_CODONS
24	1378701	TATC	T	PASS	intron_variant	MODIFIER	AR	403588	transcript	NM_001003053.1	protein_coding	3	c.*868-2892305_*868-2892303delATC		-1	-1	-1	-1	-1	-1	0	WARNING_TRANSCRIPT_MULTIPLE_STOP_CODONS
24	9563320	CGTGT	C	PASS	intron_variant	MODIFIER	SPTLC3	485766	transcript	XM_542889.5	protein_coding	1	c.118-7395_118-7392delACAC		-1	-1	-1	-1	-1	-1	0
24	9563320	CGTGT	C	PASS	intron_variant	MODIFIER	SPTLC3	485766	transcript	XM_022408974.1	protein_coding	2	c.73-7395_73-7392delACAC		-1	-1	-1	-1	-1	-1	0
24	9682724	T	C	PASS	intergenic_region	MODIFIER	LOC100682580-LOC102152494	100682580-102152494	intergenic_region	100682580-102152494		-1	n.9682724T>C		-1	-1	-1	-1	-1	-1	0
24	11947070	T	C	GATKstd	intron_variant	MODIFIER	LOC106557673	106557673	transcript	XR_001314349.2	pseudogene	1	n.223+24151T>C		-1	-1	-1	-1	-1	-1	0
24	41318280	C	T	PASS	intron_variant	MODIFIER	AR	403588_circ	transcript	NM_001003053.1_circ	protein_coding	3	c.868+6586819C>T		-1	-1	-1	-1	-1	-1	0	WARNING_TRANSCRIPT_MULTIPLE_STOP_CODONS
24	41318280	C	T	PASS	intron_variant	MODIFIER	CBLN4	611731	transcript	XM_849437.5	protein_coding	1	c.292-965G>A		-1	-1	-1	-1	-1	-1	0
24	43617400	G	A	GATKstd	intron_variant	MODIFIER	AR	403588_circ	transcript	NM_001003053.1_circ	protein_coding	3	c.869-8352386G>A		-1	-1	-1	-1	-1	-1	0	WARNING_TRANSCRIPT_MULTIPLE_STOP_CODONS
24	45436950	G	A	PASS	intron_variant	MODIFIER	AR	403588_circ	transcript	NM_001003053.1_circ	protein_coding	3	c.869-6532836G>A		-1	-1	-1	-1	-1	-1	0	WARNING_TRANSCRIPT_MULTIPLE_STOP_CODONS
24	45993336	G	A	GATKstd	intron_variant	MODIFIER	AR	403588_circ	transcript	NM_001003053.1_circ	protein_coding	3	c.869-5976450G>A		-1	-1	-1	-1	-1	-1	0	WARNING_TRANSCRIPT_MULTIPLE_STOP_CODONS
24	45993336	G	A	GATKstd	intron_variant	MODIFIER	CDH4	100685099	transcript	XM_022408931.1	protein_coding	3	c.226-17300G>A		-1	-1	-1	-1	-1	-1	0
24	46576670	G	A	GATKstd	upstream_gene_variant	MODIFIER	NTSR1	485963	transcript	XM_543088.5	protein_coding	-1	c.-253G>A		-1	-1	-1	-1	-1	-1	20
24	46576670	G	A	GATKstd	intron_variant	MODIFIER	AR	403588_circ	transcript	NM_001003053.1_circ	protein_coding	3	c.869-5393116G>A		-1	-1	-1	-1	-1	-1	0	WARNING_TRANSCRIPT_MULTIPLE_STOP_CODONS
24	47062831	C	A	GATKstd	intron_variant	MODIFIER	AR	403588_circ	transcript	NM_001003053.1_circ	protein_coding	3	c.869-4906955C>A		-1	-1	-1	-1	-1	-1	0	WARNING_TRANSCRIPT_MULTIPLE_STOP_CODONS
24	47062831	C	A	GATKstd	intron_variant	MODIFIER	KCNQ2	612515	transcript	XM_014107242.2	protein_coding	15	c.1560-1108G>T		-1	-1	-1	-1	-1	-1	0	WARNING_TRANSCRIPT_MULTIPLE_STOP_CODONS
25	356007	G	T	PASS	intron_variant	MODIFIER	LOC606856	606856	transcript	XM_022409611.1	protein_coding	10	c.489-5760G>T		-1	-1	-1	-1	-1	-1	0
25	356007	G	T	PASS	intron_variant	MODIFIER	LOC606856	606856	transcript	XM_022409612.1	protein_coding	11	c.489-5760G>T		-1	-1	-1	-1	-1	-1	0
25	356007	G	T	PASS	intron_variant	MODIFIER	LOC606856	606856	transcript	XM_022409613.1	protein_coding	11	c.489-5760G>T		-1	-1	-1	-1	-1	-1	0
25	356007	G	T	PASS	intron_variant	MODIFIER	LOC606856	606856	transcript	XM_022409615.1	protein_coding	9	c.438-5760G>T		-1	-1	-1	-1	-1	-1	0
25	356007	G	T	PASS	intron_variant	MODIFIER	LOC606856	606856	transcript	XM_022409617.1	protein_coding	8	c.384-5760G>T		-1	-1	-1	-1	-1	-1	0
25	356007	G	T	PASS	intron_variant	MODIFIER	LOC606856	606856	transcript	XM_022409618.1	protein_coding	8	c.381-5760G>T		-1	-1	-1	-1	-1	-1	0
25	356007	G	T	PASS	intron_variant	MODIFIER	LOC606856	606856	transcript	XM_022409620.1	protein_coding	7	c.330-5760G>T		-1	-1	-1	-1	-1	-1	0
25	356007	G	T	PASS	intron_variant	MODIFIER	LOC606856	606856	transcript	XM_022409614.1	protein_coding	10	c.486-5760G>T		-1	-1	-1	-1	-1	-1	0
25	356007	G	T	PASS	intron_variant	MODIFIER	LOC606856	606856	transcript	XM_022409616.1	protein_coding	9	c.435-5760G>T		-1	-1	-1	-1	-1	-1	0
25	356007	G	T	PASS	intron_variant	MODIFIER	LOC606856	606856	transcript	XM_022409619.1	protein_coding	10	c.489-5760G>T		-1	-1	-1	-1	-1	-1	0
25	4559480	GGAAA	G	PASS	intron_variant	MODIFIER	DCLK1	477304	transcript	XM_005635460.2	protein_coding	3	c.724-59300_724-59297delGAAA		-1	-1	-1	-1	-1	-1	0
25	4559480	GGAAA	G	PASS	intron_variant	MODIFIER	DCLK1	477304	transcript	XM_014107394.2	protein_coding	3	c.724-59300_724-59297delGAAA		-1	-1	-1	-1	-1	-1	0
25	4559480	GGAAA	G	PASS	intron_variant	MODIFIER	DCLK1	477304	transcript	XM_022409938.1	protein_coding	3	c.724-59300_724-59297delGAAA		-1	-1	-1	-1	-1	-1	0
25	4559480	GGAAA	G	PASS	intron_variant	MODIFIER	DCLK1	477304	transcript	XM_014107397.2	protein_coding	3	c.724-59300_724-59297delGAAA		-1	-1	-1	-1	-1	-1	0
25	4559480	GGAAA	G	PASS	intron_variant	MODIFIER	DCLK1	477304	transcript	XR_002619213.1	pseudogene	3	n.1037-59300_1037-59297delGAAA		-1	-1	-1	-1	-1	-1	0
25	4559480	GGAAA	G	PASS	intron_variant	MODIFIER	DCLK1	477304	transcript	XM_005635461.2	protein_coding	3	c.724-59300_724-59297delGAAA		-1	-1	-1	-1	-1	-1	0
25	4559480	GGAAA	G	PASS	intron_variant	MODIFIER	DCLK1	477304	transcript	XM_005635462.3	protein_coding	3	c.724-59300_724-59297delGAAA		-1	-1	-1	-1	-1	-1	0
25	4559480	GGAAA	G	PASS	intron_variant	MODIFIER	DCLK1	477304	transcript	XM_014107395.2	protein_coding	3	c.724-59300_724-59297delGAAA		-1	-1	-1	-1	-1	-1	0
25	4559480	GGAAA	G	PASS	intron_variant	MODIFIER	DCLK1	477304	transcript	XM_022409937.1	protein_coding	3	c.724-59300_724-59297delGAAA		-1	-1	-1	-1	-1	-1	0
25	16533396	A	C	GATKstd	intron_variant	MODIFIER	LOC106557750	106557750	transcript	XR_002619286.1	pseudogene	1	n.356-7186T>G		-1	-1	-1	-1	-1	-1	0
25	16533396	A	C	GATKstd	intron_variant	MODIFIER	LOC106557750	106557750	transcript	XR_001314460.2	pseudogene	1	n.356-7186T>G		-1	-1	-1	-1	-1	-1	0
25	16533396	A	C	GATKstd	intron_variant	MODIFIER	LOC106557750	106557750	transcript	XR_002619285.1	pseudogene	1	n.356-7186T>G		-1	-1	-1	-1	-1	-1	0
25	43909590	G	A	PASS	downstream_gene_variant	MODIFIER	DIS3L2	610194	transcript	XM_022409781.1	protein_coding	-1	c.*3366G>A		-1	-1	-1	-1	-1	-1	3366
25	43909590	G	A	PASS	intron_variant	MODIFIER	DIS3L2	610194	transcript	XM_014107520.2	protein_coding	9	c.697-1315G>A		-1	-1	-1	-1	-1	-1	0
25	43909590	G	A	PASS	intron_variant	MODIFIER	DIS3L2	610194	transcript	XM_005635848.3	protein_coding	7	c.697-1315G>A		-1	-1	-1	-1	-1	-1	0
25	43909590	G	A	PASS	intron_variant	MODIFIER	DIS3L2	610194	transcript	XM_022409779.1	protein_coding	7	c.697-1315G>A		-1	-1	-1	-1	-1	-1	0
25	43909590	G	A	PASS	intron_variant	MODIFIER	DIS3L2	610194	transcript	XM_022409780.1	protein_coding	7	c.697-1315G>A		-1	-1	-1	-1	-1	-1	0
25	43909590	G	A	PASS	intron_variant	MODIFIER	DIS3L2	610194	transcript	XM_847629.5	protein_coding	7	c.697-1315G>A		-1	-1	-1	-1	-1	-1	0
25	43909590	G	A	PASS	intron_variant	MODIFIER	DIS3L2	610194	transcript	XM_022409778.1	protein_coding	8	c.697-1315G>A		-1	-1	-1	-1	-1	-1	0
25	43909590	G	A	PASS	intron_variant	MODIFIER	DIS3L2	610194	transcript	XM_005635849.2	protein_coding	4	c.241-1315G>A		-1	-1	-1	-1	-1	-1	0
25	44268264	T	G	PASS	intergenic_region	MODIFIER	LOC106557782-EFHD1	106557782-486164	intergenic_region	106557782-486164		-1	n.44268264T>G		-1	-1	-1	-1	-1	-1	0
25	44431527	C	T	PASS	downstream_gene_variant	MODIFIER	LOC102156171	102156171	transcript	102156171	pseudogene	-1	n.*1475G>A		-1	-1	-1	-1	-1	-1	1475
25	44431527	C	T	PASS	intron_variant	MODIFIER	GIGYF2	612838	transcript	XM_022410015.1	protein_coding	22	c.2766+2353C>T		-1	-1	-1	-1	-1	-1	0
25	44431527	C	T	PASS	intron_variant	MODIFIER	GIGYF2	612838	transcript	XM_022410025.1	protein_coding	22	c.2766+2353C>T		-1	-1	-1	-1	-1	-1	0
25	44431527	C	T	PASS	intron_variant	MODIFIER	GIGYF2	612838	transcript	XM_022410023.1	protein_coding	22	c.2766+2353C>T		-1	-1	-1	-1	-1	-1	0
25	44431527	C	T	PASS	intron_variant	MODIFIER	GIGYF2	612838	transcript	XM_005635856.3	protein_coding	22	c.2766+2353C>T		-1	-1	-1	-1	-1	-1	0
25	44431527	C	T	PASS	intron_variant	MODIFIER	GIGYF2	612838	transcript	XM_022410017.1	protein_coding	22	c.2763+2353C>T		-1	-1	-1	-1	-1	-1	0
25	44431527	C	T	PASS	intron_variant	MODIFIER	GIGYF2	612838	transcript	XM_022410018.1	protein_coding	22	c.2766+2353C>T		-1	-1	-1	-1	-1	-1	0
25	44431527	C	T	PASS	intron_variant	MODIFIER	GIGYF2	612838	transcript	XM_022410019.1	protein_coding	22	c.2763+2353C>T		-1	-1	-1	-1	-1	-1	0
25	44431527	C	T	PASS	intron_variant	MODIFIER	GIGYF2	612838	transcript	XM_022410020.1	protein_coding	22	c.2766+2353C>T		-1	-1	-1	-1	-1	-1	0
25	44431527	C	T	PASS	intron_variant	MODIFIER	GIGYF2	612838	transcript	XM_022410021.1	protein_coding	22	c.2748+2353C>T		-1	-1	-1	-1	-1	-1	0
25	44431527	C	T	PASS	intron_variant	MODIFIER	GIGYF2	612838	transcript	XM_022410022.1	protein_coding	20	c.2613+2353C>T		-1	-1	-1	-1	-1	-1	0
25	44431527	C	T	PASS	intron_variant	MODIFIER	GIGYF2	612838	transcript	XM_856835.5	protein_coding	22	c.2748+2353C>T		-1	-1	-1	-1	-1	-1	0
25	44431527	C	T	PASS	intron_variant	MODIFIER	GIGYF2	612838	transcript	XM_022410016.1	protein_coding	23	c.2766+2353C>T		-1	-1	-1	-1	-1	-1	0
25	44431527	C	T	PASS	intron_variant	MODIFIER	GIGYF2	612838	transcript	XM_022410024.1	protein_coding	14	c.2112+2353C>T		-1	-1	-1	-1	-1	-1	0
25	44431527	C	T	PASS	intron_variant	MODIFIER	GIGYF2	612838	transcript	XM_022410026.1	protein_coding	14	c.2094+2353C>T		-1	-1	-1	-1	-1	-1	0
25	44466125	C	T	GATKstd	intron_variant	MODIFIER	C25H2orf82	100688041	transcript	XM_003639878.4	protein_coding	1	c.-251-226C>T		-1	-1	-1	-1	-1	-1	0
25	44492265	T	A	GATKstd	intron_variant	MODIFIER	NGEF	486165	transcript	XM_014107552.1	protein_coding	4	c.502-7108A>T		-1	-1	-1	-1	-1	-1	0
25	46537531	T	C	GATKstd	intron_variant	MODIFIER	AGAP1	606892	transcript	XM_022410078.1	protein_coding	1	c.163+87479T>C		-1	-1	-1	-1	-1	-1	0
25	46537531	T	C	GATKstd	intron_variant	MODIFIER	AGAP1	606892	transcript	XM_022410079.1	protein_coding	1	c.163+87479T>C		-1	-1	-1	-1	-1	-1	0
25	46537531	T	C	GATKstd	intron_variant	MODIFIER	AGAP1	606892	transcript	XM_022410082.1	protein_coding	1	c.163+87479T>C		-1	-1	-1	-1	-1	-1	0
25	46537531	T	C	GATKstd	intron_variant	MODIFIER	AGAP1	606892	transcript	XM_022410085.1	protein_coding	1	c.163+87479T>C		-1	-1	-1	-1	-1	-1	0
25	46537531	T	C	GATKstd	intron_variant	MODIFIER	AGAP1	606892	transcript	XM_022410084.1	protein_coding	1	c.163+87479T>C		-1	-1	-1	-1	-1	-1	0
25	46537531	T	C	GATKstd	intron_variant	MODIFIER	AGAP1	606892	transcript	XM_022410081.1	protein_coding	1	c.163+87479T>C		-1	-1	-1	-1	-1	-1	0
25	46537531	T	C	GATKstd	intron_variant	MODIFIER	AGAP1	606892	transcript	XM_022410083.1	protein_coding	1	c.163+87479T>C		-1	-1	-1	-1	-1	-1	0
25	46537531	T	C	GATKstd	intron_variant	MODIFIER	AGAP1	606892	transcript	XM_022410086.1	protein_coding	1	c.163+87479T>C		-1	-1	-1	-1	-1	-1	0
25	46537531	T	C	GATKstd	intron_variant	MODIFIER	AGAP1	606892	transcript	XM_005635908.3	protein_coding	1	c.163+87479T>C		-1	-1	-1	-1	-1	-1	0
25	46537531	T	C	GATKstd	intron_variant	MODIFIER	AGAP1	606892	transcript	XM_005635910.2	protein_coding	1	c.163+87479T>C		-1	-1	-1	-1	-1	-1	0
25	46537531	T	C	GATKstd	intron_variant	MODIFIER	AGAP1	606892	transcript	XM_005635911.3	protein_coding	1	c.163+87479T>C		-1	-1	-1	-1	-1	-1	0
25	46537531	T	C	GATKstd	intron_variant	MODIFIER	AGAP1	606892	transcript	XM_005635914.3	protein_coding	1	c.163+87479T>C		-1	-1	-1	-1	-1	-1	0
25	46537531	T	C	GATKstd	intron_variant	MODIFIER	AGAP1	606892	transcript	XM_843373.5	protein_coding	1	c.163+87479T>C		-1	-1	-1	-1	-1	-1	0
25	46537531	T	C	GATKstd	intron_variant	MODIFIER	AGAP1	606892	transcript	XM_022410087.1	protein_coding	1	c.163+87479T>C		-1	-1	-1	-1	-1	-1	0
25	47280205	C	CA	PASS	upstream_gene_variant	MODIFIER	IQCA1	477415	transcript	XM_534611.6	protein_coding	-1	c.-4393_-4392insT		-1	-1	-1	-1	-1	-1	4150
25	47280205	C	CA	PASS	upstream_gene_variant	MODIFIER	IQCA1	477415	transcript	XM_022409839.1	protein_coding	-1	c.-4393_-4392insT		-1	-1	-1	-1	-1	-1	4150
25	47280205	C	CA	PASS	intergenic_region	MODIFIER	IQCA1-ACKR3	477415-403964	intergenic_region	477415-403964		-1	n.47280205_47280206insA		-1	-1	-1	-1	-1	-1	0
26	8061289	G	A	GATKstd	intron_variant	MODIFIER	IFT81	100856715	transcript	XM_005636208.3	protein_coding	11	c.1189-3011G>A		-1	-1	-1	-1	-1	-1	0
26	8061289	G	A	GATKstd	intron_variant	MODIFIER	IFT81	100856715	transcript	XM_005636214.3	protein_coding	11	c.1189-3011G>A		-1	-1	-1	-1	-1	-1	0
26	8061289	G	A	GATKstd	intron_variant	MODIFIER	IFT81	100856715	transcript	XR_002619510.1	pseudogene	11	n.1342-3011G>A		-1	-1	-1	-1	-1	-1	0
26	8061289	G	A	GATKstd	intron_variant	MODIFIER	IFT81	100856715	transcript	XR_002619508.1	pseudogene	11	n.1342-3011G>A		-1	-1	-1	-1	-1	-1	0
26	8061289	G	A	GATKstd	intron_variant	MODIFIER	IFT81	100856715	transcript	XM_022410207.1	protein_coding	11	c.1189-3011G>A		-1	-1	-1	-1	-1	-1	0
26	8061289	G	A	GATKstd	intron_variant	MODIFIER	IFT81	100856715	transcript	XM_022410209.1	protein_coding	11	c.1189-3011G>A		-1	-1	-1	-1	-1	-1	0
26	8061289	G	A	GATKstd	intron_variant	MODIFIER	IFT81	100856715	transcript	XM_022410206.1	protein_coding	11	c.1189-3011G>A		-1	-1	-1	-1	-1	-1	0
26	8061289	G	A	GATKstd	intron_variant	MODIFIER	IFT81	100856715	transcript	XM_022410208.1	protein_coding	11	c.1189-3011G>A		-1	-1	-1	-1	-1	-1	0
26	8061289	G	A	GATKstd	intron_variant	MODIFIER	IFT81	100856715	transcript	XR_002619507.1	pseudogene	11	n.1342-3011G>A		-1	-1	-1	-1	-1	-1	0
26	8061289	G	A	GATKstd	intron_variant	MODIFIER	IFT81	100856715	transcript	XM_005636213.3	protein_coding	11	c.1189-3011G>A		-1	-1	-1	-1	-1	-1	0
26	8061289	G	A	GATKstd	intron_variant	MODIFIER	IFT81	100856715	transcript	XM_022410210.1	protein_coding	11	c.1189-3011G>A		-1	-1	-1	-1	-1	-1	0
26	8061289	G	A	GATKstd	intron_variant	MODIFIER	IFT81	100856715	transcript	XR_002619509.1	pseudogene	11	n.1342-3011G>A		-1	-1	-1	-1	-1	-1	0
26	8061289	G	A	GATKstd	intron_variant	MODIFIER	IFT81	100856715	transcript	XM_022410211.1	protein_coding	8	c.748-3011G>A		-1	-1	-1	-1	-1	-1	0
26	8061289	G	A	GATKstd	intron_variant	MODIFIER	IFT81	100856715	transcript	XM_022410205.1	protein_coding	11	c.1189-3011G>A		-1	-1	-1	-1	-1	-1	0
26	8061289	G	A	GATKstd	intron_variant	MODIFIER	IFT81	100856715	transcript	XM_005636209.3	protein_coding	11	c.1189-3011G>A		-1	-1	-1	-1	-1	-1	0
26	16369380	G	T	PASS	upstream_gene_variant	MODIFIER	DYNLL1	609233	transcript	XM_858324.5	protein_coding	-1	c.-30824G>T		-1	-1	-1	-1	-1	-1	498
26	16369380	G	T	PASS	intron_variant	MODIFIER	SRSF9	477510	transcript	XM_534706.6	protein_coding	1	c.188+48C>A		-1	-1	-1	-1	-1	-1	0
26	20423483	A	C	PASS	intergenic_region	MODIFIER	LOC102153175-LOC111092632	102153175-111092632	intergenic_region	102153175-111092632		-1	n.20423483A>C		-1	-1	-1	-1	-1	-1	0
26	23009232	C	T	GATKstd	intron_variant	MODIFIER	ASCC2	486348	transcript	XM_014108015.2	protein_coding	1	c.-18+233G>A		-1	-1	-1	-1	-1	-1	0
26	23009232	C	T	GATKstd	intron_variant	MODIFIER	ASCC2	486348	transcript	XM_005636427.3	protein_coding	1	c.-18+233G>A		-1	-1	-1	-1	-1	-1	0
26	23009232	C	T	GATKstd	intron_variant	MODIFIER	ASCC2	486348	transcript	XM_005636428.3	protein_coding	1	c.-18+233G>A		-1	-1	-1	-1	-1	-1	0
26	23009232	C	T	GATKstd	intron_variant	MODIFIER	ASCC2	486348	transcript	XM_014108016.2	protein_coding	1	c.-18+233G>A		-1	-1	-1	-1	-1	-1	0
26	23009232	C	T	GATKstd	intron_variant	MODIFIER	ASCC2	486348	transcript	XM_014108017.2	protein_coding	1	c.-18+233G>A		-1	-1	-1	-1	-1	-1	0
26	23009232	C	T	GATKstd	intron_variant	MODIFIER	ASCC2	486348	transcript	XM_014108019.2	protein_coding	1	c.-18+233G>A		-1	-1	-1	-1	-1	-1	0
26	23168390	C	T	GATKstd	intron_variant	MODIFIER	MTMR3	100856311	transcript	XM_005636430.3	protein_coding	12	c.1042+417C>T		-1	-1	-1	-1	-1	-1	0
26	23168390	C	T	GATKstd	intron_variant	MODIFIER	MTMR3	100856311	transcript	XM_022410658.1	protein_coding	12	c.1042+417C>T		-1	-1	-1	-1	-1	-1	0
26	23168390	C	T	GATKstd	intron_variant	MODIFIER	MTMR3	100856311	transcript	XM_022410659.1	protein_coding	12	c.1042+417C>T		-1	-1	-1	-1	-1	-1	0
26	23168390	C	T	GATKstd	intron_variant	MODIFIER	MTMR3	100856311	transcript	XM_003639919.4	protein_coding	12	c.1009+417C>T		-1	-1	-1	-1	-1	-1	0
26	23168390	C	T	GATKstd	intron_variant	MODIFIER	MTMR3	100856311	transcript	XM_005636431.3	protein_coding	13	c.1042+417C>T		-1	-1	-1	-1	-1	-1	0
26	23168390	C	T	GATKstd	intron_variant	MODIFIER	MTMR3	100856311	transcript	XM_005636434.3	protein_coding	12	c.1042+417C>T		-1	-1	-1	-1	-1	-1	0
26	23168390	C	T	GATKstd	intron_variant	MODIFIER	MTMR3	100856311	transcript	XM_005636435.3	protein_coding	11	c.1009+417C>T		-1	-1	-1	-1	-1	-1	0
26	23168390	C	T	GATKstd	intron_variant	MODIFIER	MTMR3	100856311	transcript	XM_005636437.3	protein_coding	12	c.1042+417C>T		-1	-1	-1	-1	-1	-1	0
26	23168390	C	T	GATKstd	intron_variant	MODIFIER	MTMR3	100856311	transcript	XM_005636438.3	protein_coding	11	c.1009+417C>T		-1	-1	-1	-1	-1	-1	0
26	23168390	C	T	GATKstd	intron_variant	MODIFIER	MTMR3	100856311	transcript	XM_005636439.3	protein_coding	11	c.1009+417C>T		-1	-1	-1	-1	-1	-1	0
26	23168390	C	T	GATKstd	intron_variant	MODIFIER	MTMR3	100856311	transcript	XM_022410660.1	protein_coding	12	c.1042+417C>T		-1	-1	-1	-1	-1	-1	0
26	23168390	C	T	GATKstd	intron_variant	MODIFIER	MTMR3	100856311	transcript	XM_005636436.3	protein_coding	11	c.1009+417C>T		-1	-1	-1	-1	-1	-1	0
26	23168390	C	T	GATKstd	intron_variant	MODIFIER	MTMR3	100856311	transcript	XM_005636433.3	protein_coding	12	c.1042+417C>T		-1	-1	-1	-1	-1	-1	0
26	23421647	G	GC	PASS	upstream_gene_variant	MODIFIER	LIF	403449	transcript	XM_022410147.1	protein_coding	-1	c.-14951_-14950insG		-1	-1	-1	-1	-1	-1	3110
26	23421647	G	GC	PASS	downstream_gene_variant	MODIFIER	OSM	611921	transcript	XM_022410165.1	protein_coding	-1	c.*1139_*1140insG		-1	-1	-1	-1	-1	-1	139
26	23421647	G	GC	PASS	downstream_gene_variant	MODIFIER	OSM	611921	transcript	XM_005636440.3	protein_coding	-1	c.*1139_*1140insG		-1	-1	-1	-1	-1	-1	832
26	23421647	G	GC	PASS	intergenic_region	MODIFIER	LIF-OSM	403449-611921	intergenic_region	403449-611921		-1	n.23421647_23421648insC		-1	-1	-1	-1	-1	-1	0
26	25778027	T	TG	PASS	intergenic_region	MODIFIER	LOC111092542-LOC102151828	111092542-102151828	intergenic_region	111092542-102151828		-1	n.25778027_25778028insG		-1	-1	-1	-1	-1	-1	0
26	26527161	C	A	GATKstd	intron_variant	MODIFIER	LOC100855534	100855534	transcript	100855534	pseudogene	1	n.142+148476C>A		-1	-1	-1	-1	-1	-1	0
26	31095267	T	C	GATKstd	intron_variant	MODIFIER	MAPK1	477575	transcript	NM_001110800.1	protein_coding	1	c.119+37429A>G		-1	-1	-1	-1	-1	-1	0
27	2003479	A	G	GATKstd	upstream_gene_variant	MODIFIER	CSAD	486510	transcript	XM_022411228.1	protein_coding	-1	c.-20697A>G		-1	-1	-1	-1	-1	-1	2003
27	2003479	A	G	GATKstd	upstream_gene_variant	MODIFIER	CSAD	486510	transcript	XM_005636785.3	protein_coding	-1	c.-20697A>G		-1	-1	-1	-1	-1	-1	2407
27	2003479	A	G	GATKstd	intron_variant	MODIFIER	ZNF740	486509	transcript	XM_005636782.3	protein_coding	2	c.9+180T>C		-1	-1	-1	-1	-1	-1	0
27	2003479	A	G	GATKstd	intron_variant	MODIFIER	ZNF740	486509	transcript	XM_022411249.1	protein_coding	2	c.-99+380T>C		-1	-1	-1	-1	-1	-1	0
27	2003479	A	G	GATKstd	intron_variant	MODIFIER	ZNF740	486509	transcript	XM_543635.5	protein_coding	2	c.9+380T>C		-1	-1	-1	-1	-1	-1	0
27	2003479	A	G	GATKstd	intron_variant	MODIFIER	ZNF740	486509	transcript	XM_014108449.2	protein_coding	2	c.9+180T>C		-1	-1	-1	-1	-1	-1	0
27	2003479	A	G	GATKstd	intron_variant	MODIFIER	ZNF740	486509	transcript	XM_022411248.1	protein_coding	2	c.9+180T>C		-1	-1	-1	-1	-1	-1	0
27	2614481	C	T	GATKstd	synonymous_variant	LOW	KRT6A	486523	transcript	XM_005636794.3	protein_coding	9	c.1653C>T	p.Ser551Ser	1902	2507	1653	1713	551	570	0
27	2614481	C	T	GATKstd	intron_variant	MODIFIER	KRT6A	486523	transcript	XM_844915.5	protein_coding	9	c.1630+23C>T		-1	-1	-1	-1	-1	-1	0
27	2614481	C	T	GATKstd	intron_variant	MODIFIER	KRT6A	486523	transcript	XM_005636795.3	protein_coding	8	c.1459+307C>T		-1	-1	-1	-1	-1	-1	0
27	14902746	C	T	GATKstd	intron_variant	MODIFIER	CPNE8	477646	transcript	XM_005636988.2	protein_coding	19	c.1546-35271C>T		-1	-1	-1	-1	-1	-1	0
27	22602593	T	A	GATKstd	intron_variant	MODIFIER	BCAT1	486633	transcript	XM_005637053.3	protein_coding	5	c.510+7417T>A		-1	-1	-1	-1	-1	-1	0
27	22602593	T	A	GATKstd	intron_variant	MODIFIER	BCAT1	486633	transcript	XM_005637054.3	protein_coding	5	c.507+7417T>A		-1	-1	-1	-1	-1	-1	0
27	25867167	C	G	GATKstd	intergenic_region	MODIFIER	LOC486644-LOC100686518	486644-100686518	intergenic_region	486644-100686518		-1	n.25867167C>G		-1	-1	-1	-1	-1	-1	0
27	26565082	A	AT	PASS	3_prime_UTR_variant	MODIFIER	PDE3A	610836	transcript	XM_005637080.3	protein_coding	16	c.*4811_*4812insA		-1	-1	-1	-1	-1	-1	4811
27	26565082	A	AT	PASS	3_prime_UTR_variant	MODIFIER	PDE3A	610836	transcript	XM_005637081.3	protein_coding	16	c.*4811_*4812insA		-1	-1	-1	-1	-1	-1	4811
27	26565082	A	AT	PASS	intron_variant	MODIFIER	PDE3A	610836	transcript	XM_022410912.1	protein_coding	15	c.2756-9415_2756-9414insA		-1	-1	-1	-1	-1	-1	0
27	26565082	A	AT	PASS	intron_variant	MODIFIER	PDE3A	610836	transcript	XM_022410911.1	protein_coding	15	c.2756-4430_2756-4429insA		-1	-1	-1	-1	-1	-1	0
27	34788001	C	A	GATKstd	upstream_gene_variant	MODIFIER	CAFA-T2R43	100271744	transcript	NM_001145507.1	protein_coding	-1	c.-4711C>A		-1	-1	-1	-1	-1	-1	4711
27	34788001	C	A	GATKstd	intergenic_region	MODIFIER	SMIM10L1-CAFA-T2R43	102152117-100271744	intergenic_region	102152117-100271744		-1	n.34788001C>A		-1	-1	-1	-1	-1	-1	0
27	34788004	G	T	GATKstd	upstream_gene_variant	MODIFIER	CAFA-T2R43	100271744	transcript	NM_001145507.1	protein_coding	-1	c.-4708G>T		-1	-1	-1	-1	-1	-1	4708
27	34788004	G	T	GATKstd	intergenic_region	MODIFIER	SMIM10L1-CAFA-T2R43	102152117-100271744	intergenic_region	102152117-100271744		-1	n.34788004G>T		-1	-1	-1	-1	-1	-1	0
27	34788019	C	A	GATKstd	upstream_gene_variant	MODIFIER	CAFA-T2R43	100271744	transcript	NM_001145507.1	protein_coding	-1	c.-4693C>A		-1	-1	-1	-1	-1	-1	4693
27	34788019	C	A	GATKstd	intergenic_region	MODIFIER	SMIM10L1-CAFA-T2R43	102152117-100271744	intergenic_region	102152117-100271744		-1	n.34788019C>A		-1	-1	-1	-1	-1	-1	0
27	35440890	C	T	GATKstd	intergenic_region	MODIFIER	LOC611332-LOC111092750	611332-111092750	intergenic_region	611332-111092750		-1	n.35440890C>T		-1	-1	-1	-1	-1	-1	0
27	39708193	C	T	PASS	intergenic_region	MODIFIER	LOC102151373-LOC106557922	102151373-106557922	intergenic_region	102151373-106557922		-1	n.39708193C>T		-1	-1	-1	-1	-1	-1	0
27	39811946	A	G	GATKstd	upstream_gene_variant	MODIFIER	KCNA5	403995	transcript	NM_001006645.2	protein_coding	-1	c.-1157T>C		-1	-1	-1	-1	-1	-1	1157
27	39811946	A	G	GATKstd	intergenic_region	MODIFIER	KCNA5-LOC111092805	403995-111092805	intergenic_region	403995-111092805		-1	n.39811946A>G		-1	-1	-1	-1	-1	-1	0
27	41179720	T	A	PASS	intron_variant	MODIFIER	CRACR2A	486739	transcript	XM_005637277.3	protein_coding	9	c.1019+868T>A		-1	-1	-1	-1	-1	-1	0
27	41179720	T	A	PASS	intron_variant	MODIFIER	CRACR2A	486739	transcript	XM_022411090.1	protein_coding	9	c.1019+868T>A		-1	-1	-1	-1	-1	-1	0
27	41179720	T	A	PASS	intron_variant	MODIFIER	CRACR2A	486739	transcript	XM_022411088.1	protein_coding	9	c.1019+868T>A		-1	-1	-1	-1	-1	-1	0
27	41179720	T	A	PASS	intron_variant	MODIFIER	CRACR2A	486739	transcript	XM_022411087.1	protein_coding	9	c.1019+868T>A		-1	-1	-1	-1	-1	-1	0
27	41179720	T	A	PASS	intron_variant	MODIFIER	CRACR2A	486739	transcript	XM_022411089.1	protein_coding	8	c.1019+868T>A		-1	-1	-1	-1	-1	-1	0
27	41461004	A	C	GATKstd	intergenic_region	MODIFIER	LOC106557866-TSPAN11	106557866-611819	intergenic_region	106557866-611819		-1	n.41461004A>C		-1	-1	-1	-1	-1	-1	0
27	41496981	C	T	PASS	intron_variant	MODIFIER	TSPAN11	611819	transcript	XM_022410914.1	protein_coding	2	c.276+6354C>T		-1	-1	-1	-1	-1	-1	0
27	41496981	C	T	PASS	intron_variant	MODIFIER	TSPAN11	611819	transcript	XM_022410920.1	protein_coding	2	c.276+6354C>T		-1	-1	-1	-1	-1	-1	0
27	41496981	C	T	PASS	intron_variant	MODIFIER	TSPAN11	611819	transcript	XR_002619951.1	pseudogene	2	n.287+6354C>T		-1	-1	-1	-1	-1	-1	0
27	41496981	C	T	PASS	intron_variant	MODIFIER	TSPAN11	611819	transcript	XM_022410917.1	protein_coding	2	c.276+6354C>T		-1	-1	-1	-1	-1	-1	0
27	41496981	C	T	PASS	intron_variant	MODIFIER	TSPAN11	611819	transcript	XM_022410919.1	protein_coding	2	c.276+6354C>T		-1	-1	-1	-1	-1	-1	0
27	41496981	C	T	PASS	intron_variant	MODIFIER	TSPAN11	611819	transcript	XM_022410915.1	protein_coding	2	c.276+6354C>T		-1	-1	-1	-1	-1	-1	0
27	41496981	C	T	PASS	intron_variant	MODIFIER	TSPAN11	611819	transcript	XR_002619952.1	pseudogene	2	n.287+6354C>T		-1	-1	-1	-1	-1	-1	0
27	41496981	C	T	PASS	intron_variant	MODIFIER	TSPAN11	611819	transcript	XM_022410916.1	protein_coding	2	c.276+6354C>T		-1	-1	-1	-1	-1	-1	0
27	41496981	C	T	PASS	intron_variant	MODIFIER	TSPAN11	611819	transcript	XM_022410918.1	protein_coding	2	c.276+6354C>T		-1	-1	-1	-1	-1	-1	0
27	41513062	C	T	PASS	downstream_gene_variant	MODIFIER	TSPAN11	611819	transcript	XM_022410914.1	protein_coding	-1	c.*1272C>T		-1	-1	-1	-1	-1	-1	1113
27	41513062	C	T	PASS	downstream_gene_variant	MODIFIER	TSPAN11	611819	transcript	XM_022410920.1	protein_coding	-1	c.*2397C>T		-1	-1	-1	-1	-1	-1	2341
27	41513062	C	T	PASS	downstream_gene_variant	MODIFIER	TSPAN11	611819	transcript	XR_002619951.1	pseudogene	-1	n.*1721C>T		-1	-1	-1	-1	-1	-1	1721
27	41513062	C	T	PASS	downstream_gene_variant	MODIFIER	TSPAN11	611819	transcript	XM_022410917.1	protein_coding	-1	c.*2362C>T		-1	-1	-1	-1	-1	-1	1645
27	41513062	C	T	PASS	downstream_gene_variant	MODIFIER	TSPAN11	611819	transcript	XM_022410919.1	protein_coding	-1	c.*2362C>T		-1	-1	-1	-1	-1	-1	1554
27	41513062	C	T	PASS	downstream_gene_variant	MODIFIER	TSPAN11	611819	transcript	XM_022410915.1	protein_coding	-1	c.*1636C>T		-1	-1	-1	-1	-1	-1	1500
27	41513062	C	T	PASS	intron_variant	MODIFIER	TSPAN11	611819	transcript	XR_002619952.1	pseudogene	7	n.778+2341C>T		-1	-1	-1	-1	-1	-1	0
27	41513062	C	T	PASS	intron_variant	MODIFIER	TSPAN11	611819	transcript	XM_022410916.1	protein_coding	6	c.702+2589C>T		-1	-1	-1	-1	-1	-1	0
27	41513062	C	T	PASS	intron_variant	MODIFIER	TSPAN11	611819	transcript	XM_022410918.1	protein_coding	7	c.*21+2341C>T		-1	-1	-1	-1	-1	-1	0
27	41525414	C	T	GATKstd	downstream_gene_variant	MODIFIER	TSPAN9	612996	transcript	XM_022410967.1	protein_coding	-1	c.*4737G>A		-1	-1	-1	-1	-1	-1	1343
27	41525414	C	T	GATKstd	downstream_gene_variant	MODIFIER	TSPAN11	611819	transcript	XM_022410916.1	protein_coding	-1	c.*8536C>T		-1	-1	-1	-1	-1	-1	4185
27	41525414	C	T	GATKstd	downstream_gene_variant	MODIFIER	TSPAN11	611819	transcript	XM_022410918.1	protein_coding	-1	c.*14714C>T		-1	-1	-1	-1	-1	-1	4185
27	41525414	C	T	GATKstd	downstream_gene_variant	MODIFIER	TSPAN9	612996	transcript	XM_022410971.1	protein_coding	-1	c.*4737G>A		-1	-1	-1	-1	-1	-1	1343
27	41525414	C	T	GATKstd	downstream_gene_variant	MODIFIER	TSPAN9	612996	transcript	XM_022410970.1	protein_coding	-1	c.*4737G>A		-1	-1	-1	-1	-1	-1	1343
27	41525414	C	T	GATKstd	downstream_gene_variant	MODIFIER	TSPAN9	612996	transcript	XM_022410968.1	protein_coding	-1	c.*4737G>A		-1	-1	-1	-1	-1	-1	1343
27	41525414	C	T	GATKstd	downstream_gene_variant	MODIFIER	TSPAN9	612996	transcript	XM_849537.5	protein_coding	-1	c.*4737G>A		-1	-1	-1	-1	-1	-1	1343
27	41525414	C	T	GATKstd	downstream_gene_variant	MODIFIER	TSPAN9	612996	transcript	XM_022410966.1	protein_coding	-1	c.*4737G>A		-1	-1	-1	-1	-1	-1	1343
27	41525414	C	T	GATKstd	downstream_gene_variant	MODIFIER	TSPAN9	612996	transcript	XM_014108480.2	protein_coding	-1	c.*4737G>A		-1	-1	-1	-1	-1	-1	1343
27	41525414	C	T	GATKstd	downstream_gene_variant	MODIFIER	TSPAN9	612996	transcript	XM_005637286.1	protein_coding	-1	c.*4737G>A		-1	-1	-1	-1	-1	-1	1343
27	41525414	C	T	GATKstd	downstream_gene_variant	MODIFIER	TSPAN9	612996	transcript	XM_022410969.1	protein_coding	-1	c.*4737G>A		-1	-1	-1	-1	-1	-1	1343
27	41525414	C	T	GATKstd	intergenic_region	MODIFIER	TSPAN11-TSPAN9	611819-612996	intergenic_region	611819-612996		-1	n.41525414C>T		-1	-1	-1	-1	-1	-1	0
27	42299245	C	T	PASS	5_prime_UTR_variant	MODIFIER	SLC6A12	404013	transcript	XM_014108252.2	protein_coding	1	c.-1769G>A		-1	-1	-1	-1	-1	-1	6200
27	42299245	C	T	PASS	5_prime_UTR_variant	MODIFIER	SLC6A12	404013	transcript	XM_022410853.1	protein_coding	1	c.-1766G>A		-1	-1	-1	-1	-1	-1	6200
27	42299245	C	T	PASS	upstream_gene_variant	MODIFIER	SLC6A12	404013	transcript	NM_001003322.3	protein_coding	-1	c.-6200G>A		-1	-1	-1	-1	-1	-1	4061
27	42299245	C	T	PASS	upstream_gene_variant	MODIFIER	SLC6A12	404013	transcript	XM_005636684.3	protein_coding	-1	c.-6200G>A		-1	-1	-1	-1	-1	-1	1779
27	42299245	C	T	PASS	upstream_gene_variant	MODIFIER	SLC6A12	404013	transcript	XM_005636686.3	protein_coding	-1	c.-6200G>A		-1	-1	-1	-1	-1	-1	1779
27	42299245	C	T	PASS	upstream_gene_variant	MODIFIER	SLC6A12	404013	transcript	XM_005636687.3	protein_coding	-1	c.-6200G>A		-1	-1	-1	-1	-1	-1	1779
27	42299245	C	T	PASS	upstream_gene_variant	MODIFIER	SLC6A12	404013	transcript	XM_022410850.1	protein_coding	-1	c.-6200G>A		-1	-1	-1	-1	-1	-1	1779
27	42299245	C	T	PASS	upstream_gene_variant	MODIFIER	SLC6A12	404013	transcript	XM_022410851.1	protein_coding	-1	c.-6200G>A		-1	-1	-1	-1	-1	-1	1779
27	42299245	C	T	PASS	upstream_gene_variant	MODIFIER	SLC6A12	404013	transcript	XM_022410852.1	protein_coding	-1	c.-6200G>A		-1	-1	-1	-1	-1	-1	1779
27	42299245	C	T	PASS	upstream_gene_variant	MODIFIER	SLC6A12	404013	transcript	XM_022410854.1	protein_coding	-1	c.-6200G>A		-1	-1	-1	-1	-1	-1	1778
27	42299245	C	T	PASS	downstream_gene_variant	MODIFIER	SLC6A13	100856253	transcript	XM_003639941.3	protein_coding	-1	c.*3552G>A		-1	-1	-1	-1	-1	-1	3517
27	42299245	C	T	PASS	downstream_gene_variant	MODIFIER	SLC6A13	100856253	transcript	XM_005637330.3	protein_coding	-1	c.*3552G>A		-1	-1	-1	-1	-1	-1	3517
27	42299245	C	T	PASS	downstream_gene_variant	MODIFIER	SLC6A13	100856253	transcript	XM_005637327.2	protein_coding	-1	c.*3552G>A		-1	-1	-1	-1	-1	-1	3517
27	42299245	C	T	PASS	downstream_gene_variant	MODIFIER	SLC6A13	100856253	transcript	XM_005637328.2	protein_coding	-1	c.*3552G>A		-1	-1	-1	-1	-1	-1	3517
27	42299245	C	T	PASS	downstream_gene_variant	MODIFIER	SLC6A13	100856253	transcript	XM_022411272.1	protein_coding	-1	c.*3552G>A		-1	-1	-1	-1	-1	-1	3517
27	42299245	C	T	PASS	downstream_gene_variant	MODIFIER	SLC6A13	100856253	transcript	XM_022411276.1	protein_coding	-1	c.*3552G>A		-1	-1	-1	-1	-1	-1	3517
27	42299245	C	T	PASS	downstream_gene_variant	MODIFIER	SLC6A13	100856253	transcript	XM_005637329.2	protein_coding	-1	c.*3552G>A		-1	-1	-1	-1	-1	-1	3517
27	42299245	C	T	PASS	downstream_gene_variant	MODIFIER	SLC6A13	100856253	transcript	XM_022411274.1	protein_coding	-1	c.*3552G>A		-1	-1	-1	-1	-1	-1	3517
27	42299245	C	T	PASS	downstream_gene_variant	MODIFIER	SLC6A13	100856253	transcript	XM_022411275.1	protein_coding	-1	c.*3552G>A		-1	-1	-1	-1	-1	-1	3517
27	42299245	C	T	PASS	downstream_gene_variant	MODIFIER	SLC6A13	100856253	transcript	XM_022411271.1	protein_coding	-1	c.*3552G>A		-1	-1	-1	-1	-1	-1	3517
27	42299245	C	T	PASS	downstream_gene_variant	MODIFIER	SLC6A13	100856253	transcript	XM_022411273.1	protein_coding	-1	c.*3552G>A		-1	-1	-1	-1	-1	-1	3517
27	42299245	C	T	PASS	downstream_gene_variant	MODIFIER	SLC6A13	100856253	transcript	XR_295912.2	pseudogene	-1	n.*4017G>A		-1	-1	-1	-1	-1	-1	4017
27	42635384	TG	T	PASS	upstream_gene_variant	MODIFIER	LOC102151717	102151717	transcript	XR_002619946.1	pseudogene	-1	n.-3931delC		-1	-1	-1	-1	-1	-1	3931
27	42635384	TG	T	PASS	intron_variant	MODIFIER	NINJ2	611886	transcript	XM_014108645.2	protein_coding	1	c.34-28953delC		-1	-1	-1	-1	-1	-1	0
27	42635384	TG	T	PASS	intron_variant	MODIFIER	B4GALNT3	486751	transcript	XM_014108644.2	protein_coding	19	c.2901-4328delG		-1	-1	-1	-1	-1	-1	0
27	42635384	TG	T	PASS	intron_variant	MODIFIER	NINJ2	611886	transcript	XM_022410906.1	protein_coding	2	c.-79+17208delC		-1	-1	-1	-1	-1	-1	0
27	42815891	TC	T	PASS	intron_variant	MODIFIER	WNK1	477728	transcript	XM_003433482.4	protein_coding	1	c.775-10821delC		-1	-1	-1	-1	-1	-1	0
27	42815891	TC	T	PASS	intron_variant	MODIFIER	WNK1	477728	transcript	XM_022411007.1	protein_coding	1	c.775-10821delC		-1	-1	-1	-1	-1	-1	0
27	42815891	TC	T	PASS	intron_variant	MODIFIER	WNK1	477728	transcript	XM_022411009.1	protein_coding	1	c.775-10821delC		-1	-1	-1	-1	-1	-1	0
27	42815891	TC	T	PASS	intron_variant	MODIFIER	WNK1	477728	transcript	XM_005637356.3	protein_coding	1	c.775-10821delC		-1	-1	-1	-1	-1	-1	0
27	42815891	TC	T	PASS	intron_variant	MODIFIER	WNK1	477728	transcript	XM_014108328.2	protein_coding	1	c.775-10821delC		-1	-1	-1	-1	-1	-1	0
27	42815891	TC	T	PASS	intron_variant	MODIFIER	WNK1	477728	transcript	XM_014108334.2	protein_coding	1	c.775-10821delC		-1	-1	-1	-1	-1	-1	0
27	42815891	TC	T	PASS	intron_variant	MODIFIER	WNK1	477728	transcript	XM_022411000.1	protein_coding	1	c.775-10821delC		-1	-1	-1	-1	-1	-1	0
27	42815891	TC	T	PASS	intron_variant	MODIFIER	WNK1	477728	transcript	XM_022411001.1	protein_coding	1	c.775-10821delC		-1	-1	-1	-1	-1	-1	0
27	42815891	TC	T	PASS	intron_variant	MODIFIER	WNK1	477728	transcript	XM_022411002.1	protein_coding	1	c.775-10821delC		-1	-1	-1	-1	-1	-1	0
27	42815891	TC	T	PASS	intron_variant	MODIFIER	WNK1	477728	transcript	XM_022411003.1	protein_coding	1	c.775-10821delC		-1	-1	-1	-1	-1	-1	0
27	42815891	TC	T	PASS	intron_variant	MODIFIER	WNK1	477728	transcript	XM_022411004.1	protein_coding	1	c.775-10821delC		-1	-1	-1	-1	-1	-1	0
27	42815891	TC	T	PASS	intron_variant	MODIFIER	WNK1	477728	transcript	XM_022411006.1	protein_coding	1	c.775-10821delC		-1	-1	-1	-1	-1	-1	0
27	42815891	TC	T	PASS	intron_variant	MODIFIER	WNK1	477728	transcript	XM_022411008.1	protein_coding	1	c.775-10821delC		-1	-1	-1	-1	-1	-1	0
27	42815891	TC	T	PASS	intron_variant	MODIFIER	WNK1	477728	transcript	XM_014108336.2	protein_coding	1	c.775-10821delC		-1	-1	-1	-1	-1	-1	0
27	42815891	TC	T	PASS	intron_variant	MODIFIER	WNK1	477728	transcript	XM_014108338.2	protein_coding	1	c.775-10821delC		-1	-1	-1	-1	-1	-1	0
27	42815891	TC	T	PASS	intron_variant	MODIFIER	WNK1	477728	transcript	XM_014108341.2	protein_coding	1	c.775-10821delC		-1	-1	-1	-1	-1	-1	0
27	42815891	TC	T	PASS	intron_variant	MODIFIER	WNK1	477728	transcript	XM_022411010.1	protein_coding	1	c.775-10821delC		-1	-1	-1	-1	-1	-1	0
27	42815891	TC	T	PASS	intron_variant	MODIFIER	WNK1	477728	transcript	XM_022411011.1	protein_coding	1	c.775-10821delC		-1	-1	-1	-1	-1	-1	0
27	42815891	TC	T	PASS	intron_variant	MODIFIER	WNK1	477728	transcript	XM_014108343.2	protein_coding	1	c.775-10821delC		-1	-1	-1	-1	-1	-1	0
27	42815891	TC	T	PASS	intron_variant	MODIFIER	WNK1	477728	transcript	XM_014108344.2	protein_coding	1	c.775-10821delC		-1	-1	-1	-1	-1	-1	0
27	42815891	TC	T	PASS	intron_variant	MODIFIER	WNK1	477728	transcript	XM_014108345.2	protein_coding	1	c.775-10821delC		-1	-1	-1	-1	-1	-1	0
27	43583556	G	A	PASS	intergenic_region	MODIFIER	LOC100684513-LOC111092873	100684513-111092873	intergenic_region	100684513-111092873		-1	n.43583556G>A		-1	-1	-1	-1	-1	-1	0
27	43842855	C	T	PASS	3_prime_UTR_variant	MODIFIER	CACNA2D4	477733	transcript	XM_534930.5	protein_coding	38	c.*1674G>A		-1	-1	-1	-1	-1	-1	1674
27	43842855	C	T	PASS	downstream_gene_variant	MODIFIER	ADIPOR2	477732	transcript	XM_005637369.3	protein_coding	-1	c.*5425C>T		-1	-1	-1	-1	-1	-1	2739
27	45697875	TAAATA	T	PASS	intergenic_region	MODIFIER	PEX26-TUBA8	477743-486762	intergenic_region	477743-486762		-1	n.45697876_45697880delAAATA		-1	-1	-1	-1	-1	-1	0
28	3688803	C	CAGGCCTCCTTTAGACTCATCCCCTCTCACCACCGCTGCGCCACCCAGGGATCCCT	PASS	downstream_gene_variant	MODIFIER	LOC111092979	111092979	transcript	XR_002620514.1	pseudogene	-1	n.*3974_*3975insAGGGATCCCTGGGTGGCGCAGCGGTGGTGAGAGGGGATGAGTCTAAAGGAGGCCT		-1	-1	-1	-1	-1	-1	3974
28	3688803	C	CAGGCCTCCTTTAGACTCATCCCCTCTCACCACCGCTGCGCCACCCAGGGATCCCT	PASS	intron_variant	MODIFIER	FXYD4	102156028	transcript	XM_005637502.3	protein_coding	1	c.-21+306_-21+307insAGGGATCCCTGGGTGGCGCAGCGGTGGTGAGAGGGGATGAGTCTAAAGGAGGCCT		-1	-1	-1	-1	-1	-1	0
28	7918372	C	T	PASS	intron_variant	MODIFIER	LOC477776	477776	transcript	XM_534970.6	protein_coding	7	c.468+1149G>A		-1	-1	-1	-1	-1	-1	0
28	7918372	C	T	PASS	intron_variant	MODIFIER	LOC477776	477776	transcript	XM_005637549.3	protein_coding	7	c.465+1149G>A		-1	-1	-1	-1	-1	-1	0
28	7918372	C	T	PASS	intron_variant	MODIFIER	LOC477776	477776	transcript	XR_295951.3	pseudogene	7	n.575+1149G>A		-1	-1	-1	-1	-1	-1	0
28	7918372	C	T	PASS	intron_variant	MODIFIER	LOC477776	477776	transcript	XM_022411636.1	protein_coding	7	c.465+1149G>A		-1	-1	-1	-1	-1	-1	0
28	7918372	C	T	PASS	intron_variant	MODIFIER	LOC477776	477776	transcript	XM_005637548.3	protein_coding	7	c.465+1149G>A		-1	-1	-1	-1	-1	-1	0
28	7918372	C	T	PASS	intron_variant	MODIFIER	LOC477776	477776	transcript	XM_005637545.3	protein_coding	8	c.465+1149G>A		-1	-1	-1	-1	-1	-1	0
28	7918372	C	T	PASS	intron_variant	MODIFIER	LOC477776	477776	transcript	XM_005637547.3	protein_coding	8	c.465+1149G>A		-1	-1	-1	-1	-1	-1	0
28	7918372	C	T	PASS	intron_variant	MODIFIER	LOC477776	477776	transcript	XM_005637546.3	protein_coding	8	c.465+1149G>A		-1	-1	-1	-1	-1	-1	0
28	7918372	C	T	PASS	intron_variant	MODIFIER	LOC477776	477776	transcript	XM_022411637.1	protein_coding	8	c.465+1149G>A		-1	-1	-1	-1	-1	-1	0
28	7988427	C	T	PASS	intron_variant	MODIFIER	LGI1	477777	transcript	XM_534971.6	protein_coding	4	c.431+1698C>T		-1	-1	-1	-1	-1	-1	0
28	7988427	C	T	PASS	intron_variant	MODIFIER	LGI1	477777	transcript	XM_014109030.2	protein_coding	4	c.431+1698C>T		-1	-1	-1	-1	-1	-1	0
28	7988427	C	T	PASS	intron_variant	MODIFIER	LGI1	477777	transcript	XM_014109031.2	protein_coding	4	c.431+1698C>T		-1	-1	-1	-1	-1	-1	0
28	7988427	C	T	PASS	non_coding_transcript_exon_variant	MODIFIER	LOC111092959	111092959	transcript	XR_002620467.1	pseudogene	1	n.2114G>A		-1	-1	-1	-1	-1	-1	0
28	8110719	G	A	GATKstd	intergenic_region	MODIFIER	SLC35G1-LOC111093038	100856181-111093038	intergenic_region	100856181-111093038		-1	n.8110719G>A		-1	-1	-1	-1	-1	-1	0
28	8282365	G	A	GATKstd	intron_variant	MODIFIER	PLCE1	486808	transcript	XM_022411584.1	protein_coding	1	c.1231-37360G>A		-1	-1	-1	-1	-1	-1	0
28	8282365	G	A	GATKstd	intron_variant	MODIFIER	PLCE1	486808	transcript	XM_022411585.1	protein_coding	1	c.1231-37360G>A		-1	-1	-1	-1	-1	-1	0
28	8282365	G	A	GATKstd	intron_variant	MODIFIER	PLCE1	486808	transcript	XM_022411586.1	protein_coding	1	c.1231-37360G>A		-1	-1	-1	-1	-1	-1	0
28	8282365	G	A	GATKstd	intron_variant	MODIFIER	PLCE1	486808	transcript	XM_022411587.1	protein_coding	1	c.1231-37360G>A		-1	-1	-1	-1	-1	-1	0
28	8282365	G	A	GATKstd	intron_variant	MODIFIER	PLCE1	486808	transcript	XM_022411588.1	protein_coding	1	c.1231-37360G>A		-1	-1	-1	-1	-1	-1	0
28	8282365	G	A	GATKstd	intron_variant	MODIFIER	PLCE1	486808	transcript	XM_022411589.1	protein_coding	1	c.1231-37360G>A		-1	-1	-1	-1	-1	-1	0
28	8282365	G	A	GATKstd	intron_variant	MODIFIER	PLCE1	486808	transcript	NM_001136565.1	protein_coding	1	c.1231-37360G>A		-1	-1	-1	-1	-1	-1	0
28	8310136	C	A	GATKstd	intron_variant	MODIFIER	PLCE1	486808	transcript	XM_022411584.1	protein_coding	1	c.1231-9589C>A		-1	-1	-1	-1	-1	-1	0
28	8310136	C	A	GATKstd	intron_variant	MODIFIER	PLCE1	486808	transcript	XM_022411585.1	protein_coding	1	c.1231-9589C>A		-1	-1	-1	-1	-1	-1	0
28	8310136	C	A	GATKstd	intron_variant	MODIFIER	PLCE1	486808	transcript	XM_022411586.1	protein_coding	1	c.1231-9589C>A		-1	-1	-1	-1	-1	-1	0
28	8310136	C	A	GATKstd	intron_variant	MODIFIER	PLCE1	486808	transcript	XM_022411587.1	protein_coding	1	c.1231-9589C>A		-1	-1	-1	-1	-1	-1	0
28	8310136	C	A	GATKstd	intron_variant	MODIFIER	PLCE1	486808	transcript	XM_022411588.1	protein_coding	1	c.1231-9589C>A		-1	-1	-1	-1	-1	-1	0
28	8310136	C	A	GATKstd	intron_variant	MODIFIER	PLCE1	486808	transcript	XM_022411589.1	protein_coding	1	c.1231-9589C>A		-1	-1	-1	-1	-1	-1	0
28	8310136	C	A	GATKstd	intron_variant	MODIFIER	PLCE1	486808	transcript	NM_001136565.1	protein_coding	1	c.1231-9589C>A		-1	-1	-1	-1	-1	-1	0
28	8335703	T	TAAAC	PASS	intron_variant	MODIFIER	PLCE1	486808	transcript	XM_022411584.1	protein_coding	2	c.1519+15690_1519+15691insAAAC		-1	-1	-1	-1	-1	-1	0
28	8335703	T	TAAAC	PASS	intron_variant	MODIFIER	PLCE1	486808	transcript	XM_022411585.1	protein_coding	2	c.1519+15690_1519+15691insAAAC		-1	-1	-1	-1	-1	-1	0
28	8335703	T	TAAAC	PASS	intron_variant	MODIFIER	PLCE1	486808	transcript	XM_022411586.1	protein_coding	2	c.1519+15690_1519+15691insAAAC		-1	-1	-1	-1	-1	-1	0
28	8335703	T	TAAAC	PASS	intron_variant	MODIFIER	PLCE1	486808	transcript	XM_022411587.1	protein_coding	2	c.1519+15690_1519+15691insAAAC		-1	-1	-1	-1	-1	-1	0
28	8335703	T	TAAAC	PASS	intron_variant	MODIFIER	PLCE1	486808	transcript	XM_022411588.1	protein_coding	2	c.1519+15690_1519+15691insAAAC		-1	-1	-1	-1	-1	-1	0
28	8335703	T	TAAAC	PASS	intron_variant	MODIFIER	PLCE1	486808	transcript	XM_022411589.1	protein_coding	2	c.1519+15690_1519+15691insAAAC		-1	-1	-1	-1	-1	-1	0
28	8335703	T	TAAAC	PASS	intron_variant	MODIFIER	PLCE1	486808	transcript	NM_001136565.1	protein_coding	2	c.1519+15690_1519+15691insAAAC		-1	-1	-1	-1	-1	-1	0
28	8360538	T	A	PASS	intron_variant	MODIFIER	PLCE1	486808	transcript	XM_022411584.1	protein_coding	3	c.1836+8338T>A		-1	-1	-1	-1	-1	-1	0
28	8360538	T	A	PASS	intron_variant	MODIFIER	PLCE1	486808	transcript	XM_022411585.1	protein_coding	3	c.1836+8338T>A		-1	-1	-1	-1	-1	-1	0
28	8360538	T	A	PASS	intron_variant	MODIFIER	PLCE1	486808	transcript	XM_022411586.1	protein_coding	3	c.1836+8338T>A		-1	-1	-1	-1	-1	-1	0
28	8360538	T	A	PASS	intron_variant	MODIFIER	PLCE1	486808	transcript	XM_022411587.1	protein_coding	3	c.1836+8338T>A		-1	-1	-1	-1	-1	-1	0
28	8360538	T	A	PASS	intron_variant	MODIFIER	PLCE1	486808	transcript	XM_022411588.1	protein_coding	3	c.1836+8338T>A		-1	-1	-1	-1	-1	-1	0
28	8360538	T	A	PASS	intron_variant	MODIFIER	PLCE1	486808	transcript	XM_022411589.1	protein_coding	3	c.1836+8338T>A		-1	-1	-1	-1	-1	-1	0
28	8360538	T	A	PASS	intron_variant	MODIFIER	PLCE1	486808	transcript	NM_001136565.1	protein_coding	3	c.1836+8338T>A		-1	-1	-1	-1	-1	-1	0
28	8410819	C	A	PASS	intron_variant	MODIFIER	PLCE1	486808	transcript	XM_022411584.1	protein_coding	6	c.2448-2093C>A		-1	-1	-1	-1	-1	-1	0
28	8410819	C	A	PASS	intron_variant	MODIFIER	PLCE1	486808	transcript	XM_022411585.1	protein_coding	6	c.2448-2093C>A		-1	-1	-1	-1	-1	-1	0
28	8410819	C	A	PASS	intron_variant	MODIFIER	PLCE1	486808	transcript	XM_022411586.1	protein_coding	6	c.2448-2093C>A		-1	-1	-1	-1	-1	-1	0
28	8410819	C	A	PASS	intron_variant	MODIFIER	PLCE1	486808	transcript	XM_022411587.1	protein_coding	6	c.2448-2093C>A		-1	-1	-1	-1	-1	-1	0
28	8410819	C	A	PASS	intron_variant	MODIFIER	PLCE1	486808	transcript	XM_022411588.1	protein_coding	6	c.2448-2093C>A		-1	-1	-1	-1	-1	-1	0
28	8410819	C	A	PASS	intron_variant	MODIFIER	PLCE1	486808	transcript	XM_022411589.1	protein_coding	6	c.2448-2093C>A		-1	-1	-1	-1	-1	-1	0
28	8410819	C	A	PASS	intron_variant	MODIFIER	PLCE1	486808	transcript	NM_001136565.1	protein_coding	6	c.2448-2093C>A		-1	-1	-1	-1	-1	-1	0
28	8507449	C	T	PASS	intron_variant	MODIFIER	NOC3L	100856584	transcript	XM_003639987.4	protein_coding	8	c.949+1300G>A		-1	-1	-1	-1	-1	-1	0
28	8507449	C	T	PASS	intron_variant	MODIFIER	NOC3L	100856584	transcript	XM_005637550.3	protein_coding	8	c.949+1300G>A		-1	-1	-1	-1	-1	-1	0
28	8633850	C	A	PASS	downstream_gene_variant	MODIFIER	LOC111093037	111093037	transcript	XR_002620642.1	pseudogene	-1	n.*3998G>T		-1	-1	-1	-1	-1	-1	3998
28	8633850	C	A	PASS	downstream_gene_variant	MODIFIER	LOC111093037	111093037	transcript	XR_002620641.1	pseudogene	-1	n.*3998G>T		-1	-1	-1	-1	-1	-1	3998
28	8633850	C	A	PASS	intron_variant	MODIFIER	TBC1D12	612776	transcript	XM_844498.5	protein_coding	9	c.1753-2743C>A		-1	-1	-1	-1	-1	-1	0
28	8633850	C	A	PASS	intron_variant	MODIFIER	TBC1D12	612776	transcript	XM_014108882.2	protein_coding	12	c.493-2743C>A		-1	-1	-1	-1	-1	-1	0
28	8633850	C	A	PASS	intron_variant	MODIFIER	TBC1D12	612776	transcript	XM_022411969.1	protein_coding	13	c.493-2743C>A		-1	-1	-1	-1	-1	-1	0
28	8633850	C	A	PASS	intron_variant	MODIFIER	TBC1D12	612776	transcript	XM_022411970.1	protein_coding	12	c.493-2743C>A		-1	-1	-1	-1	-1	-1	0
28	8633850	C	A	PASS	intron_variant	MODIFIER	TBC1D12	612776	transcript	XM_022411971.1	protein_coding	9	c.493-2743C>A		-1	-1	-1	-1	-1	-1	0
28	8633850	C	A	PASS	intron_variant	MODIFIER	TBC1D12	612776	transcript	XM_022411972.1	protein_coding	8	c.493-2743C>A		-1	-1	-1	-1	-1	-1	0
28	8784259	G	A	GATKstd	intron_variant	MODIFIER	PDLIM1	477779	transcript	XM_014108776.1	protein_coding	6	c.1242-5599C>T		-1	-1	-1	-1	-1	-1	0
28	8941954	C	T	GATKstd	intron_variant	MODIFIER	SORBS1	100686806	transcript	XM_022412168.1	protein_coding	6	c.304+2392G>A		-1	-1	-1	-1	-1	-1	0
28	8941954	C	T	GATKstd	intron_variant	MODIFIER	SORBS1	100686806	transcript	XR_002620811.1	pseudogene	2	n.225+2392G>A		-1	-1	-1	-1	-1	-1	0
28	8941954	C	T	GATKstd	intron_variant	MODIFIER	SORBS1	100686806	transcript	XR_002620810.1	pseudogene	2	n.198+2392G>A		-1	-1	-1	-1	-1	-1	0
28	8941954	C	T	GATKstd	intron_variant	MODIFIER	SORBS1	100686806	transcript	XM_014108801.2	protein_coding	6	c.304+2392G>A		-1	-1	-1	-1	-1	-1	0
28	8941954	C	T	GATKstd	intron_variant	MODIFIER	SORBS1	100686806	transcript	XM_014108802.2	protein_coding	5	c.208+2392G>A		-1	-1	-1	-1	-1	-1	0
28	8941954	C	T	GATKstd	intron_variant	MODIFIER	SORBS1	100686806	transcript	XM_014108803.2	protein_coding	5	c.208+2392G>A		-1	-1	-1	-1	-1	-1	0
28	8941954	C	T	GATKstd	intron_variant	MODIFIER	SORBS1	100686806	transcript	XM_014108799.2	protein_coding	6	c.304+2392G>A		-1	-1	-1	-1	-1	-1	0
28	8941954	C	T	GATKstd	intron_variant	MODIFIER	SORBS1	100686806	transcript	XM_022412172.1	protein_coding	5	c.208+2392G>A		-1	-1	-1	-1	-1	-1	0
28	8941954	C	T	GATKstd	intron_variant	MODIFIER	SORBS1	100686806	transcript	XM_022412173.1	protein_coding	5	c.208+2392G>A		-1	-1	-1	-1	-1	-1	0
28	8941954	C	T	GATKstd	intron_variant	MODIFIER	SORBS1	100686806	transcript	XM_014108797.2	protein_coding	6	c.304+2392G>A		-1	-1	-1	-1	-1	-1	0
28	8941954	C	T	GATKstd	intron_variant	MODIFIER	SORBS1	100686806	transcript	XM_014108800.2	protein_coding	6	c.304+2392G>A		-1	-1	-1	-1	-1	-1	0
28	8941954	C	T	GATKstd	intron_variant	MODIFIER	SORBS1	100686806	transcript	XM_022412170.1	protein_coding	6	c.304+2392G>A		-1	-1	-1	-1	-1	-1	0
28	8941954	C	T	GATKstd	intron_variant	MODIFIER	SORBS1	100686806	transcript	XM_014108795.2	protein_coding	6	c.304+2392G>A		-1	-1	-1	-1	-1	-1	0
28	8941954	C	T	GATKstd	intron_variant	MODIFIER	SORBS1	100686806	transcript	XM_022412171.1	protein_coding	5	c.208+2392G>A		-1	-1	-1	-1	-1	-1	0
28	8941954	C	T	GATKstd	intron_variant	MODIFIER	SORBS1	100686806	transcript	XR_001314745.2	pseudogene	6	n.579+2392G>A		-1	-1	-1	-1	-1	-1	0
28	8941954	C	T	GATKstd	intron_variant	MODIFIER	SORBS1	100686806	transcript	XR_001314746.2	pseudogene	6	n.579+2392G>A		-1	-1	-1	-1	-1	-1	0
28	8941954	C	T	GATKstd	intron_variant	MODIFIER	SORBS1	100686806	transcript	XM_014108793.2	protein_coding	6	c.304+2392G>A		-1	-1	-1	-1	-1	-1	0
28	8941954	C	T	GATKstd	intron_variant	MODIFIER	SORBS1	100686806	transcript	XR_001314742.2	pseudogene	6	n.580+2392G>A		-1	-1	-1	-1	-1	-1	0
28	8941954	C	T	GATKstd	intron_variant	MODIFIER	SORBS1	100686806	transcript	XR_002620812.1	pseudogene	6	n.580+2392G>A		-1	-1	-1	-1	-1	-1	0
28	8941954	C	T	GATKstd	intron_variant	MODIFIER	SORBS1	100686806	transcript	XM_022412169.1	protein_coding	6	c.304+2392G>A		-1	-1	-1	-1	-1	-1	0
28	8941954	C	T	GATKstd	intron_variant	MODIFIER	SORBS1	100686806	transcript	XR_001314737.2	pseudogene	6	n.581+2392G>A		-1	-1	-1	-1	-1	-1	0
28	8941954	C	T	GATKstd	intron_variant	MODIFIER	SORBS1	100686806	transcript	XR_001314738.2	pseudogene	6	n.581+2392G>A		-1	-1	-1	-1	-1	-1	0
28	8941954	C	T	GATKstd	intron_variant	MODIFIER	SORBS1	100686806	transcript	XR_001314739.2	pseudogene	5	n.485+2392G>A		-1	-1	-1	-1	-1	-1	0
28	8941954	C	T	GATKstd	intron_variant	MODIFIER	SORBS1	100686806	transcript	XR_001314740.2	pseudogene	6	n.581+2392G>A		-1	-1	-1	-1	-1	-1	0
28	8941954	C	T	GATKstd	intron_variant	MODIFIER	SORBS1	100686806	transcript	XR_002620794.1	pseudogene	6	n.581+2392G>A		-1	-1	-1	-1	-1	-1	0
28	8941954	C	T	GATKstd	intron_variant	MODIFIER	SORBS1	100686806	transcript	XR_002620795.1	pseudogene	9	n.989+2392G>A		-1	-1	-1	-1	-1	-1	0
28	8941954	C	T	GATKstd	intron_variant	MODIFIER	SORBS1	100686806	transcript	XR_002620796.1	pseudogene	7	n.721+2392G>A		-1	-1	-1	-1	-1	-1	0
28	8941954	C	T	GATKstd	intron_variant	MODIFIER	SORBS1	100686806	transcript	XR_002620797.1	pseudogene	8	n.804+2392G>A		-1	-1	-1	-1	-1	-1	0
28	8941954	C	T	GATKstd	intron_variant	MODIFIER	SORBS1	100686806	transcript	XR_002620798.1	pseudogene	7	n.766+2392G>A		-1	-1	-1	-1	-1	-1	0
28	8941954	C	T	GATKstd	intron_variant	MODIFIER	SORBS1	100686806	transcript	XR_002620800.1	pseudogene	6	n.581+2392G>A		-1	-1	-1	-1	-1	-1	0
28	8941954	C	T	GATKstd	intron_variant	MODIFIER	SORBS1	100686806	transcript	XR_002620801.1	pseudogene	6	n.581+2392G>A		-1	-1	-1	-1	-1	-1	0
28	8941954	C	T	GATKstd	intron_variant	MODIFIER	SORBS1	100686806	transcript	XR_002620802.1	pseudogene	5	n.485+2392G>A		-1	-1	-1	-1	-1	-1	0
28	8941954	C	T	GATKstd	intron_variant	MODIFIER	SORBS1	100686806	transcript	XR_002620803.1	pseudogene	6	n.581+2392G>A		-1	-1	-1	-1	-1	-1	0
28	8941954	C	T	GATKstd	intron_variant	MODIFIER	SORBS1	100686806	transcript	XR_002620804.1	pseudogene	6	n.581+2392G>A		-1	-1	-1	-1	-1	-1	0
28	8941954	C	T	GATKstd	intron_variant	MODIFIER	SORBS1	100686806	transcript	XR_002620805.1	pseudogene	6	n.581+2392G>A		-1	-1	-1	-1	-1	-1	0
28	8941954	C	T	GATKstd	intron_variant	MODIFIER	SORBS1	100686806	transcript	XR_002620807.1	pseudogene	6	n.581+2392G>A		-1	-1	-1	-1	-1	-1	0
28	8941954	C	T	GATKstd	intron_variant	MODIFIER	SORBS1	100686806	transcript	XR_002620808.1	pseudogene	6	n.581+2392G>A		-1	-1	-1	-1	-1	-1	0
28	8941954	C	T	GATKstd	intron_variant	MODIFIER	SORBS1	100686806	transcript	XR_002620809.1	pseudogene	6	n.581+2392G>A		-1	-1	-1	-1	-1	-1	0
28	8941954	C	T	GATKstd	intron_variant	MODIFIER	SORBS1	100686806	transcript	XR_002620806.1	pseudogene	6	n.582+2392G>A		-1	-1	-1	-1	-1	-1	0
28	8941954	C	T	GATKstd	intron_variant	MODIFIER	SORBS1	100686806	transcript	XR_002620799.1	pseudogene	6	n.581+2392G>A		-1	-1	-1	-1	-1	-1	0
28	9218175	C	G	PASS	downstream_gene_variant	MODIFIER	LOC102153062	102153062	transcript	102153062	pseudogene	-1	n.*2486C>G		-1	-1	-1	-1	-1	-1	2486
28	9218175	C	G	PASS	intron_variant	MODIFIER	ENTPD1	486810	transcript	XM_005637555.3	protein_coding	1	c.16+6430C>G		-1	-1	-1	-1	-1	-1	0
28	9218175	C	G	PASS	intron_variant	MODIFIER	ENTPD1	486810	transcript	XM_022412023.1	protein_coding	2	c.-121+27377C>G		-1	-1	-1	-1	-1	-1	0
28	9218175	C	G	PASS	intron_variant	MODIFIER	ENTPD1	486810	transcript	XM_022412022.1	protein_coding	2	c.-191+27377C>G		-1	-1	-1	-1	-1	-1	0
28	9218175	C	G	PASS	intron_variant	MODIFIER	ENTPD1	486810	transcript	XM_005637559.3	protein_coding	2	c.-63+27377C>G		-1	-1	-1	-1	-1	-1	0
28	9218175	C	G	PASS	intron_variant	MODIFIER	ENTPD1	486810	transcript	XM_005637561.3	protein_coding	1	c.-63+36116C>G		-1	-1	-1	-1	-1	-1	0
28	9218175	C	G	PASS	intron_variant	MODIFIER	ENTPD1	486810	transcript	XM_022412020.1	protein_coding	2	c.-377+27377C>G		-1	-1	-1	-1	-1	-1	0
28	9218175	C	G	PASS	intron_variant	MODIFIER	ENTPD1	486810	transcript	XM_014108857.2	protein_coding	1	c.-63+7001C>G		-1	-1	-1	-1	-1	-1	0
28	9218175	C	G	PASS	intron_variant	MODIFIER	ENTPD1	486810	transcript	XM_014108860.2	protein_coding	1	c.-181+6430C>G		-1	-1	-1	-1	-1	-1	0
28	9594767	T	C	PASS	missense_variant	MODERATE	ZNF518A	100687589	transcript	XM_005637570.3	protein_coding	6	c.1844T>C	p.Met615Thr	2471	7094	1844	4473	615	1490	0
28	9594767	T	C	PASS	missense_variant	MODERATE	ZNF518A	100687589	transcript	XM_022411934.1	protein_coding	6	c.1844T>C	p.Met615Thr	2490	7113	1844	4473	615	1490	0
28	9594767	T	C	PASS	missense_variant	MODERATE	ZNF518A	100687589	transcript	XM_022411935.1	protein_coding	5	c.1844T>C	p.Met615Thr	2320	6943	1844	4473	615	1490	0
28	9594767	T	C	PASS	missense_variant	MODERATE	ZNF518A	100687589	transcript	XM_014108953.2	protein_coding	5	c.1844T>C	p.Met615Thr	2357	6980	1844	4473	615	1490	0
28	9594767	T	C	PASS	missense_variant	MODERATE	ZNF518A	100687589	transcript	XM_022411933.1	protein_coding	6	c.1844T>C	p.Met615Thr	2450	7073	1844	4473	615	1490	0
28	9594767	T	C	PASS	missense_variant	MODERATE	ZNF518A	100687589	transcript	XM_022411936.1	protein_coding	5	c.1844T>C	p.Met615Thr	2299	6922	1844	4473	615	1490	0
28	9594767	T	C	PASS	missense_variant	MODERATE	ZNF518A	100687589	transcript	XM_005637572.3	protein_coding	6	c.1844T>C	p.Met615Thr	2470	7093	1844	4473	615	1490	0
28	9594767	T	C	PASS	missense_variant	MODERATE	ZNF518A	100687589	transcript	XM_005637571.3	protein_coding	6	c.1844T>C	p.Met615Thr	2499	7122	1844	4473	615	1490	0
28	9594767	T	C	PASS	missense_variant	MODERATE	ZNF518A	100687589	transcript	XM_014108952.2	protein_coding	6	c.1844T>C	p.Met615Thr	2622	7245	1844	4473	615	1490	0
28	9594767	T	C	PASS	missense_variant	MODERATE	ZNF518A	100687589	transcript	XM_022411937.1	protein_coding	5	c.1844T>C	p.Met615Thr	2471	7094	1844	4473	615	1490	0
28	9594767	T	C	PASS	intron_variant	MODIFIER	ZNF518A	100687589	transcript	XR_002620589.1	pseudogene	5	n.505+2108T>C		-1	-1	-1	-1	-1	-1	0
28	9594767	T	C	PASS	intron_variant	MODIFIER	ZNF518A	100687589	transcript	XR_002620590.1	pseudogene	5	n.505+2108T>C		-1	-1	-1	-1	-1	-1	0
28	9594767	T	C	PASS	intron_variant	MODIFIER	ZNF518A	100687589	transcript	XR_002620591.1	pseudogene	5	n.505+2108T>C		-1	-1	-1	-1	-1	-1	0
28	10540167	C	T	GATKstd	intron_variant	MODIFIER	LOC106557943	106557943	transcript	XR_001314757.2	pseudogene	2	n.651-3050G>A		-1	-1	-1	-1	-1	-1	0
28	10550172	C	A	PASS	intron_variant	MODIFIER	LOC106557943	106557943	transcript	XR_001314757.2	pseudogene	1	n.485+66G>T		-1	-1	-1	-1	-1	-1	0
28	10550173	C	T	PASS	intron_variant	MODIFIER	LOC106557943	106557943	transcript	XR_001314757.2	pseudogene	1	n.485+65G>A		-1	-1	-1	-1	-1	-1	0
28	10576470	T	C	GATKstd	intron_variant	MODIFIER	ARHGAP19	477784	transcript	XM_534979.6	protein_coding	6	c.928-1218A>G		-1	-1	-1	-1	-1	-1	0
28	10576470	T	C	GATKstd	intron_variant	MODIFIER	ARHGAP19	477784	transcript	XM_005637584.3	protein_coding	6	c.901-1218A>G		-1	-1	-1	-1	-1	-1	0
28	10576470	T	C	GATKstd	intron_variant	MODIFIER	ARHGAP19	477784	transcript	XM_022411677.1	protein_coding	6	c.901-1218A>G		-1	-1	-1	-1	-1	-1	0
28	10576470	T	C	GATKstd	intron_variant	MODIFIER	ARHGAP19	477784	transcript	XM_022411678.1	protein_coding	5	c.691-1218A>G		-1	-1	-1	-1	-1	-1	0
28	10671376	G	A	GATKstd	downstream_gene_variant	MODIFIER	RRP12	608725	transcript	XM_014108928.2	protein_coding	-1	c.*1092C>T		-1	-1	-1	-1	-1	-1	680
28	10671376	G	A	GATKstd	downstream_gene_variant	MODIFIER	RRP12	608725	transcript	XM_022411910.1	protein_coding	-1	c.*1092C>T		-1	-1	-1	-1	-1	-1	680
28	10671376	G	A	GATKstd	downstream_gene_variant	MODIFIER	RRP12	608725	transcript	XM_022411911.1	protein_coding	-1	c.*1092C>T		-1	-1	-1	-1	-1	-1	680
28	10671376	G	A	GATKstd	intergenic_region	MODIFIER	LOC106557930-RRP12	106557930-608725	intergenic_region	106557930-608725		-1	n.10671376G>A		-1	-1	-1	-1	-1	-1	0
28	10690642	G	A	GATKstd	intron_variant	MODIFIER	RRP12	608725	transcript	XM_014108928.2	protein_coding	11	c.1212-861C>T		-1	-1	-1	-1	-1	-1	0
28	10690642	G	A	GATKstd	intron_variant	MODIFIER	RRP12	608725	transcript	XM_022411910.1	protein_coding	12	c.1212-861C>T		-1	-1	-1	-1	-1	-1	0
28	10690642	G	A	GATKstd	intron_variant	MODIFIER	RRP12	608725	transcript	XM_022411911.1	protein_coding	11	c.1212-861C>T		-1	-1	-1	-1	-1	-1	0
28	10765289	G	A	PASS	intron_variant	MODIFIER	MMS19	477788	transcript	XM_005637587.3	protein_coding	7	c.623-12C>T		-1	-1	-1	-1	-1	-1	0
28	10765289	G	A	PASS	intron_variant	MODIFIER	MMS19	477788	transcript	XM_022411641.1	protein_coding	7	c.518-12C>T		-1	-1	-1	-1	-1	-1	0
28	10765289	G	A	PASS	intron_variant	MODIFIER	MMS19	477788	transcript	XM_014109012.2	protein_coding	8	c.164-12C>T		-1	-1	-1	-1	-1	-1	0
28	10765289	G	A	PASS	intron_variant	MODIFIER	MMS19	477788	transcript	XM_014109013.2	protein_coding	8	c.149-12C>T		-1	-1	-1	-1	-1	-1	0
28	10765289	G	A	PASS	intron_variant	MODIFIER	MMS19	477788	transcript	XM_005637588.3	protein_coding	7	c.623-12C>T		-1	-1	-1	-1	-1	-1	0
28	10765289	G	A	PASS	intron_variant	MODIFIER	MMS19	477788	transcript	XM_005637590.3	protein_coding	7	c.623-12C>T		-1	-1	-1	-1	-1	-1	0
28	10953439	TGGCGGGGGGGGGG	T	PASS	downstream_gene_variant	MODIFIER	LOC106557987	106557987	transcript	XR_001314831.1	pseudogene	-1	n.*2515_*2527delGGCGGGGGGGGGG		-1	-1	-1	-1	-1	-1	2515
28	10953439	TGGCGGGGGGGGGG	T	PASS	intergenic_region	MODIFIER	LOC106557987-ZFYVE27	106557987-486825	intergenic_region	106557987-486825		-1	n.10953440_10953452delGGCGGGGGGGGGG		-1	-1	-1	-1	-1	-1	0
28	11101079	G	A	PASS	intron_variant	MODIFIER	CRTAC1	608827	transcript	XM_014109024.2	protein_coding	11	c.1463-4538C>T		-1	-1	-1	-1	-1	-1	0
28	11101079	G	A	PASS	intron_variant	MODIFIER	CRTAC1	608827	transcript	XM_845961.5	protein_coding	11	c.1463-4538C>T		-1	-1	-1	-1	-1	-1	0
28	11104454	A	G	PASS	intron_variant	MODIFIER	CRTAC1	608827	transcript	XM_014109024.2	protein_coding	11	c.1462+2001T>C		-1	-1	-1	-1	-1	-1	0
28	11104454	A	G	PASS	intron_variant	MODIFIER	CRTAC1	608827	transcript	XM_845961.5	protein_coding	11	c.1462+2001T>C		-1	-1	-1	-1	-1	-1	0
28	11156114	CGACTGTCT	C	PASS	intron_variant	MODIFIER	CRTAC1	608827	transcript	XM_014109024.2	protein_coding	2	c.201-9915_201-9908delAGACAGTC		-1	-1	-1	-1	-1	-1	0
28	11156114	CGACTGTCT	C	PASS	intron_variant	MODIFIER	CRTAC1	608827	transcript	XM_845961.5	protein_coding	2	c.201-9915_201-9908delAGACAGTC		-1	-1	-1	-1	-1	-1	0
28	11254202	C	T	GATKstd	intergenic_region	MODIFIER	CRTAC1-LOC111093023	608827-111093023	intergenic_region	608827-111093023		-1	n.11254202C>T		-1	-1	-1	-1	-1	-1	0
28	11258757	C	T	GATKstd	intergenic_region	MODIFIER	CRTAC1-LOC111093023	608827-111093023	intergenic_region	608827-111093023		-1	n.11258757C>T		-1	-1	-1	-1	-1	-1	0
28	11314632	C	T	PASS	upstream_gene_variant	MODIFIER	R3HCC1L	486829	transcript	XM_014109048.2	protein_coding	-1	c.-50533C>T		-1	-1	-1	-1	-1	-1	2303
28	11314632	C	T	PASS	upstream_gene_variant	MODIFIER	R3HCC1L	486829	transcript	XM_022411656.1	protein_coding	-1	c.-50533C>T		-1	-1	-1	-1	-1	-1	2052
28	11314632	C	T	PASS	upstream_gene_variant	MODIFIER	R3HCC1L	486829	transcript	XM_543958.5	protein_coding	-1	c.-50533C>T		-1	-1	-1	-1	-1	-1	2052
28	11314632	C	T	PASS	upstream_gene_variant	MODIFIER	R3HCC1L	486829	transcript	XM_014109049.2	protein_coding	-1	c.-50533C>T		-1	-1	-1	-1	-1	-1	2838
28	11314632	C	T	PASS	intergenic_region	MODIFIER	LOC111093022-R3HCC1L	111093022-486829	intergenic_region	111093022-486829		-1	n.11314632C>T		-1	-1	-1	-1	-1	-1	0
28	11334173	C	T	PASS	upstream_gene_variant	MODIFIER	LOC111092944	111092944	transcript	XR_002620426.1	pseudogene	-1	n.-2346G>A		-1	-1	-1	-1	-1	-1	2346
28	11334173	C	T	PASS	intron_variant	MODIFIER	R3HCC1L	486829	transcript	XM_014109048.2	protein_coding	1	c.-15+17106C>T		-1	-1	-1	-1	-1	-1	0
28	11334173	C	T	PASS	intron_variant	MODIFIER	R3HCC1L	486829	transcript	XM_022411656.1	protein_coding	1	c.-15+17426C>T		-1	-1	-1	-1	-1	-1	0
28	11334173	C	T	PASS	intron_variant	MODIFIER	R3HCC1L	486829	transcript	XM_543958.5	protein_coding	1	c.-15+17426C>T		-1	-1	-1	-1	-1	-1	0
28	11334173	C	T	PASS	intron_variant	MODIFIER	R3HCC1L	486829	transcript	XM_014109049.2	protein_coding	1	c.-15+16609C>T		-1	-1	-1	-1	-1	-1	0
28	11334173	C	T	PASS	intron_variant	MODIFIER	R3HCC1L	486829	transcript	XM_022411654.1	protein_coding	2	c.-15+647C>T		-1	-1	-1	-1	-1	-1	0
28	11340700	T	G	PASS	intron_variant	MODIFIER	R3HCC1L	486829	transcript	XM_014109048.2	protein_coding	1	c.-15+23633T>G		-1	-1	-1	-1	-1	-1	0
28	11340700	T	G	PASS	intron_variant	MODIFIER	R3HCC1L	486829	transcript	XM_022411656.1	protein_coding	1	c.-15+23953T>G		-1	-1	-1	-1	-1	-1	0
28	11340700	T	G	PASS	intron_variant	MODIFIER	R3HCC1L	486829	transcript	XM_543958.5	protein_coding	1	c.-15+23953T>G		-1	-1	-1	-1	-1	-1	0
28	11340700	T	G	PASS	intron_variant	MODIFIER	R3HCC1L	486829	transcript	XM_014109049.2	protein_coding	1	c.-15+23136T>G		-1	-1	-1	-1	-1	-1	0
28	11340700	T	G	PASS	intron_variant	MODIFIER	R3HCC1L	486829	transcript	XM_022411654.1	protein_coding	2	c.-15+7174T>G		-1	-1	-1	-1	-1	-1	0
28	11396816	A	G	PASS	downstream_gene_variant	MODIFIER	R3HCC1L	486829	transcript	XM_014109048.2	protein_coding	-1	c.*1065A>G		-1	-1	-1	-1	-1	-1	341
28	11396816	A	G	PASS	downstream_gene_variant	MODIFIER	LOXL4	486830	transcript	XM_543959.6	protein_coding	-1	c.*3630T>C		-1	-1	-1	-1	-1	-1	2649
28	11396816	A	G	PASS	downstream_gene_variant	MODIFIER	R3HCC1L	486829	transcript	XM_022411656.1	protein_coding	-1	c.*1065A>G		-1	-1	-1	-1	-1	-1	341
28	11396816	A	G	PASS	downstream_gene_variant	MODIFIER	R3HCC1L	486829	transcript	XM_543958.5	protein_coding	-1	c.*1065A>G		-1	-1	-1	-1	-1	-1	341
28	11396816	A	G	PASS	downstream_gene_variant	MODIFIER	R3HCC1L	486829	transcript	XM_014109049.2	protein_coding	-1	c.*1065A>G		-1	-1	-1	-1	-1	-1	341
28	11396816	A	G	PASS	downstream_gene_variant	MODIFIER	R3HCC1L	486829	transcript	XM_022411654.1	protein_coding	-1	c.*1065A>G		-1	-1	-1	-1	-1	-1	341
28	11396816	A	G	PASS	downstream_gene_variant	MODIFIER	R3HCC1L	486829	transcript	XM_022411655.1	protein_coding	-1	c.*1065A>G		-1	-1	-1	-1	-1	-1	341
28	11396816	A	G	PASS	intergenic_region	MODIFIER	R3HCC1L-LOXL4	486829-486830	intergenic_region	486829-486830		-1	n.11396816A>G		-1	-1	-1	-1	-1	-1	0
28	11404373	C	T	GATKstd	intron_variant	MODIFIER	LOXL4	486830	transcript	XM_543959.6	protein_coding	11	c.1842-181G>A		-1	-1	-1	-1	-1	-1	0
28	11427126	T	C	PASS	intergenic_region	MODIFIER	LOXL4-PYROXD2	486830-100856193	intergenic_region	486830-100856193		-1	n.11427126T>C		-1	-1	-1	-1	-1	-1	0
28	11428938	T	C	PASS	intergenic_region	MODIFIER	LOXL4-PYROXD2	486830-100856193	intergenic_region	486830-100856193		-1	n.11428938T>C		-1	-1	-1	-1	-1	-1	0
28	11441029	C	A	PASS	intergenic_region	MODIFIER	LOXL4-PYROXD2	486830-100856193	intergenic_region	486830-100856193		-1	n.11441029C>A		-1	-1	-1	-1	-1	-1	0
28	11470623	G	A	GATKstd	intergenic_region	MODIFIER	LOXL4-PYROXD2	486830-100856193	intergenic_region	486830-100856193		-1	n.11470623G>A		-1	-1	-1	-1	-1	-1	0
28	11616232	C	T	GATKstd	intron_variant	MODIFIER	HPSE2	486831	transcript	XM_845218.5	protein_coding	9	c.1321-2396G>A		-1	-1	-1	-1	-1	-1	0
28	11616232	C	T	GATKstd	intron_variant	MODIFIER	HPSE2	486831	transcript	XM_022411603.1	protein_coding	9	c.1321-2396G>A		-1	-1	-1	-1	-1	-1	0
28	11664715	C	A	PASS	intron_variant	MODIFIER	HPSE2	486831	transcript	XM_845218.5	protein_coding	9	c.1321-50879G>T		-1	-1	-1	-1	-1	-1	0
28	11664715	C	A	PASS	intron_variant	MODIFIER	HPSE2	486831	transcript	XM_022411603.1	protein_coding	9	c.1321-50879G>T		-1	-1	-1	-1	-1	-1	0
[truncated: 1,638 more rows]
