# Supplementary material for: A RAPGEF6 variant constitutes a major risk factor for laryngeal paralysis in dogs
Source: PLoS Genet. 2019 Oct 24;15(10):e1008416. doi: 10.1371/journal.pgen.1008416 (PMC6812752; doi:10.1371/journal.pgen.1008416)
Supplement: S5 Table — (XLSX) [file pgen.1008416.s006.xlsx]

## Sheet: American Staffordshire Terrier
S5 Table. Phenotype and genotype information of 5 other breeds. Tables with phenotype and genotype information of American Stafforshire Terriers, Bull Terriers, French Bulldogs, Pugs and Staffordshire Bull Terriers are given in subsequent sheets.
Lab ID	Phenotype laryngeal paralysis	Phenotype classification	RAPGEF6 SINE insertion	ADAMTS3:c.2786G>A (p.Arg929His)
AmStaff_01	affected	case, assessed by a board certified neurologist	wildtype/wildtype	n.d.
AmStaff_02	affected	case, assessed by a board certified neurologist	wildtype/wildtype	n.d.
AmStaff_03	affected	case, assessed by a board certified neurologist	wildtype/wildtype	n.d.
AmStaff_04	affected	case, assessed by a board certified neurologist	wildtype/wildtype	n.d.
AmStaff_05	affected	case, assessed by a board certified neurologist	wildtype/wildtype	n.d.
AmStaff_06	affected	case, assessed by a board certified neurologist	wildtype/wildtype	n.d.
AmStaff_07	affected	case, assessed by a board certified neurologist	wildtype/wildtype	n.d.
AmStaff_08	affected	case, assessed by a board certified neurologist	wildtype/wildtype	n.d.
AmStaff_09	affected	case, assessed by a board certified neurologist	wildtype/wildtype	n.d.
AmStaff_10	affected	case, endoscopy confirmed	wildtype/wildtype	n.d.
AmStaff_11	affected	case, endoscopy confirmed	wildtype/wildtype	n.d.
AmStaff_12	affected	case, endoscopy confirmed	wildtype/wildtype	n.d.
AmStaff_13	affected	case, endoscopy confirmed	wildtype/wildtype	n.d.
AmStaff_14	affected	case, owner reported	wildtype/wildtype	n.d.
AmStaff_15	affected	case, owner reported	wildtype/wildtype	n.d.
AmStaff_16	affected	case, owner reported	wildtype/wildtype	n.d.
AmStaff_17	affected	case, owner reported	wildtype/wildtype	n.d.
AmStaff_18	affected	case, owner reported	wildtype/wildtype	n.d.
AmStaff_19	affected	case, owner reported	wildtype/wildtype	n.d.
AmStaff_20	unaffected	control, assessed by a board certified neurologist	wildtype/wildtype	n.d.
AmStaff_21	unaffected	control, assessed by a veterinarian	wildtype/wildtype	n.d.
AmStaff_22	unaffected	control, assessed by a veterinarian	wildtype/wildtype	n.d.
AmStaff_23	unaffected	control, assessed by a veterinarian	wildtype/wildtype	n.d.
AmStaff_24	unaffected	control, assessed by a veterinarian	wildtype/wildtype	n.d.
AmStaff_25	unaffected	control, assessed by a veterinarian	wildtype/wildtype	n.d.
AmStaff_26	unaffected	control, assessed by a veterinarian	wildtype/wildtype	n.d.
AmStaff_27	unaffected	control, assessed by a veterinarian	wildtype/wildtype	n.d.
AmStaff_28	unaffected	control, assessed by a veterinarian	wildtype/wildtype	n.d.

## Sheet: Bull Terrier
Lab ID	Phenotype laryngeal paralysis	Phenotype classification	RAPGEF6 SINE insertion	ADAMTS3:c.2786G>A (p.Arg929His)
BT002	unknown	Phenotype unknown	wildtype/wildtype	G/G
BT009	unknown	Phenotype unknown	wildtype/ins	G/G
BT010	unknown	Phenotype unknown	wildtype/wildtype	G/G
BT011	unknown	Phenotype unknown	wildtype/wildtype	G/G
BT012	unknown	Phenotype unknown	wildtype/ins	G/G
BT013	unknown	Phenotype unknown	wildtype/wildtype	G/G
BT014	unknown	Phenotype unknown	wildtype/ins	G/G
BT015	unknown	Phenotype unknown	wildtype/wildtype	G/G
BT016	unknown	Phenotype unknown	wildtype/ins	G/G
BT017	unknown	Phenotype unknown	wildtype/wildtype	G/G
BT018	unknown	Phenotype unknown	wildtype/wildtype	G/G
BT019	unknown	Phenotype unknown	wildtype/wildtype	n.d.
BT020	unknown	Phenotype unknown	wildtype/ins	G/G
BT021	unknown	Phenotype unknown	wildtype/ins	G/G
BT022	unknown	Phenotype unknown	wildtype/ins	G/G
BT023	unknown	Phenotype unknown	wildtype/wildtype	G/G
BT024	unknown	Phenotype unknown	wildtype/ins	G/G
BT025	affected	Excluded, case ≥ 8 years age of onset	wildtype/wildtype	G/G
BT026	unknown	Phenotype unknown	wildtype/wildtype	G/G
BT027	unknown	Phenotype unknown	wildtype/wildtype	n.d.
BT028	unknown	Phenotype unknown	wildtype/wildtype	G/G
BT037	unknown	Phenotype unknown	wildtype/ins	G/G
BT039	unknown	Phenotype unknown	wildtype/wildtype	n.d.
BT040	unknown	Phenotype unknown	wildtype/wildtype	G/G
BT041	unknown	Phenotype unknown	wildtype/wildtype	G/G
BT042	unknown	Phenotype unknown	wildtype/wildtype	G/G
BT043	unknown	Phenotype unknown	wildtype/wildtype	G/G
BT044	unknown	Phenotype unknown	wildtype/wildtype	G/G
BT045	unknown	Phenotype unknown	wildtype/wildtype	G/G
BT047	unknown	Phenotype unknown	wildtype/wildtype	G/G
BT049	unknown	Phenotype unknown	wildtype/wildtype	G/G
BT050	unknown	Phenotype unknown	wildtype/wildtype	G/G
BT051	unknown	Phenotype unknown	wildtype/wildtype	n.d.
BT052	unknown	Phenotype unknown	wildtype/wildtype	G/G
BT053	unknown	Phenotype unknown	wildtype/ins	G/G
BT054	unknown	Phenotype unknown	wildtype/ins	G/G
BT056	unknown	Phenotype unknown	wildtype/ins	n.d.
BT057	unknown	Phenotype unknown	wildtype/wildtype	n.d.
BT058	unknown	Phenotype unknown	wildtype/wildtype	G/G
BT059	unknown	Phenotype unknown	wildtype/wildtype	G/G
BT060	unknown	Phenotype unknown	wildtype/wildtype	G/G
BT061	unknown	Phenotype unknown	wildtype/wildtype	G/G
BT062	unknown	Phenotype unknown	wildtype/wildtype	G/G
BT063	unknown	Phenotype unknown	wildtype/wildtype	G/G
BT064	unknown	Phenotype unknown	wildtype/wildtype	G/G
BT065	unknown	Phenotype unknown	wildtype/wildtype	G/G
BT098	unknown	Phenotype unknown	wildtype/wildtype	G/G
BT099	unknown	Phenotype unknown	wildtype/wildtype	G/G
BT100	unknown	Phenotype unknown	wildtype/wildtype	G/G
BT101	unknown	Phenotype unknown	wildtype/wildtype	G/G
BT104	unknown	Phenotype unknown	wildtype/wildtype	G/G
BT109	unknown	Phenotype unknown	wildtype/ins	G/G
BT110	unknown	Phenotype unknown	wildtype/wildtype	G/G
BT111	unknown	Phenotype unknown	wildtype/ins	G/G
BT112	unknown	Phenotype unknown	wildtype/wildtype	G/G
BT113	unknown	Phenotype unknown	wildtype/wildtype	G/G
BT114	unknown	Phenotype unknown	wildtype/wildtype	G/G
BT115	unknown	Phenotype unknown	wildtype/wildtype	G/G
BT116	unknown	Phenotype unknown	wildtype/ins	G/G
BT117	unknown	Phenotype unknown	wildtype/wildtype	G/G
BT118	unknown	Phenotype unknown	wildtype/wildtype	G/G
BT120	unknown	Phenotype unknown	wildtype/ins	G/G
BT121	unknown	Phenotype unknown	wildtype/ins	G/G
BT122	unknown	Phenotype unknown	wildtype/wildtype	G/G
BT123	unknown	Phenotype unknown	wildtype/ins	G/G
BT124	unknown	Phenotype unknown	wildtype/ins	G/G
BT125	unknown	Phenotype unknown	wildtype/wildtype	G/G
BT126	unknown	Phenotype unknown	wildtype/wildtype	G/G
BT127	unknown	Phenotype unknown	wildtype/wildtype	G/G
BT128	unknown	Phenotype unknown	wildtype/ins	G/G
BT129	unknown	Phenotype unknown	wildtype/wildtype	G/G
BT130	unknown	Phenotype unknown	wildtype/wildtype	G/G
BT132	unknown	Phenotype unknown	wildtype/wildtype	G/G
BT133	unknown	Phenotype unknown	wildtype/ins	G/G
BT134	unknown	Phenotype unknown	wildtype/ins	n.d.

## Sheet: French Bulldog
Lab ID	Phenotype laryngeal paralysis	Phenotype classification	RAPGEF6 SINE insertion	ADAMTS3:c.2786G>A (p.Arg929His)
FB001	unknown	Phenotype unknown	wildtype/wildtype	G/A
FB002	unknown	Phenotype unknown	wildtype/wildtype	G/A
FB003	unknown	Phenotype unknown	wildtype/wildtype	G/A
FB004	unknown	Phenotype unknown	wildtype/wildtype	G/A
FB005	unknown	Phenotype unknown	wildtype/wildtype	G/G
FB007	unknown	Phenotype unknown	wildtype/wildtype	G/A
FB008	unknown	Phenotype unknown	wildtype/wildtype	G/G
FB009	unknown	Phenotype unknown	wildtype/wildtype	G/G
FB010	unknown	Phenotype unknown	wildtype/wildtype	G/G
FB011	unknown	Phenotype unknown	wildtype/wildtype	G/G
FB012	unknown	Phenotype unknown	wildtype/wildtype	G/G
FB013	unknown	Phenotype unknown	wildtype/wildtype	G/G
FB014	unknown	Phenotype unknown	wildtype/wildtype	G/G
FB015	unknown	Phenotype unknown	wildtype/wildtype	G/G
FB016	unknown	Phenotype unknown	wildtype/wildtype	G/G
FB017	unknown	Phenotype unknown	wildtype/wildtype	G/G
FB018	unknown	Phenotype unknown	wildtype/wildtype	A/A
FB019	unknown	Phenotype unknown	wildtype/wildtype	G/G
FB021	unknown	Phenotype unknown	wildtype/wildtype	G/G
FB022	unknown	Phenotype unknown	wildtype/wildtype	G/G
FB023	unknown	Phenotype unknown	wildtype/wildtype	G/G
FB024	unknown	Phenotype unknown	wildtype/wildtype	G/G
FB025	unknown	Phenotype unknown	wildtype/wildtype	G/A
FB026	unknown	Phenotype unknown	wildtype/wildtype	G/A
FB027	unknown	Phenotype unknown	wildtype/wildtype	G/G
FB028	unknown	Phenotype unknown	wildtype/wildtype	G/G
FB030	unknown	Phenotype unknown	wildtype/wildtype	G/G
FB031	unknown	Phenotype unknown	wildtype/wildtype	G/G
FB032	unknown	Phenotype unknown	wildtype/wildtype	G/G
FB033	unknown	Phenotype unknown	wildtype/wildtype	G/G
FB034	unknown	Phenotype unknown	wildtype/wildtype	G/G
FB035	unknown	Phenotype unknown	wildtype/wildtype	G/G
FB036	unknown	Phenotype unknown	wildtype/wildtype	G/G
FB037	unknown	Phenotype unknown	wildtype/wildtype	G/G
FB038	unknown	Phenotype unknown	wildtype/wildtype	G/A
FB039	unknown	Phenotype unknown	wildtype/wildtype	G/G
FB040	unknown	Phenotype unknown	wildtype/wildtype	G/G
FB041	unknown	Phenotype unknown	wildtype/wildtype	G/G
FB042	unknown	Phenotype unknown	wildtype/wildtype	G/G
FB043	unknown	Phenotype unknown	wildtype/wildtype	G/G
FB044	unknown	Phenotype unknown	wildtype/wildtype	G/G
FB045	unknown	Phenotype unknown	wildtype/wildtype	G/G
FB046	unknown	Phenotype unknown	wildtype/wildtype	G/G
FB047	unknown	Phenotype unknown	wildtype/wildtype	G/G
FB048	unknown	Phenotype unknown	wildtype/wildtype	G/G
FB049	unknown	Phenotype unknown	wildtype/wildtype	G/G
FB050	unknown	Phenotype unknown	wildtype/wildtype	G/G
FB051	unknown	Phenotype unknown	wildtype/wildtype	G/G
FB052	unknown	Phenotype unknown	wildtype/wildtype	G/G
FB053	unknown	Phenotype unknown	wildtype/wildtype	G/A
FB054	unknown	Phenotype unknown	wildtype/wildtype	G/G
FB055	unknown	Phenotype unknown	wildtype/wildtype	G/G
FB056	unknown	Phenotype unknown	wildtype/wildtype	G/G
FB057	unknown	Phenotype unknown	wildtype/wildtype	G/G
FB058	unknown	Phenotype unknown	wildtype/wildtype	G/G
FB059	unknown	Phenotype unknown	wildtype/wildtype	G/A
FB060	unknown	Phenotype unknown	wildtype/wildtype	G/A
FB061	unknown	Phenotype unknown	wildtype/wildtype	G/G
FB062	unknown	Phenotype unknown	wildtype/wildtype	G/A
FB063	unknown	Phenotype unknown	wildtype/wildtype	G/G
FB064	unknown	Phenotype unknown	wildtype/wildtype	G/G
FB065	unknown	Phenotype unknown	wildtype/wildtype	G/G
FB066	unknown	Phenotype unknown	wildtype/wildtype	G/G
FB068	unknown	Phenotype unknown	wildtype/wildtype	G/G
FB070	unknown	Phenotype unknown	wildtype/wildtype	G/G
FB071	unknown	Phenotype unknown	wildtype/wildtype	G/G
FB072	unknown	Phenotype unknown	wildtype/wildtype	G/G
FB073	unknown	Phenotype unknown	wildtype/wildtype	G/G
FB074	unknown	Phenotype unknown	wildtype/wildtype	G/G
FB075	unknown	Phenotype unknown	wildtype/wildtype	G/G
FB076	unknown	Phenotype unknown	wildtype/wildtype	G/G
FB077	unknown	Phenotype unknown	wildtype/wildtype	G/G
FB078	impaired laryngeal function	impaired laryngeal function	wildtype/wildtype	G/A
FB079	unknown	Phenotype unknown	wildtype/wildtype	G/A
FB080	impaired laryngeal function	impaired laryngeal function	wildtype/wildtype	G/G
FB082	unaffected	Control, endoscopy confirmed	wildtype/wildtype	G/G
FB083	unaffected	Control, endoscopy confirmed	wildtype/wildtype	G/G
FB084	unaffected	Control, endoscopy confirmed	wildtype/wildtype	G/G
FB085	impaired laryngeal function	impaired laryngeal function	wildtype/wildtype	G/A
FB086	unaffected	Control, endoscopy confirmed	wildtype/wildtype	G/A
FB087	unaffected	Control, endoscopy confirmed	wildtype/wildtype	G/G
FB088	unknown	Phenotype unknown	wildtype/wildtype	G/A
FB089	unaffected	Control, endoscopy confirmed	wildtype/wildtype	G/G
FB090	unaffected	Control, endoscopy confirmed	wildtype/wildtype	G/G
FB091	unaffected	Control, endoscopy confirmed	wildtype/wildtype	G/G
FB092	unknown	Phenotype unknown	wildtype/wildtype	G/G
FB093	unknown	Phenotype unknown	wildtype/wildtype	G/G
FB094	unknown	Phenotype unknown	wildtype/wildtype	G/A
FB095	unknown	Phenotype unknown	wildtype/wildtype	G/G
FB096	unknown	Phenotype unknown	wildtype/wildtype	n.d.

## Sheet: Pug
Lab ID	Phenotype laryngeal paralysis	Phenotype classification	RAPGEF6 SINE insertion	ADAMTS3:c.2786G>A (p.Arg929His)
MP001	unknown	Phenotype unknown	wildtype/wildtype	G/G
MP002	unknown	Phenotype unknown	wildtype/wildtype	G/G
MP003	unknown	Phenotype unknown	wildtype/wildtype	G/G
MP004	unknown	Phenotype unknown	wildtype/wildtype	G/G
MP005	unknown	Phenotype unknown	wildtype/wildtype	G/G
MP006	unknown	Phenotype unknown	wildtype/wildtype	G/G
MP007	unknown	Phenotype unknown	wildtype/wildtype	G/G
MP008	unknown	Phenotype unknown	wildtype/wildtype	G/G
MP010	unknown	Phenotype unknown	wildtype/wildtype	G/G
MP014	impaired laryngeal function	impaired laryngeal function	wildtype/wildtype	G/G
MP015	unaffected	Control, endoscopy confirmed	wildtype/wildtype	G/G
MP016	unaffected	Control, endoscopy confirmed	wildtype/wildtype	G/G

## Sheet: Staffordshire Bull Terrier
Lab ID	Phenotype laryngeal paralysis	Phenotype classification	RAPGEF6 SINE insertion	ADAMTS3:c.2786G>A (p.Arg929His)
Staff_Bull_Terrier_01	affected	case, endoscopy confirmed	wildtype/wildtype	n.d.
Staff_Bull_Terrier_02	affected	case, endoscopy confirmed	wildtype/wildtype	n.d.
Staff_Bull_Terrier_03	affected	case, endoscopy confirmed	wildtype/wildtype	n.d.
Staff_Bull_Terrier_04	affected	case, owner reported	wildtype/wildtype	n.d.
Staff_Bull_Terrier_05	unaffected	control, assesed by a veterinarian	wildtype/wildtype	n.d.
Staff_Bull_Terrier_06	unaffected	control, assesed by a veterinarian	wildtype/wildtype	n.d.
Staff_Bull_Terrier_07	unaffected	control, assesed by a veterinarian	wildtype/wildtype	n.d.
Staff_Bull_Terrier_08	unaffected	control, assesed by a veterinarian	wildtype/wildtype	n.d.
Staff_Bull_Terrier_09	unaffected	control, assesed by a veterinarian	wildtype/wildtype	n.d.
Staff_Bull_Terrier_10	unaffected	control, assesed by a veterinarian	wildtype/wildtype	n.d.
