# Supplementary material for: A RAPGEF6 variant constitutes a major risk factor for laryngeal paralysis in dogs
Source: PLoS Genet. 2019 Oct 24;15(10):e1008416. doi: 10.1371/journal.pgen.1008416 (PMC6812752; doi:10.1371/journal.pgen.1008416)
Supplement: S6 Table — (XLSX) [file pgen.1008416.s007.xlsx]

## Sheet: Sheet1
S6 Table. RAPGEF6:c.1793_1794ins36 genotypes of 541 dogs from 69 different dog breeds. The genotypes of 215 additional dogs with partial phenotype information are listed in the S5 Table (American Staffordshire Terrier, Bull Terrier, French Bulldog, Pug, Staffordshire Terrier).
Breed Abbreviation	Breed	Number of dogs	Genotype
			wt/wt	wt/ins	ins/ins
AI	Akita Inu	8	8
AD	Alpine Dacksbracke	8	8
AP	Appenzeller Mountain Dog	8	8
AC	Australian Cattle Dog	8	8
AK	Australian Kelpie	8	8
AU	Australian Shepherd	8	8
BA	Barbet	8	8
BO	Barsoi	8	8
BG	Bavarian Mountain Hound	8	8
BE	Beagle	8	8
BD	Bearded Collie	8	8
BS	Bernese Mountain Dog	8	8
BC	Border Collie	8	8
BN	Boston Terrier	8	8
CE	Cairn Terrier	8	8
CS	Cão da Serra de Aires	8	8
CC	Chinese Crested Dog	8	8
CW	Chow Chow	8	8
CR	Curly Coated Retriever	8	8
TW	Czechoslovakian Wolfdog	8	8
DH	Dachshund	8	8
DO	Doberman Pinscher	7	7
EL	Elo	8	8
EN	Entlebucher Mountain Dog	7	7
EU	Eurasier	8	8
FR	Flat Coated Retriever	8	8
JT	German Hunting Terrier	8	8
DS	German Shepherd	6	6
DW	German Spaniel	8	8
GS	German Spitz (Grossspitz)	7	7
KS	German Spitz (Kleinspitz)	8	8
MS	German Spitz (Mittelspitz)	8	8
GW	German Wirehaired Pointer	8	8
RS	Giant Schnauzer	8	8
GR	Golden Retriever	7	7
GD	Gordon Setter	8	8
DD	Great Dane	7	7
GY	Greyhound	8	8
HW	Hovawart	6	6
IT	Irish Terrier	8	8
JR	Jack Russell Terrier	4	4
WS	Keeshound (Wolfsspitz)	8	8
KF	Kromfohrländer	8	8
LA	Labrador Retriever	3	3
LR	Lagotto romagnolo	8	8
LN	Landseer	8	8
LB	Leonberger	8	8
MA	Malinois	8	8
RP	Miniature Pinscher	8	8
MU	Mudi	8	8
NF	Newfoundland	8	8
NW	Norwich Terrier	8	8
NR	Nova Scotia Duck Tolling Retriever	8	8
PE	Perro de Agua Espanõl	8	8
PH	Peruvian Hairless Dog	8	8
PO	Polski Owczarek Nizinny	8	8
ZS	Pomeranian (Zwergspitz)	8	8
GP, PL	Poodle	16	16
RR	Rhodesian Ridgeback	8	8
SB	Saint Bernard	8	8
NS	Schapendoes	8	8
SC	Scottish Terrier	8	8
SS	Shetland Sheepdog	8	8
SY	Siberian Husky	7	7
SG	Sloughi	8	8
TT	Tibetan Terrier	8	8
WW	West Highland White Terrier	8	8
WH	Whippet	8	8
BB	White Swiss Shepherd	8	8
Total number	69 breeds	541	541	0	0
