# Supplementary material for: A RAPGEF6 variant constitutes a major risk factor for laryngeal paralysis in dogs
Source: PLoS Genet. 2019 Oct 24;15(10):e1008416. doi: 10.1371/journal.pgen.1008416 (PMC6812752; doi:10.1371/journal.pgen.1008416)
Supplement: S7 Table — (XLSX) [file pgen.1008416.s008.xlsx]

## Sheet: Sheet1
S7 Table. Primer sequences.
Primer name	Sequence	Tm	GC%	Product size
RAPGEF6_F	AAGTTGTGACCCCACTTCTCA	59.6	47.6	265
RAPGEF6_R	CCAAAAATGTTGGTCTTCACAG	59.5	40.9	265
RAPGEF6_Ex12_F1	CTTTGGATGTTGGGATCAAACT	60.2	40.9	758 (cDNA)
RAPGEF6_Ex17_R1	AATGCTGTCATCTTGTGACTGG	60.2	45.5	758 (cDNA)
ADAMTS3_F1	ACACACGAACCCAGGCACAC	62.5	60	230
ADAMTS3_R1	GGCCTGGGAGCACTGCAC	62.9	72	230
